# Supplementary material for: Robotized indoor phenotyping allows genomic prediction of adaptive traits in the field
Source: Nat Commun. 2023 Oct 19;14:6603. doi: 10.1038/s41467-023-42298-z (PMC10587076; doi:10.1038/s41467-023-42298-z)
Supplement: Supplementary file 4 — Supplementary Data 1 [file 41467_2023_42298_MOESM4_ESM.xlsx]

## Sheet: Supplementary data 1
Field 1, Matzenheim. Field 2, St-Bonnet-de-Mure. Field 3, Binas. Field 4, Pusignan. Indoor 1, PhenoArch (Montpellier). See Supplementary Table 3 for more detail on experiments.
Hybrid	Year of release	Maturity group in France	FAO Index group	Breeder	Field 1	Field 2	Field 3	Field 4	Indoor 1
ARV75	2008	G2 (mid-early)	(280 - 320)	PIONEER	X		X
ARV01	2011	G2 (mid-early)	(280 - 320)	LIMAGRAIN	X		X		X
ARV32	2012	G2 (mid-early)	(280 - 320)	EURALIS	X		X
ARV09	2013	G2 (mid-early)	(280 - 320)	BAYER	X		X
ARV69	2014	G2 (mid-early)	(280 - 320)	PIONEER	X		X		X
ARV77	2014	G2 (mid-early)	(280 - 320)	LIMAGRAIN	X		X
ARV79	2014	G2 (mid-early)	(280 - 320)	RAGT	X		X
ARV10	2015	G2 (mid-early)	(280 - 320)	BAYER	X		X
ARV94	2015	G2 (mid-early)	(280 - 320)	BAYER	X		X		X
ARV54	2016	G2 (mid-early)	(280 - 320)	PIONEER	X		X
ARV55	2016	G2 (mid-early)	(280 - 320)	PIONEER	X		X		X
ARV11	2017	G2 (mid-early)	(280 - 320)	BAYER	X		X
ARV12	2017	G2 (mid-early)	(280 - 320)	BAYER	X		X		X
ARV13	2017	G2 (mid-early)	(280 - 320)	BAYER	X		X
ARV14	2017	G2 (mid-early)	(280 - 320)	BAYER	X		X
ARV31	2017	G2 (mid-early)	(280 - 320)	EURALIS	X		X
ARV36	2017	G2 (mid-early)	(280 - 320)	EURALIS	X		X		X
ARV48	2017	G2 (mid-early)	(280 - 320)	KWS	X		X
ARV61	2017	G2 (mid-early)	(280 - 320)	KWS	X		X		X
ARV33	2018	G2 (mid-early)	(280 - 320)	EURALIS	X		X
ARV87	2018	G2 (mid-early)	(280 - 320)	SYNGENTA	X		X
ARV30	2019	G2 (mid-early)	(280 - 320)	EURALIS	X		X
ARV37	2019	G2 (mid-early)	(280 - 320)	RAGT	X		X
ARV83	2019	G2 (mid-early)	(280 - 320)	RAGT	X		X
ARV15	2020	G2 (mid-early)	(280 - 320)	BAYER	X		X
ARV50	2020	G2 (mid-early)	(280 - 320)	KWS	X		X
ARV80	2020	G2 (mid-early)	(280 - 320)	RAGT	X		X
ARV18	2009	G3 (intermediate)	(320 - 400)	BAYER	X	X	X	X
ARV23	2009	G3 (intermediate)	(320 - 400)	BAYER	X	X	X	X
ARV24	2011	G3 (intermediate)	(320 - 400)	BAYER	X	X	X	X
ARV65	2011	G3 (intermediate)	(320 - 400)	CAUSSADE	X	X	X	X
ARV39	2012	G3 (intermediate)	(320 - 400)	RAGT	X	X	X	X
ARV16	2015	G3 (intermediate)	(320 - 400)	BAYER	X	X	X	X
X47D113_49	2015	G3 (intermediate)	(320 - 400)	BAYER	X	X	X	X
ARV46	2015	G3 (intermediate)	(320 - 400)	CAUSSADE	X	X	X	X
ARV59	2015	G3 (intermediate)	(320 - 400)	PIONEER	X	X	X	X
ARV85	2015	G3 (intermediate)	(320 - 400)	RAGT	X	X	X	X	X
ARV88	2015	G3 (intermediate)	(320 - 400)	SYNGENTA	X	X	X	X
ARV20	2016	G3 (intermediate)	(320 - 400)	BAYER	X	X	X	X	X
ARV22	2016	G3 (intermediate)	(320 - 400)	BAYER	X	X	X	X
ARV28	2016	G3 (intermediate)	(320 - 400)	BAYER	X	X	X	X	X
ARV40	2016	G3 (intermediate)	(320 - 400)	BAYER	X	X	X	X
ARV44	2016	G3 (intermediate)	(320 - 400)	BAYER	X	X	X	X
ARV21	2017	G3 (intermediate)	(320 - 400)	BAYER	X	X	X	X
ARV04	2018	G3 (intermediate)	(320 - 400)	KWS	X	X	X	X	X
ARV47	2018	G3 (intermediate)	(320 - 400)	BAYER	X	X	X	X
ARV52	2018	G3 (intermediate)	(320 - 400)	KWS	X	X	X	X	X
ARV89	2018	G3 (intermediate)	(320 - 400)	SYNGENTA	X	X	X		X
ARV91	2018	G3 (intermediate)	(320 - 400)	BAYER	X	X	X	X
ARV90	2019	G3 (intermediate)	(320 - 400)	SYNGENTA	X	X	X	X
ARV19	2020	G3 (intermediate)	(320 - 400)	BAYER	X	X	X	X
ARV42	2020	G3 (intermediate)	(320 - 400)	KWS	X	X	X	X
ARV41	2010	G4 (mid-late)	(400 - 480)	RAGT		X	X	X
ARV03	2012	G4 (mid-late)	(400 - 480)	KWS		X	X	X
ARV56	2012	G4 (mid-late)	(400 - 480)	PIONEER		X	X	X
ARV64	2012	G4 (mid-late)	(400 - 480)	RAGT		X	X	X
ARV67	2012	G4 (mid-late)	(400 - 480)	PIONEER		X	X	X
ARV71	2012	G4 (mid-late)	(400 - 480)	PIONEER		X	X	X
ARV07	2013	G4 (mid-late)	(400 - 480)	LIMAGRAIN		X	X	X
ARV25	2013	G4 (mid-late)	(400 - 480)	BAYER		X	X	X
ARV63	2014	G4 (mid-late)	(400 - 480)	MAS_SEEDS		X	X	X
ARV72	2014	G4 (mid-late)	(400 - 480)	PIONEER		X	X	X	X
ARV05	2015	G4 (mid-late)	(400 - 480)	RAGT		X	X	X
ARV26	2015	G4 (mid-late)	(400 - 480)	BAYER		X	X	X	X
X47D113_08	2015	G4 (mid-late)	(400 - 480)	BAYER		X	X	X
ARV57	2015	G4 (mid-late)	(400 - 480)	PIONEER		X	X	X
ARV60	2015	G4 (mid-late)	(400 - 480)	LIMAGRAIN		X	X	X
ARV66	2015	G4 (mid-late)	(400 - 480)	PIONEER		X	X	X
ARV82	2015	G4 (mid-late)	(400 - 480)	RAGT		X	X	X
X47D113_12	2015	G4 (mid-late)	(400 - 480)	RAGT		X	X
ARV08	2016	G4 (mid-late)	(400 - 480)	BAYER		X	X	X
ARV27	2016	G4 (mid-late)	(400 - 480)	BAYER		X	X	X	X
ARV34	2016	G4 (mid-late)	(400 - 480)	EURALIS			X		X
ARV06	2017	G4 (mid-late)	(400 - 480)	BAYER		X	X	X	X
ARV58	2017	G4 (mid-late)	(400 - 480)	PIONEER		X	X	X
ARV73	2017	G4 (mid-late)	(400 - 480)	CAUSSADE		X	X	X	X
ARV76	2017	G4 (mid-late)	(400 - 480)	BAYER		X	X	X
ARV78	2017	G4 (mid-late)	(400 - 480)	BAYER		X	X	X
ARV93	2017	G4 (mid-late)	(400 - 480)	RAGT		X	X	X
ARV51	2018	G4 (mid-late)	(400 - 480)	KWS		X	X	X
ARV84	2018	G4 (mid-late)	(400 - 480)	RAGT		X	X	X	X
ARV29	2019	G4 (mid-late)	(400 - 480)	BAYER		X	X	X
ARV35	2019	G4 (mid-late)	(400 - 480)	EURALIS		X	X	X
ARV74	2019	G4 (mid-late)	(400 - 480)	BAYER		X	X	X
X47D113_09	2020	G4 (mid-late)	(400 - 480)	BAYER		X	X
X47D113_74	2020	G4 (mid-late)	(400 - 480)	KWS		X	X
