# Supplementary material for: Robotized indoor phenotyping allows genomic prediction of adaptive traits in the field
Source: Nat Commun. 2023 Oct 19;14:6603. doi: 10.1038/s41467-023-42298-z (PMC10587076; doi:10.1038/s41467-023-42298-z)
Supplement: Supplementary file 6 — Source Data [file 41467_2023_42298_MOESM6_ESM.zip]

Archive with 13 entries (13 files):
- Figure_1_LAR.xlsx
- Figure_2_Veg_Duration.xlsx
- Figure_3_rhPAD_ALA.xlsx
- Figure_4_LAI.xlsx
- Figure_5_gs.xlsx
- Figure_6_Leaf_dim.xlsx
- Figure_7_LER.xlsx
- Supplementary_Fig1_ALA_rhPAD.xlsx
- Supplementary_Fig2_LAI_indoor.xlsx
- Supplementary_Fig3_LAR_Calendar.xlsx
- Supplementary_Fig5_PCoA.xlsx
- Supplementary_Fig6&Table6_PCBLUP_results.xlsx
- Supplementary_Table5_GBLUP_results.xlsx
