# Supplementary material for: Robotized indoor phenotyping allows genomic prediction of adaptive traits in the field
Source: Nat Commun. 2023 Oct 19;14:6603. doi: 10.1038/s41467-023-42298-z (PMC10587076; doi:10.1038/s41467-023-42298-z)
Supplement: Supplementary file 6 — Source Data [file 41467_2023_42298_MOESM6_ESM.zip › Figure_1_LAR.xlsx]

## Sheet: Fig1a
Hybrid	Maturity_group	LAR_Indoor_1	LAR_Field_3
ARV01	G2	0.218242	0.224696
ARV12	G2	0.27467	0.257048
ARV32	G2	0.287626	0.250547
ARV55	G2	0.268487	0.229564
ARV61	G2	0.257769	0.268327
ARV69	G2	0.283345	0.262809
ARV94	G2	0.295643	0.272157
ARV04	G3	0.269194	0.255909
ARV18	G3	0.286037	0.263586
ARV20	G3	0.259357	0.258666
ARV28	G3	0.300361	0.280107
ARV39	G3	0.294741	0.279095
ARV52	G3	0.260587	0.243684
ARV85	G3	0.259851	0.28089
ARV89	G3	0.252035	0.247098
ARV06	G4	0.267104	0.278224
ARV26	G4	0.267697	0.268135
ARV27	G4	0.247487	0.254669
ARV72	G4	0.274346	0.250505
ARV73	G4	0.272437	0.245174
ARV84	G4	0.290778	0.270754

## Sheet: Fig1b
Hybrid	Maturity_group	LAR_Field_1	LAR_Field_3
ARV12	G2	0.2541	0.257048
ARV79	G2	0.279197	0.285853
ARV04	G3	0.261852	0.255909
ARV16	G3	0.256959	0.268033
X47D113_49	G3	0.25361	0.264825
ARV18	G3	0.269452	0.263586
ARV19	G3	0.27721	0.261584
ARV20	G3	0.249924	0.258666
ARV21	G3	0.265889	0.246719
ARV22	G3	0.260611	0.253415
ARV23	G3	0.250956	0.273265
ARV24	G3	0.26462	0.247614
ARV28	G3	0.278628	0.280107
ARV39	G3	0.246068	0.279095
ARV40	G3	0.256129	0.241719
ARV42	G3	0.293863	0.28756
ARV44	G3	0.250643	0.257466
ARV47	G3	0.267513	0.267261
ARV52	G3	0.240341	0.243684
ARV59	G3	0.255135	0.24977
ARV65	G3	0.262047	0.246489
ARV85	G3	0.267402	0.28089
ARV88	G3	0.23526	0.234124
ARV89	G3	0.28037	0.247098
ARV90	G3	0.260852	0.259441
ARV91	G3	0.255278	0.261

## Sheet: Fig1c
Hybrid	Panel	LAR_observed	LAR_mean_pred
A3_H	Diversity	0.258898	0.254091
A310_H	Diversity	0.238719	0.248453
A347_H	Diversity	0.244149	0.248166
A374_H	Diversity	0.24684	0.251839
A375_H	Diversity	0.257235	0.250725
A554_H	Diversity	0.255839	0.252709
AS5707_H	Diversity	0.226536	0.241386
B100_H	Diversity	0.270395	0.247741
B104_H	Diversity	0.263293	0.258477
B105_H	Diversity	0.264555	0.252242
B106_H	Diversity	0.262006	0.248969
B107_H	Diversity	0.227203	0.251577
B108_H	Diversity	0.243808	0.250643
B109_H	Diversity	0.251336	0.255205
B110_H	Diversity	0.271146	0.258145
B113_H	Diversity	0.258648	0.247514
B37_H	Diversity	0.251261	0.254929
B73_H	Diversity	0.253075	0.260909
B84_H	Diversity	0.25411	0.258683
B89_H	Diversity	0.267985	0.252434
B97_H	Diversity	0.230002	0.252053
B98_H	Diversity	0.258774	0.249472
C103_H	Diversity	0.223461	0.228037
CO109_H	Diversity	0.219173	0.251674
CR1Ht_H	Diversity	0.245774	0.240225
D09_H	Diversity	0.280917	0.259632
DE811_H	Diversity	0.205656	0.253336
DK4676A_H	Diversity	0.255083	0.254097
DK78010_H	Diversity	0.269796	0.260522
DK78371A_H	Diversity	0.241572	0.236169
DKFAPW_H	Diversity	0.294904	0.258717
DKFBHJ_H	Diversity	0.254792	0.260625
DKIBO2_H	Diversity	0.277563	0.257216
DKMBST_H	Diversity	0.226633	0.246415
EA1027_H	Diversity	0.241203	0.251419
EA1163_H	Diversity	0.2376	0.252339
EA3076_H	Diversity	0.258971	0.248399
EC136_H	Diversity	0.255448	0.255618
EC140_H	Diversity	0.23959	0.251801
EC151_H	Diversity	0.264032	0.258027
EC169_H	Diversity	0.252732	0.262283
EC175_H	Diversity	0.258951	0.258567
EC232_H	Diversity	0.247716	0.249825
EC242C_H	Diversity	0.277534	0.256184
EC334_H	Diversity	0.27942	0.257613
EP10_H	Diversity	0.27095	0.251731
EP2008-18_H	Diversity	0.227496	0.249856
EP2008-22_H	Diversity	0.269326	0.246394
EP29_H	Diversity	0.2551	0.252878
EP51_H	Diversity	0.265292	0.251362
EP52_H	Diversity	0.25967	0.251719
EP55_H	Diversity	0.244603	0.255204
EP67_H	Diversity	0.250016	0.253059
EP72_H	Diversity	0.248932	0.247639
EP77_H	Diversity	0.258705	0.251144
EZ11A_H	Diversity	0.229775	0.249896
EZ18_H	Diversity	0.233378	0.243578
EZ31_H	Diversity	0.271384	0.2623
EZ35_H	Diversity	0.249911	0.252041
EZ36_H	Diversity	0.240507	0.253309
EZ37_H	Diversity	0.268815	0.266334
EZ38_H	Diversity	0.2551	0.257871
EZ40_H	Diversity	0.254764	0.257858
EZ42_H	Diversity	0.248932	0.258066
EZ47_H	Diversity	0.2565	0.246295
EZ48_H	Diversity	0.240026	0.258342
F04401_H	Diversity	0.245037	0.249848
F04402_H	Diversity	0.247497	0.248008
F04701_H	Diversity	0.207335	0.233028
F04702_H	Diversity	0.243202	0.232942
F05101_H	Diversity	0.259339	0.261379
F05404_H	Diversity	0.256132	0.247777
F1808_H	Diversity	0.248669	0.26363
F1890_H	Diversity	0.251244	0.252307
F218_H	Diversity	0.250619	0.254686
F252_H	Diversity	0.25968	0.254609
F353_H	Diversity	0.254055	0.251742
F354_H	Diversity	0.242913	0.24955
F608_H	Diversity	0.251966	0.249669
F618_H	Diversity	0.248927	0.254564
F7001_H	Diversity	0.261944	0.254096
F7019_H	Diversity	0.272886	0.263203
F7025_H	Diversity	0.265185	0.256639
F7028_H	Diversity	0.252849	0.243991
F7057_H	Diversity	0.241936	0.248451
F7058_H	Diversity	0.23515	0.248027
F7081_H	Diversity	0.269461	0.256548
F7082_H	Diversity	0.250975	0.25759
F712_H	Diversity	0.260465	0.254742
F748_H	Diversity	0.230311	0.254818
F752_H	Diversity	0.255525	0.252208
F838_H	Diversity	0.236773	0.249366
F874_H	Diversity	0.265171	0.247511
F888_H	Diversity	0.26326	0.254553
F894_H	Diversity	0.250258	0.255152
F908_H	Diversity	0.244035	0.254437
F912_H	Diversity	0.251323	0.253322
F918_H	Diversity	0.24684	0.256934
F922_H	Diversity	0.247683	0.255431
F924_H	Diversity	0.245037	0.256905
F98902_H	Diversity	0.265163	0.255559
FP1_H	Diversity	0.265314	0.252892
FR19_H	Diversity	0.260845	0.255473
FR697_H	Diversity	0.228014	0.23059
H99_H	Diversity	0.256217	0.251234
HMV5301_H	Diversity	0.240374	0.249865
HMV5325_H	Diversity	0.2539	0.249008
HMV5343_H	Diversity	0.250489	0.253551
HMV5347_H	Diversity	0.268164	0.261117
HMV5405_H	Diversity	0.245576	0.250434
HMV5409_H	Diversity	0.244213	0.252249
HMV5422_H	Diversity	0.251436	0.247068
HMV5502_H	Diversity	0.296761	0.260351
I198_H	Diversity	0.23571	0.253274
I233_H	Diversity		0.226292
I238_H	Diversity	0.253459	0.249544
I242_H	Diversity	0.254732	0.252462
I261_H	Diversity	0.237505	0.249207
I267_H	Diversity	0.238162	0.252292
IDT_H	Diversity	0.245093	0.24901
LAN496_H	Diversity	0.27039	0.244774
LH123Ht_H	Diversity	0.225861	0.241899
LH145_H	Diversity	0.268158	0.265654
LH38_H	Diversity	0.244677	0.250085
LH39_H	Diversity	0.251824	0.247876
LH59_H	Diversity	0.191246	0.239103
LH60_H	Diversity	0.241116	0.24488
LH65_H	Diversity	0.237814	0.231898
LH74_H	Diversity	0.265306	0.265816
LH82_H	Diversity	0.243701	0.253515
LH93_H	Diversity	0.246381	0.250514
Lo1016_H	Diversity	0.272398	0.249043
Lo1026_H	Diversity	0.26699	0.252671
Lo1035_H	Diversity	0.253093	0.239608
Lo1038_H	Diversity	0.241263	0.25153
Lo1056_H	Diversity	0.238318	0.230353
Lo1063_H	Diversity	0.235541	0.248095
Lo1087_H	Diversity	0.228365	0.24392
Lo1094_H	Diversity	0.243558	0.248365
Lo1095_H	Diversity	0.235569	0.250015
Lo1101_H	Diversity	0.252953	0.255541
Lo1106_H	Diversity	0.245228	0.254969
Lo1123_H	Diversity	0.259829	0.263059
Lo1124_H	Diversity	0.225289	0.232854
Lo1172_H	Diversity	0.237437	0.241179
Lo1180_H	Diversity	0.257016	0.248693
Lo1187_H	Diversity	0.25793	0.255754
Lo1199_H	Diversity	0.255412	0.251534
Lo1203_H	Diversity	0.252407	0.245369
Lo1223_H	Diversity	0.243918	0.254393
Lo1242_H	Diversity	0.251596	0.242241
Lo1251_H	Diversity	0.253603	0.247472
Lo1253_H	Diversity	0.256024	0.242776
Lo1261_H	Diversity	0.254905	0.253192
Lo1266_H	Diversity	0.221681	0.253894
Lo1270_H	Diversity	0.228844	0.238968
Lo1273_H	Diversity	0.267896	0.254938
Lo1274_H	Diversity	0.246272	0.239893
Lo1280_H	Diversity	0.218322	0.239432
Lo1282_H	Diversity	0.239511	0.240979
Lo1284_H	Diversity	0.245305	0.239556
Lo1288_H	Diversity	0.221379	0.23451
Lo1290_H	Diversity	0.248057	0.22873
Lo1301_H	Diversity	0.239415	0.248684
Lo904_H	Diversity	0.267706	0.255175
Lp5_H	Diversity	0.245618	0.256037
ML606_H	Diversity	0.266026	0.248185
Mo15W_H	Diversity	0.247049	0.251733
Mo17_H	Diversity	0.233666	0.22785
MS153_H	Diversity	0.265245	0.253335
MS71_H	Diversity	0.257958	0.251518
N16_H	Diversity	0.251391	0.253935
N192_H	Diversity	0.277547	0.259256
N22_H	Diversity	0.26671	0.25284
N25_H	Diversity	0.252302	0.251965
N6_H	Diversity	0.269813	0.248585
NC290_H	Diversity	0.233868	0.240084
NC358_H	Diversity	0.278465	0.252225
NDB8_H	Diversity	0.229592	0.255569
NK764_H	Diversity	0.269822	0.262964
NK807_H	Diversity	0.247787	0.255154
NQ508_H	Diversity	0.248568	0.251789
NS701_H	Diversity	0.248638	0.263954
Oh02_H	Diversity	0.257765	0.252013
Oh33_H	Diversity	0.260175	0.252971
Oh40B_H	Diversity	0.228481	0.243181
Oh43_H	Diversity	0.252766	0.244736
Os426_H	Diversity	0.254995	0.253449
P465P_H	Diversity	0.242533	0.2509
Pa36_H	Diversity	0.24764	0.255904
Pa405_H	Diversity	0.237349	0.25355
Pa91_H	Diversity	0.232162	0.24748
PB116_H	Diversity	0.242863	0.243982
PB98TR_H	Diversity	0.254276	0.25297
PH207_H	Diversity	0.250172	0.255317
PHB09_H	Diversity	0.256167	0.252046
PHG35_H	Diversity	0.245037	0.244889
PHG39_H	Diversity	0.25788	0.251409
PHG47_H	Diversity	0.250221	0.249372
PHG50_H	Diversity	0.261163	0.253448
PHG71_H	Diversity	0.261446	0.26182
PHG80_H	Diversity	0.251946	0.244449
PHG83_H	Diversity	0.240534	0.248797
PHG84_H	Diversity	0.221867	0.238288
PHG86_H	Diversity	0.264091	0.255215
PHH93_H	Diversity	0.247939	0.25404
PHJ40_H	Diversity	0.246689	0.243451
PHK29_H	Diversity	0.256502	0.248989
PHK76_H	Diversity	0.227442	0.236083
PHR36_H	Diversity	0.252445	0.25294
PHT77_H	Diversity	0.242014	0.24071
PHV63_H	Diversity	0.234002	0.246214
PHW65_H	Diversity	0.231281	0.23676
PHZ51_H	Diversity	0.258938	0.243901
SC-Malawi_H	Diversity	0.259909	0.250825
SGI061_H	Diversity	0.257664	0.251299
UH250_H	Diversity	0.257562	0.264993
UH_2500_H	Diversity	0.245093	0.257477
UH304_H	Diversity	0.267113	0.25301
UH_6102_H	Diversity	0.253396	0.260855
UH_6179_H	Diversity	0.250679	0.252739
UH_P024_H	Diversity	0.229539	0.256442
UH_P060_H	Diversity	0.286187	0.254168
UH_P064_H	Diversity	0.240414	0.258129
UH_P074_H	Diversity	0.282159	0.256056
UH_P087_H	Diversity	0.271196	0.260566
UH_P089_H	Diversity	0.243028	0.250409
UH_P104_H	Diversity	0.255202	0.263435
UH_P115_H	Diversity	0.252736	0.258164
UH_P128_H	Diversity	0.266656	0.255916
UH_P148_H	Diversity	0.258945	0.259901
UH_S018_H	Diversity	0.251361	0.255963
UH_S020_H	Diversity	0.261194	0.254922
UH_S025_H	Diversity	0.254925	0.260085
Va26_H	Diversity	0.248638	0.25044
W117_H	Diversity	0.252892	0.249824
W153R_H	Diversity	0.261203	0.254662
W182E_H	Diversity	0.259455	0.253813
W23_H	Diversity	0.241639	0.252235
W602S_H	Diversity	0.245559	0.247406
W604S_H	Diversity	0.265344	0.248307
W64A_H	Diversity	0.282842	0.255231
W9_H	Diversity	0.288718	0.255845
W95115_H	Diversity	0.244093	0.255064
Wf9_H	Diversity	0.251597	0.260003
11430_H	Diversity	0.265171	0.251024
DZ_PG_02	PG_1950	0.265573	0.268427
DZ_PG_05	PG_1950	0.246656	0.263655
DZ_PG_08	PG_1950	0.28406	0.254669
DZ_PG_10	PG_1950	0.255723	0.275101
DZ_PG_16	PG_1950	0.301417	0.27375
DZ_PG_17	PG_1950	0.256624	0.271692
DZ_PG_20	PG_1950	0.289378	0.271714
DZ_PG_21	PG_1950	0.273666	0.261627
DZ_PG_22	PG_1950	0.281327	0.268063
DZ_PG_24	PG_1950	0.287775	0.276324
DZ_PG_27	PG_1950	0.277274	0.273054
DZ_PG_30	PG_1950	0.262297	0.264885
DZ_PG_31	PG_1950	0.269632	0.264786
DZ_PG_32	PG_1950	0.273199	0.263937
DZ_PG_33	PG_1950	0.289611	0.263577
DZ_PG_35	PG_1950	0.264521	0.260656
DZ_PG_37	PG_1950	0.248276	0.26768
DZ_PG_47	PG_1950	0.281648	0.285809
DZ_PG_50	PG_1950	0.283232	0.276422
DZ_PG_51	PG_1950	0.276746	0.262647
DZ_PG_53	PG_1950	0.268291	0.259944
DZ_PG_54	PG_1950	0.255407	0.267254
DZ_PG_55	PG_1950	0.288065	0.265383
DZ_PG_03	PG_1980	0.25814	0.254989
DZ_PG_04	PG_1980	0.260356	0.261802
DZ_PG_06	PG_1980	0.23923	0.255162
DZ_PG_09	PG_1980	0.248791	0.25846
DZ_PG_12	PG_1980	0.274047	0.270626
DZ_PG_14	PG_1980	0.249023	0.249006
DZ_PG_18	PG_1980	0.222974	0.26366
DZ_PG_19	PG_1980	0.273336	0.27157
DZ_PG_39	PG_1980	0.263735	0.256349
DZ_PG_44	PG_1980	0.281227	0.260152
DZ_PG_46	PG_1980	0.243772	0.262647
DZ_PG_48	PG_1980	0.265131	0.263379
DZ_PG_52	PG_1980	0.257526	0.260832
DZ_PG_01	PG_2000	0.259158	0.268136
DZ_PG_11	PG_2000	0.239984	0.264645
DZ_PG_13	PG_2000	0.271204	0.265138
DZ_PG_23	PG_2000	0.271658	0.270867
DZ_PG_25	PG_2000	0.250665	0.264916
DZ_PG_26	PG_2000	0.263928	0.268554
DZ_PG_34	PG_2000	0.269177	0.269146
DZ_PG_40	PG_2000	0.251026	0.264452
DZ_PG_41	PG_2000	0.27628	0.267816
DZ_PG_43	PG_2000	0.277731	0.259947
DZ_PG_45	PG_2000	0.24108	0.251463
DZ_PG_49	PG_2000	0.254694	0.258547
DZ_PG_62	PG_2000	0.274839	0.264566
DZ_PG_63	PG_2000	0.263092	0.268868
DZ_PG_66	PG_2000	0.275921	0.256895
DZ_PG_67	PG_2000	0.257446	0.268937
DZ_PG_68	PG_2000	0.268924	0.265474
DZ_PG_69	PG_2000	0.253309	0.260906
DZ_PG_72	PG_2000	0.275614	0.266673
DZ_PG_74	PG_2000	0.251369	0.263026

## Sheet: Fig1d
Hybrid	Maturity_group	LAR_observed	LAR_predicted
ARV01	G2	0.234701	0.252127
ARV12	G2	0.261754	0.261305
ARV31	G2	0.261424	0.253814
ARV32	G2	0.265809	0.256349
ARV50	G2	0.251065	0.259766
ARV55	G2	0.252704	0.258369
ARV61	G2	0.261864	0.25471
ARV69	G2	0.268416	0.264119
ARV79	G2	0.277095	0.271137
ARV83	G2	0.265598	0.266236
ARV87	G2	0.258848	0.256995
X47D113_29	G2	0.253474	0.26892
ARV94	G2	0.275486	0.261286
ARV04	G3	0.262034	0.255977
ARV16	G3	0.26401	0.26179
X47D113_49	G3	0.261869	0.264975
ARV18	G3	0.269942	0.265762
ARV19	G3	0.268519	0.265089
ARV20	G3	0.257353	0.261122
ARV21	G3	0.259965	0.26676
ARV22	G3	0.260428	0.268948
ARV23	G3	0.263759	0.26573
ARV24	G3	0.259843	0.261602
ARV28	G3	0.279796	0.264433
ARV39	G3	0.270146	0.265746
ARV40	G3	0.255144	0.262914
ARV42	G3	0.282443	0.263394
ARV44	G3	0.258496	0.26338
ARV47	G3	0.267206	0.262701
ARV52	G3	0.251608	0.256986
ARV59	G3	0.257449	0.261396
ARV65	G3	0.258635	0.254338
ARV85	G3	0.26725	0.269946
ARV88	G3	0.245846	0.251501
ARV89	G3	0.260199	0.258524
ARV90	G3	0.262475	0.259512
ARV91	G3	0.261164	0.265867
ARV06	G4	0.268146	0.262359
X47D113_09	G4	0.257343	0.265286
ARV25	G4	0.261351	0.264265
ARV26	G4	0.265044	0.264554
ARV27	G4	0.254044	0.261726
X47D113_08	G4	0.288343	0.264116
X47D113_74	G4	0.2517	0.254104
ARV60	G4	0.255494	0.247235
ARV66	G4	0.259872	0.258268
ARV72	G4	0.261458	0.257644
ARV73	G4	0.259093	0.256491
X47D113_12	G4	0.284079	0.26846
ARV84	G4	0.273439	0.266735
