# Supplementary material for: Robotized indoor phenotyping allows genomic prediction of adaptive traits in the field
Source: Nat Commun. 2023 Oct 19;14:6603. doi: 10.1038/s41467-023-42298-z (PMC10587076; doi:10.1038/s41467-023-42298-z)
Supplement: Supplementary file 6 — Source Data [file 41467_2023_42298_MOESM6_ESM.zip › Figure_2_Veg_Duration.xlsx]

## Sheet: Fig2a
Hybrid	Maturity_group	Duration_Field_1	Duration_Field_3
ARV01	G2	60.2069	59.1029
ARV09	G2	63.7826	62.2267
ARV10	G2	64.6303	62.7144
ARV11	G2	64.569	62.1079
ARV12	G2	63.2972	64.6097
ARV13	G2	62.9549	62.0921
ARV14	G2	61.0241	58.8612
ARV15	G2	64.6599	63.1207
ARV30	G2	65.6384	58.8604
ARV31	G2	59.4871	59.6921
ARV32	G2	61.9649	58.9954
ARV33	G2	60.162	58.7342
ARV37	G2	62.2216	59.8696
ARV48	G2	59.5607	58.9154
ARV50	G2	65.5097	62.6868
ARV54	G2	62.4571	59.077
ARV55	G2	63.1469	59.0538
X47D113_95	G2	59.049	55.1194
ARV61	G2	64.8067	62.1724
ARV69	G2	66.1925	60.552
ARV75	G2	66.2503	59.1126
ARV77	G2	60.2211	57.4111
ARV79	G2	63.3317	62.1927
ARV80	G2	65.9163	63.4549
ARV83	G2	66.438	63.6851
ARV87	G2	63.7594	60.4511
X47D113_29	G2	59.6239	59.411
ARV94	G2	61.7623	58.3358
ARV04	G3	69.2336	66.0923
ARV16	G3	63.6665	63.8007
X47D113_49	G3	65.0123	63.3766
ARV18	G3	63.7044	62.1209
ARV19	G3	64.6504	63.2708
ARV20	G3	63.7747	65.8456
ARV21	G3	62.9433	63.3368
ARV22	G3	66.1715	62.3283
ARV23	G3	61.9586	63.057
ARV24	G3	66.1083	63.8082
ARV28	G3	60.9678	60.4583
ARV39	G3	65.4231	62.9123
ARV40	G3	61.7065	62.2192
ARV42	G3	60.8334	59.8816
ARV44	G3	64.684	63.3411
ARV46	G3	68.2695	63.958
ARV47	G3	62.843	62.3951
ARV52	G3	60.0522	59.9459
ARV59	G3	66.2094	63.3064
ARV65	G3	66.4206	66.6417
ARV85	G3	63.507	63.036
ARV88	G3	67.2987	63.5571
ARV89	G3	64.9491	63.1942
ARV90	G3	66.0254	62.5355
ARV91	G3	63.5322	62.4633

## Sheet: Fig2b
Hybrid	Maturity_group	Duration_Field_2	Duration_Field_3
ARV04	G3	72.4925	66.0923
ARV16	G3	69.0634	63.8007
X47D113_49	G3	68.7274	63.3766
ARV18	G3	67.5717	62.1209
ARV19	G3	70.4697	63.2708
ARV20	G3	70.06	65.8456
ARV21	G3	67.5036	63.3368
ARV22	G3	68.0947	62.3283
ARV23	G3	66.4571	63.057
ARV24	G3	67.6663	63.8082
ARV28	G3	66.196	60.4583
ARV39	G3	67.9883	62.9123
ARV40	G3	68.1303	62.2192
ARV42	G3	64.7092	59.8816
ARV44	G3	69.1751	63.3411
ARV46	G3	72.0739	63.958
ARV47	G3	67.8543	62.3951
ARV52	G3	64.0261	59.9459
ARV59	G3	68.9782	63.3064
ARV65	G3	69.1709	66.6417
ARV85	G3	68.285	63.036
ARV88	G3	72.8363	63.5571
ARV89	G3	67.9626	63.1942
ARV90	G3	69.5562	62.5355
ARV91	G3	67.734	62.4633
ARV03	G4	71.1656	66.2717
ARV05	G4	68.9835	65.5672
ARV06	G4	66.6968	63.74
ARV07	G4	72.1242	67.0482
ARV08	G4	66.7495	64.4254
X47D113_09	G4	66.5527	64.1038
ARV25	G4	67.0483	64.7847
ARV26	G4	66.6049	63.2653
ARV27	G4	68.4064	65.71
ARV29	G4	67.5751	65.6763
ARV35	G4	67.0815	64.6441
X47D113_08	G4	67.6833	65.667
X47D113_74	G4	67.6454	64.4722
ARV56	G4	73.8035	68.2822
ARV57	G4	67.8248	65.1208
ARV58	G4	67.0354	64.9085
ARV60	G4	69.4779	65.8186
ARV63	G4	68.2688	63.0795
ARV64	G4	68.8705	65.9001
ARV66	G4	67.2903	63.2139
ARV67	G4	66.9681	65.56
ARV71	G4	63.6716	64.3882
ARV72	G4	67.3464	64.7554
ARV73	G4	69.6275	65.7155
ARV74	G4	63.8565	64.8799
ARV76	G4	68.3353	65.4269
ARV78	G4	68.2835	65.188
X47D113_12	G4	67.5152	62.6897
ARV84	G4	66.8627	62.8038
ARV93	G4	66.7875	66.3425

## Sheet: Fig2c
Hybrid	Panel	Duration_observed	Duration_mean_pred
A3_H	Diversity	67.4472	68.2969
A310_H	Diversity	67.6586	68.2062
A347_H	Diversity	69.037	68.0146
A374_H	Diversity	68.799	68.6105
A375_H	Diversity	68.2907	69.2119
A554_H	Diversity	64.4907	66.691
AS5707_H	Diversity	71.5046	70.5921
B100_H	Diversity	67.8143	67.5026
B104_H	Diversity	70.8445	69.6726
B105_H	Diversity	67.7057	69.1695
B106_H	Diversity	72.1034	69.5322
B107_H	Diversity	69.2597	67.1821
B108_H	Diversity	68.3921	68.285
B109_H	Diversity	68.6187	68.2809
B110_H	Diversity	69.9939	69.4873
B113_H	Diversity	68.9864	68.0057
B37_H	Diversity	70.2603	68.7822
B73_H	Diversity	68.863	68.3336
B84_H	Diversity	70.22	68.981
B89_H	Diversity	65.2976	67.3838
B97_H	Diversity	70.1104	67.9468
B98_H	Diversity	70.9354	68.4187
C103_H	Diversity	72.0119	70.6373
CO109_H	Diversity	64.5682	67.657
CR1Ht_H	Diversity	64.864	68.0281
D09_H	Diversity	62.9032	65.3487
DE811_H	Diversity	71.1458	69.5737
DK4676A_H	Diversity	65.7924	67.9197
DK78010_H	Diversity	67.0727	68.3995
DK78371A_H	Diversity	70.0724	69.2531
DKFAPW_H	Diversity	66.9457	68.6522
DKFBHJ_H	Diversity	67.2482	67.6989
DKIBO2_H	Diversity	64.1503	65.5337
DKMBST_H	Diversity	69.9959	68.0185
EA1027_H	Diversity	69.1584	67.9152
EA1163_H	Diversity	64.1061	67.9482
EA3076_H	Diversity	69.0396	67.8467
EC136_H	Diversity	63.8383	67.5245
EC140_H	Diversity	65.5915	67.0047
EC151_H	Diversity	68.2621	68.2048
EC169_H	Diversity	65.1877	67.5099
EC175_H	Diversity	66.3003	68.2275
EC232_H	Diversity	66.3244	67.5832
EC242C_H	Diversity	64.2665	66.837
EC334_H	Diversity	69.0813	68.5521
EP10_H	Diversity	66.7911	67.4034
EP2008-18_H	Diversity	67.0672	67.6789
EP2008-22_H	Diversity	66.464	67.241
EP29_H	Diversity	66.4205	67.7356
EP51_H	Diversity	63.8628	67.8032
EP52_H	Diversity	69.34	67.8194
EP55_H	Diversity	67.0734	67.5891
EP67_H	Diversity	65.5298	65.8746
EP72_H	Diversity	67.9513	68.1959
EP77_H	Diversity	64.8987	66.6766
EZ11A_H	Diversity	70.4357	67.9024
EZ18_H	Diversity	74.3374	70.7877
EZ31_H	Diversity	69.9227	68.265
EZ35_H	Diversity	67.8686	67.8903
EZ36_H	Diversity	69.7406	68.5835
EZ37_H	Diversity	68.8105	68.2485
EZ38_H	Diversity	71.2049	69.3945
EZ40_H	Diversity	68.3031	68.9247
EZ42_H	Diversity	69.4851	68.8178
EZ47_H	Diversity	66.8464	69.2494
EZ48_H	Diversity	72.8848	69.5558
F04401_H	Diversity	66.7888	66.3982
F04402_H	Diversity	66.0745	66.5659
F04701_H	Diversity	69.4236	69.4561
F04702_H	Diversity	67.1082	69.0934
F05101_H	Diversity	67.6346	67.5458
F05404_H	Diversity	68.4914	68.2962
F1808_H	Diversity	67.8062	68.0497
F1890_H	Diversity	68.242	66.8102
F218_H	Diversity	63.737	65.961
F252_H	Diversity	62.5212	65.4819
F353_H	Diversity	64.8842	66.3272
F354_H	Diversity	66.8682	66.923
F608_H	Diversity	68.255	67.5227
F618_H	Diversity	67.718	69.1463
F7001_H	Diversity	68.6957	67.7128
F7019_H	Diversity	66.1387	67.6771
F7025_H	Diversity	66.6327	66.6948
F7028_H	Diversity	66.3438	67.6329
F7057_H	Diversity	66.5102	66.4642
F7058_H	Diversity	66.5696	66.7867
F7081_H	Diversity	68.4074	66.5777
F7082_H	Diversity	67.176	66.5541
F712_H	Diversity	68.8401	67.6699
F748_H	Diversity	70.0377	68.7235
F752_H	Diversity	70.9169	68.9715
F838_H	Diversity	69.8366	68.2169
F874_H	Diversity	62.3076	65.3431
F888_H	Diversity	67.7669	68.2457
F894_H	Diversity	69.7987	68.0147
F908_H	Diversity	64.4553	66.8412
F912_H	Diversity	67.1592	67.3496
F918_H	Diversity	69.0472	68.2053
F922_H	Diversity	66.7435	66.2926
F924_H	Diversity	67.9961	67.6284
F98902_H	Diversity	67.5284	67.6678
FP1_H	Diversity	66.5841	67.8965
FR19_H	Diversity	67.6501	67.8561
FR697_H	Diversity	68.9677	71.009
H99_H	Diversity	66.6617	67.362
HMV5301_H	Diversity	67.0236	66.9055
HMV5325_H	Diversity	67.0173	68.0874
HMV5343_H	Diversity	66.535	68.1758
HMV5347_H	Diversity	66.317	67.3021
HMV5405_H	Diversity	67.9607	68.6271
HMV5409_H	Diversity	66.977	67.4668
HMV5422_H	Diversity	69.5021	68.6014
HMV5502_H	Diversity	70.6686	67.783
I198_H	Diversity	71.2824	69.0347
I233_H	Diversity	74.493	69.4232
I238_H	Diversity	70.5142	68.9653
I242_H	Diversity	70.3786	68.9916
I261_H	Diversity	70.3595	69.1296
I267_H	Diversity	71.8192	68.5263
IDT_H	Diversity	69.7892	68.8128
LAN496_H	Diversity	68.9421	69.861
LH123Ht_H	Diversity	72.3222	68.6744
LH145_H	Diversity	66.9732	67.728
LH38_H	Diversity	66.2085	67.6557
LH39_H	Diversity	65.3711	67.7042
LH59_H	Diversity	69.3208	69.0916
LH60_H	Diversity	70.9722	70.9255
LH65_H	Diversity	70.92	70.0323
LH74_H	Diversity	68.7915	67.4666
LH82_H	Diversity	66.6804	68.4617
LH93_H	Diversity	70.3911	68.734
Lo1016_H	Diversity	70.6549	69.6534
Lo1026_H	Diversity	69.231	69.096
Lo1035_H	Diversity	71.4554	71.3366
Lo1038_H	Diversity	71.8118	68.133
Lo1056_H	Diversity	73.3361	72.2054
Lo1063_H	Diversity	72.4287	70.6691
Lo1087_H	Diversity	74.119	71.5494
Lo1094_H	Diversity	70.2786	70.9665
Lo1095_H	Diversity	70.5994	70.4336
Lo1101_H	Diversity	67.5819	69.1966
Lo1106_H	Diversity	70.1379	70.3897
Lo1123_H	Diversity	68.2983	69.3969
Lo1124_H	Diversity	70.3437	70.0574
Lo1172_H	Diversity	69.206	69.2703
Lo1180_H	Diversity	67.3131	68.3071
Lo1187_H	Diversity	69.1596	69.1225
Lo1199_H	Diversity	70.5816	70.1596
Lo1203_H	Diversity	70.0772	71.2545
Lo1223_H	Diversity	70.2981	69.4308
Lo1242_H	Diversity	68.8788	68.2852
Lo1251_H	Diversity	72.6185	70.283
Lo1253_H	Diversity	70.3856	70.9088
Lo1261_H	Diversity	70.6875	69.6905
Lo1266_H	Diversity	70.3129	68.7752
Lo1270_H	Diversity	72.1979	71.1165
Lo1273_H	Diversity	70.0889	68.7511
Lo1274_H	Diversity	68.6451	70.3401
Lo1280_H	Diversity	69.3074	70.4892
Lo1282_H	Diversity	70.2858	69.4472
Lo1284_H	Diversity	68.8898	70.3917
Lo1288_H	Diversity	71.7259	70.0294
Lo1290_H	Diversity	70.5187	70.2134
Lo1301_H	Diversity	69.5519	69.9736
Lo904_H	Diversity	69.365	68.7947
Lp5_H	Diversity	65.9425	68.2973
ML606_H	Diversity	66.7145	67.3819
Mo15W_H	Diversity	71.997	68.2424
Mo17_H	Diversity	71.2641	69.9848
MS153_H	Diversity	66.8286	66.9526
MS71_H	Diversity	68.4024	68.4498
N16_H	Diversity	72.7005	69.3225
N192_H	Diversity	66.6555	68.4202
N22_H	Diversity	70.2764	68.8523
N25_H	Diversity	71.172	67.885
N6_H	Diversity	68.2782	67.5128
NC290_H	Diversity	69.0865	69.4623
NC358_H	Diversity	72.7594	67.9705
NDB8_H	Diversity	66.042	67.2664
NK764_H	Diversity	66.1439	67.8552
NK807_H	Diversity	65.5546	66.6713
NQ508_H	Diversity	69.2955	67.5886
NS701_H	Diversity	69.7903	68.3508
Oh02_H	Diversity	72.08	68.2326
Oh33_H	Diversity	68.3383	68.449
Oh40B_H	Diversity	68.0061	69.0067
Oh43_H	Diversity	67.3296	67.3528
Os426_H	Diversity	70.6319	68.6104
P465P_H	Diversity	68.026	67.7468
Pa36_H	Diversity	63.6687	66.9244
Pa405_H	Diversity	67.2735	67.6308
Pa91_H	Diversity	72.266	68.8451
PB116_H	Diversity	68.2674	68.5875
PB98TR_H	Diversity	70.4037	67.9455
PH207_H	Diversity	64.5747	65.8752
PHB09_H	Diversity	67.8195	68.1693
PHG35_H	Diversity	71.6892	70.059
PHG39_H	Diversity	70.5694	69.6373
PHG47_H	Diversity	65.6816	68.8591
PHG50_H	Diversity	66.1318	67.6411
PHG71_H	Diversity	66.1251	66.5738
PHG80_H	Diversity	68.2809	69.7339
PHG83_H	Diversity	69.1769	68.2346
PHG84_H	Diversity	71.907	71.0952
PHG86_H	Diversity	69.3659	68.7288
PHH93_H	Diversity	66.5587	66.3959
PHJ40_H	Diversity	65.8135	69.1744
PHK29_H	Diversity	69.0968	69.1927
PHK76_H	Diversity	68.391	69.2238
PHR36_H	Diversity	68.2187	69.2235
PHT77_H	Diversity	68.6702	69.3526
PHV63_H	Diversity	70.2386	69.6204
PHW65_H	Diversity	71.3866	70.8638
PHZ51_H	Diversity	70.6637	69.9338
SC-Malawi_H	Diversity	73.9315	68.2196
SGI061_H	Diversity	67.9602	66.4212
UH250_H	Diversity	63.916	65.9606
UH_2500_H	Diversity	65.6544	65.3652
UH304_H	Diversity	65.4976	65.5571
UH_6102_H	Diversity	64.9501	64.9777
UH_6179_H	Diversity	64.9851	65.4086
UH_P024_H	Diversity	65.2612	65.715
UH_P060_H	Diversity	65.1898	64.8764
UH_P064_H	Diversity	65.8265	67.1082
UH_P074_H	Diversity	63.819	66.0241
UH_P087_H	Diversity	65.3759	65.4772
UH_P089_H	Diversity	66.1135	66.8762
UH_P104_H	Diversity	62.8718	66.2123
UH_P115_H	Diversity	65.3056	65.3635
UH_P128_H	Diversity	65.511	64.8736
UH_P148_H	Diversity	65.0946	64.8388
UH_S018_H	Diversity	69.0738	68.6248
UH_S020_H	Diversity	70.1607	68.0635
UH_S025_H	Diversity	65.1956	66.0564
Va26_H	Diversity	68.86	67.3404
W117_H	Diversity	63.0589	64.3824
W153R_H	Diversity	64.3502	65.2636
W182E_H	Diversity	63.1875	66.0888
W23_H	Diversity	67.3195	66.963
W602S_H	Diversity	66.4161	67.2101
W604S_H	Diversity	68.3793	68.0884
W64A_H	Diversity	66.7898	68.7919
W9_H	Diversity	64.0431	65.6112
W95115_H	Diversity	66.1895	68.4369
Wf9_H	Diversity	67.7334	66.886
11430_H	Diversity	66.965	66.1751
DZ_PG_02	PG_1950	66.215	64.312
DZ_PG_05	PG_1950	62.8645	63.0794
DZ_PG_08	PG_1950	63.5565	61.7878
DZ_PG_10	PG_1950	61.8685	62.1501
DZ_PG_16	PG_1950	62.787	61.7915
DZ_PG_17	PG_1950	65.2845	61.7822
DZ_PG_20	PG_1950	62.5505	62.3242
DZ_PG_21	PG_1950	55.0135	56.4665
DZ_PG_22	PG_1950	68.787	64.6103
DZ_PG_24	PG_1950	57.6745	62.1412
DZ_PG_27	PG_1950	57.747	62.7548
DZ_PG_30	PG_1950	55.579	58.8723
DZ_PG_31	PG_1950	55.8285	57.8044
DZ_PG_32	PG_1950	58.8335	62.4022
DZ_PG_33	PG_1950	62.7335	62.6987
DZ_PG_35	PG_1950	63.8685	64.6397
DZ_PG_37	PG_1950	60.1815	62.4426
DZ_PG_47	PG_1950	62.209	62.5444
DZ_PG_50	PG_1950	63.8845	65.1401
DZ_PG_51	PG_1950	65.0025	63.937
DZ_PG_53	PG_1950	58.1615	61.2048
DZ_PG_54	PG_1950	59.5235	61.8078
DZ_PG_55	PG_1950	58.761	60.1242
DZ_PG_03	PG_1980	65.987	66.0188
DZ_PG_04	PG_1980	56.7195	59.1375
DZ_PG_06	PG_1980	70.061	66.8038
DZ_PG_09	PG_1980	61.597	62.1941
DZ_PG_12	PG_1980	62.8185	63.9992
DZ_PG_14	PG_1980	68.476	67.2411
DZ_PG_18	PG_1980	58.8893	61.1541
DZ_PG_19	PG_1980	66.7695	65.2372
DZ_PG_39	PG_1980	63.0034	60.3661
DZ_PG_44	PG_1980	63.604	64.0637
DZ_PG_46	PG_1980	61.6894	63.9084
DZ_PG_48	PG_1980	60.0345	60.7908
DZ_PG_52	PG_1980	67.071	66.7241
DZ_PG_01	PG_2000	64.2825	64.8686
DZ_PG_11	PG_2000	63.6545	65.4874
DZ_PG_13	PG_2000	66.057	65.673
DZ_PG_23	PG_2000	64.228	65.6851
DZ_PG_25	PG_2000	66.168	64.6181
DZ_PG_26	PG_2000	68.099	65.7802
DZ_PG_34	PG_2000	64.844	64.6516
DZ_PG_40	PG_2000	68.365	65.8314
DZ_PG_41	PG_2000	65.864	65.2729
DZ_PG_43	PG_2000	65.105	64.6614
DZ_PG_45	PG_2000	63.6535	65.2528
DZ_PG_49	PG_2000	66.2455	65.0406
DZ_PG_62	PG_2000	65.754	67.0957
DZ_PG_63	PG_2000	65.6115	66.2101
DZ_PG_66	PG_2000	65.4055	64.5989
DZ_PG_67	PG_2000	65.0355	65.6639
DZ_PG_68	PG_2000	66.858	65.5487
DZ_PG_69	PG_2000	64.967	65.2656
DZ_PG_72	PG_2000	65.5935	65.8227
DZ_PG_74	PG_2000	65.54	65.6675

## Sheet: Fig2d
Hybrid	Maturity_group	Duration_observed	Duration_predicted
ARV09	G2	63.7879	63.7516
ARV10	G2	64.4557	64.4412
ARV11	G2	64.1217	63.7281
ARV13	G2	63.3068	64.7765
ARV14	G2	60.7259	63.9802
ARV15	G2	64.6736	64.2011
ARV30	G2	63.0327	63.3103
ARV31	G2	60.3729	64.0503
ARV32	G2	61.2634	64.1843
ARV33	G2	60.2314	64.2952
ARV37	G2	61.8289	64.0576
ARV48	G2	60.0214	61.5794
ARV50	G2	64.8816	62.9608
ARV54	G2	61.5504	64.4054
ARV55	G2	61.105	63.3965
ARV75	G2	63.4648	63.8369
ARV77	G2	59.5994	60.9979
ARV79	G2	63.5455	64.271
ARV80	G2	65.4689	64.6939
ARV83	G2	65.8448	63.8395
ARV87	G2	62.8885	64.9676
ARV16	G3	65.1027	63.7201
ARV19	G3	65.7228	64.2758
ARV21	G3	64.1871	64.8812
ARV22	G3	65.124	64.0918
ARV23	G3	63.4167	63.9652
ARV24	G3	65.4534	63.8028
ARV40	G3	63.6112	64.2603
ARV41	G3	64.3557	64.2309
ARV42	G3	61.4006	64.1742
ARV44	G3	65.3259	64.9787
ARV46	G3	67.693	65.0743
ARV47	G3	63.9566	64.9415
ARV51	G3	65.7042	65.0604
ARV59	G3	65.7572	65.2368
ARV65	G3	67.0036	65.6915
ARV82	G3	66.101	65.9351
ARV88	G3	67.4899	66.4669
ARV90	G3	65.6316	64.7429
ARV91	G3	64.169	64.256
ARV03	G4	68.1074	65.8645
ARV05	G4	66.6641	65.5629
ARV07	G4	68.975	66.178
ARV08	G4	64.9762	65.41
ARV25	G4	65.3053	64.9243
ARV29	G4	66.0145	64.7251
ARV35	G4	65.2516	64.8934
ARV56	G4	70.4316	66.3279
ARV57	G4	65.8616	66.0693
ARV58	G4	65.3607	65.4
ARV60	G4	67.037	67.0996
ARV63	G4	65.063	65.8803
ARV64	G4	66.7741	65.3532
ARV66	G4	64.6409	65.6828
ARV67	G4	65.6528	64.6507
ARV71	G4	63.4187	64.7339
ARV74	G4	63.757	63.7367
ARV76	G4	66.2699	65.3223
ARV78	G4	66.1245	64.4919
ARV93	G4	65.9538	65.0104
