# Supplementary material for: Robotized indoor phenotyping allows genomic prediction of adaptive traits in the field
Source: Nat Commun. 2023 Oct 19;14:6603. doi: 10.1038/s41467-023-42298-z (PMC10587076; doi:10.1038/s41467-023-42298-z)
Supplement: Supplementary file 6 — Source Data [file 41467_2023_42298_MOESM6_ESM.zip › Figure_3_rhPAD_ALA.xlsx]

## Sheet: Fig3b
Hybrid	rhPAD_Indoor_2	ALA_Field_5
DZ_PG_01	0.323009	54.572
DZ_PG_02	0.248488	52.866
DZ_PG_03	0.3221	54.083
DZ_PG_04	0.298377	53.268
DZ_PG_05	0.225658	52.364
DZ_PG_06	0.285569	55.885
DZ_PG_08	0.251958	52.702
DZ_PG_09	0.216445	53.055
DZ_PG_10	0.224359	54.552
DZ_PG_11	0.292584	54.902
DZ_PG_12	0.305539	53.128
DZ_PG_13	0.324085	57.698
DZ_PG_14	0.332116	56.231
DZ_PG_16	0.215539	51.911
DZ_PG_17	0.234207	52.797
DZ_PG_19	0.258279	53.554
DZ_PG_20	0.242996	54.115
DZ_PG_21	0.223721	52.452
DZ_PG_22	0.237909	53.871
DZ_PG_23	0.32697	54.277
DZ_PG_24	0.29382	53.992
DZ_PG_25	0.335207	56.478
DZ_PG_26	0.349438	57.797
DZ_PG_27	0.225643	53.22
DZ_PG_30	0.221067	52.855
DZ_PG_31	0.215711	52.211
DZ_PG_32	0.235941	53.491
DZ_PG_33	0.220253	52.354
DZ_PG_34	0.319244	54.621
DZ_PG_35	0.239781	52.584
DZ_PG_36	0.256149	53.435
DZ_PG_37	0.264263	51.377
DZ_PG_39	0.316576	55.017
DZ_PG_40	0.270022	56.903
DZ_PG_41	0.294967	54.68
DZ_PG_43	0.249361	55.457
DZ_PG_44	0.231296	52.608
DZ_PG_45	0.366687	58.756
DZ_PG_46	0.367344	54.84
DZ_PG_47	0.225015	52.374
DZ_PG_48	0.283564	54.814
DZ_PG_49	0.33657	54.55
DZ_PG_50	0.260152	52.275
DZ_PG_51	0.210946	53.782
DZ_PG_52	0.250768	53.242
DZ_PG_53	0.209907	51.348
DZ_PG_54	0.248301	52.447
DZ_PG_55	0.221397	52.668
DZ_PG_62	0.325375	56.923
DZ_PG_63	0.335465	57.561
DZ_PG_66	0.29698	55.533
DZ_PG_67	0.357082	56.747
DZ_PG_68	0.324724	56.232
DZ_PG_69	0.366366	57.245
DZ_PG_72	0.290666	56.868
DZ_PG_74	0.299126	55.971

## Sheet: Fig3c
Hybrid	Maturity_group	rhPAD_Indoor_1	ALA_Field_4
ARV04	G3	0.361165	65.815
ARV20	G3	0.407051	68.3877
ARV28	G3	0.295141	67.0628
ARV52	G3	0.337716	67.3245
ARV46	G3	0.292584	65.902
ARV18	G3	0.325375	67.3934
ARV65	G3	0.29698	68.245
ARV39	G3	0.324724	67.4256
ARV85	G3	0.368585	68.3405
ARV06	G4	0.393188	68.9156
ARV26	G4	0.305751	65.9534
ARV27	G4	0.404407	68.9656
ARV72	G4	0.380872	67.1228
ARV73	G4	0.326427	66.3876
ARV23	G4	0.335465	67.5745
ARV24	G4	0.357082	66.9663
ARV71	G4	0.299126	65.7311
ARV84	G4	0.371366	66.747

## Sheet: Fig3d
Hybrid	Maturity_group	rhPAD_Indoor_1	ALA_Field_2
ARV04	G3	0.361165	58.4861
ARV20	G3	0.407051	59.6892
ARV28	G3	0.295141	57.5513
ARV52	G3	0.337716	61.0684
ARV46	G3	0.292584	57.902
ARV18	G3	0.325375	59.3191
ARV65	G3	0.29698	60.245
ARV39	G3	0.324724	57.6895
ARV85	G3	0.368585	61.5299
ARV06	G4	0.393188	62.4916
ARV26	G4	0.305751	59.7835
ARV27	G4	0.404407	64.7077
ARV72	G4	0.380872	63.3611
ARV73	G4	0.326427	62.6932
ARV23	G4	0.335465	59.6027
ARV24	G4	0.357082	59.7229
ARV71	G4	0.299126	59.1433
ARV84	G4	0.371366	59.859

## Sheet: Fig3e
Hybrid	Panel	rhPAD_observed	rhPAD_mean_pred
A3_H	Diversity	0.3053	0.298624
A310_H	Diversity	0.281981	0.300296
A347_H	Diversity	0.279432	0.307613
A374_H	Diversity	0.341073	0.311231
A375_H	Diversity	0.352331	0.309874
A554_H	Diversity	0.230563	0.288672
AS5707_H	Diversity	0.318255	0.321679
B100_H	Diversity	0.278448	0.310111
B104_H	Diversity	0.32293	0.303929
B105_H	Diversity	0.302334	0.306069
B106_H	Diversity	0.300037	0.306107
B107_H	Diversity	0.335128	0.327753
B108_H	Diversity	0.239354	0.299941
B109_H	Diversity	0.304341	0.313143
B110_H	Diversity	0.275962	0.310351
B113_H	Diversity	0.342662	0.310574
B37_H	Diversity	0.276427	0.295485
B73_H	Diversity	0.31662	0.31193
B84_H	Diversity	0.377745	0.298011
B89_H	Diversity	0.261608	0.292817
B97_H	Diversity	0.283461	0.298207
B98_H	Diversity	0.327052	0.320413
C103_H	Diversity	0.344871	0.34593
CO109_H	Diversity	0.273818	0.305363
CR1Ht_H	Diversity	0.256188	0.293266
D09_H	Diversity	0.284527	0.294281
DE811_H	Diversity	0.338313	0.318128
DK4676A_H	Diversity	0.303027	0.304007
DK78010_H	Diversity	0.305347	0.300609
DK78371A_H	Diversity	0.320241	0.315398
DKFAPW_H	Diversity	0.264239	0.300525
DKFBHJ_H	Diversity	0.295383	0.301518
DKIBO2_H	Diversity	0.262785	0.305517
DKMBST_H	Diversity	0.355352	0.301589
EA1027_H	Diversity	0.298874	0.302275
EA1163_H	Diversity	0.256113	0.297161
EA3076_H	Diversity	0.317212	0.301098
EC136_H	Diversity	0.280607	0.306273
EC140_H	Diversity	0.284125	0.305078
EC151_H	Diversity	0.325061	0.300625
EC169_H	Diversity	0.288832	0.303038
EC175_H	Diversity	0.256152	0.295907
EC232_H	Diversity	0.279003	0.305036
EC242C_H	Diversity	0.294493	0.315731
EC334_H	Diversity	0.314456	0.298412
EP10_H	Diversity	0.322302	0.297348
EP2008-18_H	Diversity	0.337669	0.294363
EP2008-22_H	Diversity	0.312887	0.297776
EP29_H	Diversity	0.256791	0.301795
EP51_H	Diversity	0.26699	0.297342
EP52_H	Diversity	0.270717	0.301555
EP55_H	Diversity	0.300742	0.292246
EP67_H	Diversity	0.244548	0.297463
EP72_H	Diversity	0.295916	0.306196
EP77_H	Diversity	0.276766	0.296311
EZ11A_H	Diversity	0.300771	0.298051
EZ18_H	Diversity	0.321911	0.320068
EZ31_H	Diversity	0.281843	0.301746
EZ35_H	Diversity	0.321985	0.306292
EZ36_H	Diversity	0.332193	0.308387
EZ37_H	Diversity	0.282267	0.292363
EZ38_H	Diversity	0.295173	0.306112
EZ40_H	Diversity	0.308661	0.290383
EZ42_H	Diversity	0.304851	0.291033
EZ47_H	Diversity	0.297229	0.302302
EZ48_H	Diversity	0.310733	0.308961
F04401_H	Diversity	0.325967	0.333476
F04402_H	Diversity	0.340181	0.331317
F04701_H	Diversity	0.303806	0.310977
F04702_H	Diversity	0.285053	0.316721
F05101_H	Diversity	0.327808	0.305406
F05404_H	Diversity	0.326092	0.336656
F1808_H	Diversity	0.296935	0.313763
F1890_H	Diversity	0.329126	0.322512
F218_H	Diversity	0.257507	0.292742
F252_H	Diversity	0.311027	0.310906
F353_H	Diversity	0.307446	0.329474
F354_H	Diversity	0.358452	0.310984
F608_H	Diversity	0.338156	0.294284
F618_H	Diversity	0.308255	0.289387
F7001_H	Diversity	0.333632	0.297351
F7019_H	Diversity	0.320932	0.286415
F7025_H	Diversity	0.330047	0.310597
F7028_H	Diversity	0.333018	0.312359
F7057_H	Diversity	0.274148	0.286635
F7058_H	Diversity	0.246216	0.289092
F7081_H	Diversity	0.285453	0.278081
F7082_H	Diversity	0.26027	0.289353
F712_H	Diversity	0.33212	0.305245
F748_H	Diversity	0.28035	0.310927
F752_H	Diversity	0.268311	0.299628
F838_H	Diversity	0.312877	0.281607
F874_H	Diversity	0.295936	0.275519
F888_H	Diversity	0.316194	0.294743
F894_H	Diversity	0.282542	0.302345
F908_H	Diversity	0.259287	0.291201
F912_H	Diversity	0.303548	0.322994
F918_H	Diversity	0.310731	0.294604
F922_H	Diversity	0.326865	0.307542
F924_H	Diversity	0.342418	0.30099
F98902_H	Diversity	0.342099	0.320806
FP1_H	Diversity	0.280361	0.297142
FR19_H	Diversity	0.264236	0.29114
FR697_H	Diversity		0.296459
H99_H	Diversity	0.302682	0.299777
HMV5301_H	Diversity	0.342447	0.32669
HMV5325_H	Diversity	0.317638	0.315601
HMV5343_H	Diversity	0.320074	0.314006
HMV5347_H	Diversity	0.272711	0.295921
HMV5405_H	Diversity	0.33502	0.330813
HMV5409_H	Diversity	0.265981	0.287494
HMV5422_H	Diversity	0.337653	0.329335
HMV5502_H	Diversity	0.267387	0.319062
I198_H	Diversity	0.357824	0.307957
I233_H	Diversity		0.308731
I238_H	Diversity	0.278379	0.310104
I242_H	Diversity	0.285649	0.305094
I261_H	Diversity	0.360137	0.298472
I267_H	Diversity	0.307956	0.306847
IDT_H	Diversity	0.30803	0.303261
LAN496_H	Diversity	0.264379	0.317546
LH123Ht_H	Diversity	0.331663	0.311536
LH145_H	Diversity	0.307924	0.293911
LH38_H	Diversity	0.303175	0.304614
LH39_H	Diversity	0.266908	0.300719
LH59_H	Diversity	0.311736	0.320859
LH60_H	Diversity	0.344873	0.311896
LH65_H	Diversity	0.314127	0.313616
LH74_H	Diversity	0.285935	0.306278
LH82_H	Diversity	0.351572	0.314366
LH93_H	Diversity	0.370933	0.303798
Lo1016_H	Diversity	0.269695	0.312556
Lo1026_H	Diversity	0.304974	0.307349
Lo1035_H	Diversity	0.295635	0.319137
Lo1038_H	Diversity	0.415311	0.306679
Lo1056_H	Diversity	0.382672	0.345752
Lo1063_H	Diversity	0.329405	0.330524
Lo1087_H	Diversity	0.309697	0.319181
Lo1094_H	Diversity	0.325673	0.306264
Lo1095_H	Diversity	0.315358	0.327221
Lo1101_H	Diversity	0.30545	0.316195
Lo1106_H	Diversity	0.298526	0.310323
Lo1123_H	Diversity	0.321396	0.326218
Lo1124_H	Diversity	0.352687	0.343441
Lo1172_H	Diversity	0.335132	0.32229
Lo1180_H	Diversity	0.34514	0.33645
Lo1187_H	Diversity	0.317997	0.317874
Lo1199_H	Diversity	0.319711	0.311138
Lo1203_H	Diversity	0.319567	0.320445
Lo1223_H	Diversity	0.315428	0.322671
Lo1242_H	Diversity	0.355649	0.332794
Lo1251_H	Diversity	0.297584	0.310195
Lo1253_H	Diversity	0.299232	0.315374
Lo1261_H	Diversity	0.307696	0.315215
Lo1266_H	Diversity	0.377115	0.339497
Lo1270_H	Diversity	0.391212	0.339248
Lo1273_H	Diversity	0.34517	0.32137
Lo1274_H	Diversity	0.356243	0.326554
Lo1280_H	Diversity	0.352383	0.342739
Lo1282_H	Diversity	0.30787	0.33154
Lo1284_H	Diversity	0.30242	0.326644
Lo1288_H	Diversity	0.301309	0.330505
Lo1290_H	Diversity	0.387197	0.345015
Lo1301_H	Diversity	0.323241	0.310131
Lo904_H	Diversity	0.346962	0.30828
Lp5_H	Diversity	0.308534	0.314157
ML606_H	Diversity	0.288399	0.304814
Mo15W_H	Diversity	0.291122	0.302365
Mo17_H	Diversity	0.318513	0.312884
MS153_H	Diversity	0.307803	0.292093
MS71_H	Diversity	0.286437	0.293334
N16_H	Diversity	0.320365	0.289362
N192_H	Diversity	0.29936	0.315358
N22_H	Diversity	0.233657	0.297012
N25_H	Diversity	0.314531	0.305674
N6_H	Diversity	0.317239	0.305221
NC290_H	Diversity	0.330852	0.324355
NC358_H	Diversity	0.31838	0.302603
NDB8_H	Diversity	0.312639	0.290373
NK764_H	Diversity	0.317773	0.301229
NK807_H	Diversity	0.273076	0.281395
NQ508_H	Diversity	0.306022	0.322671
NS701_H	Diversity	0.301318	0.307099
Oh02_H	Diversity	0.346227	0.306789
Oh33_H	Diversity	0.302043	0.295554
Oh40B_H	Diversity	0.283073	0.31697
Oh43_H	Diversity	0.282087	0.300197
Os426_H	Diversity	0.245794	0.309167
P465P_H	Diversity	0.267206	0.298127
Pa36_H	Diversity	0.270609	0.294152
Pa405_H	Diversity	0.315585	0.301491
Pa91_H	Diversity	0.310395	0.296356
PB116_H	Diversity	0.357037	0.31217
PB98TR_H	Diversity	0.316565	0.298142
PH207_H	Diversity	0.353634	0.325002
PHB09_H	Diversity	0.282145	0.291125
PHG35_H	Diversity	0.333796	0.315522
PHG39_H	Diversity	0.335106	0.318234
PHG47_H	Diversity	0.332659	0.306212
PHG50_H	Diversity	0.353764	0.340698
PHG71_H	Diversity	0.352401	0.303298
PHG80_H	Diversity	0.253895	0.30753
PHG83_H	Diversity	0.312793	0.324483
PHG84_H	Diversity	0.342017	0.329103
PHG86_H	Diversity	0.302244	0.311084
PHH93_H	Diversity	0.33537	0.329626
PHJ40_H	Diversity	0.335544	0.317962
PHK29_H	Diversity	0.299998	0.310519
PHK76_H	Diversity	0.349934	0.326078
PHR36_H	Diversity	0.352554	0.327364
PHT77_H	Diversity	0.312644	0.304611
PHV63_H	Diversity	0.34757	0.304248
PHW65_H	Diversity	0.31408	0.324695
PHZ51_H	Diversity	0.322169	0.334468
SC-Malawi_H	Diversity	0.228973	0.298728
SGI061_H	Diversity		0.299675
UH250_H	Diversity	0.310495	0.300423
UH_2500_H	Diversity	0.304774	0.292908
UH304_H	Diversity	0.365447	0.315638
UH_6102_H	Diversity	0.314885	0.311744
UH_6179_H	Diversity	0.280365	0.312477
UH_P024_H	Diversity	0.319189	0.322522
UH_P060_H	Diversity	0.276905	0.310825
UH_P064_H	Diversity	0.269255	0.312546
UH_P074_H	Diversity	0.325793	0.320054
UH_P087_H	Diversity	0.298514	0.296804
UH_P089_H	Diversity	0.33156	0.325168
UH_P104_H	Diversity	0.325906	0.30137
UH_P115_H	Diversity	0.312093	0.320132
UH_P128_H	Diversity	0.336008	0.316351
UH_P148_H	Diversity	0.274812	0.304464
UH_S018_H	Diversity	0.295526	0.298356
UH_S020_H	Diversity	0.316123	0.296164
UH_S025_H	Diversity	0.294623	0.296305
Va26_H	Diversity	0.300355	0.297957
W117_H	Diversity	0.310232	0.259162
W153R_H	Diversity	0.244492	0.267704
W182E_H	Diversity	0.264966	0.284243
W23_H	Diversity	0.286161	0.292242
W602S_H	Diversity	0.30467	0.294578
W604S_H	Diversity	0.286543	0.307611
W64A_H	Diversity	0.278858	0.286807
W9_H	Diversity	0.276802	0.30926
W95115_H	Diversity	0.337658	0.295973
Wf9_H	Diversity	0.300065	0.286181
11430_H	Diversity	0.297755	0.32054
DZ_PG_02	PG_1950	0.248488	0.244242
DZ_PG_05	PG_1950	0.225658	0.230581
DZ_PG_08	PG_1950	0.251958	0.261715
DZ_PG_10	PG_1950	0.224359	0.229209
DZ_PG_16	PG_1950	0.215539	0.235358
DZ_PG_17	PG_1950	0.234207	0.230063
DZ_PG_20	PG_1950	0.242996	0.251076
DZ_PG_21	PG_1950	0.223721	0.247378
DZ_PG_22	PG_1950	0.237909	0.240445
DZ_PG_24	PG_1950	0.29382	0.253124
DZ_PG_27	PG_1950	0.225643	0.23906
DZ_PG_30	PG_1950	0.221067	0.24458
DZ_PG_31	PG_1950	0.215711	0.252674
DZ_PG_32	PG_1950	0.235941	0.261699
DZ_PG_33	PG_1950	0.220253	0.264834
DZ_PG_35	PG_1950	0.239781	0.237256
DZ_PG_37	PG_1950	0.264263	0.246144
DZ_PG_47	PG_1950	0.225015	0.228713
DZ_PG_50	PG_1950	0.260152	0.244992
DZ_PG_51	PG_1950	0.210946	0.282109
DZ_PG_53	PG_1950	0.209907	0.266214
DZ_PG_54	PG_1950	0.248301	0.259024
DZ_PG_55	PG_1950	0.221397	0.239032
DZ_PG_03	PG_1980	0.3221	0.318345
DZ_PG_04	PG_1980	0.298377	0.29798
DZ_PG_06	PG_1980	0.285569	0.299864
DZ_PG_09	PG_1980	0.216445	0.250291
DZ_PG_12	PG_1980	0.305539	0.300356
DZ_PG_14	PG_1980	0.332116	0.309744
DZ_PG_18	PG_1980	0.378061	0.28047
DZ_PG_19	PG_1980	0.258279	0.269402
DZ_PG_39	PG_1980	0.316576	0.315842
DZ_PG_44	PG_1980	0.231296	0.300002
DZ_PG_46	PG_1980	0.367344	0.308117
DZ_PG_48	PG_1980	0.283564	0.287647
DZ_PG_52	PG_1980	0.250768	0.288243
DZ_PG_01	PG_2000	0.323009	0.291143
DZ_PG_11	PG_2000	0.292584	0.293016
DZ_PG_13	PG_2000	0.324085	0.330052
DZ_PG_23	PG_2000	0.32697	0.309901
DZ_PG_25	PG_2000	0.335207	0.298937
DZ_PG_26	PG_2000	0.349438	0.322607
DZ_PG_34	PG_2000	0.319244	0.313513
DZ_PG_40	PG_2000	0.270022	0.287354
DZ_PG_41	PG_2000	0.294967	0.313488
DZ_PG_43	PG_2000	0.249361	0.304274
DZ_PG_45	PG_2000	0.366687	0.293507
DZ_PG_49	PG_2000	0.33657	0.291241
DZ_PG_62	PG_2000	0.325375	0.3345
DZ_PG_63	PG_2000	0.335465	0.320311
DZ_PG_66	PG_2000	0.29698	0.299761
DZ_PG_67	PG_2000	0.357082	0.319238
DZ_PG_68	PG_2000	0.324724	0.331182
DZ_PG_69	PG_2000	0.366366	0.316649
DZ_PG_72	PG_2000	0.290666	0.334823
DZ_PG_74	PG_2000	0.299126	0.302311

## Sheet: Fig3f
Hybrid	Maturity_group	rhPAD_observed	rhPAD_predicted
ARV01	G2	0.401832	0.308972
ARV12	G2	0.359926	0.32277
ARV36	G2	0.428064	0.356102
ARV55	G2	0.280318	0.28237
ARV61	G2	0.327392	0.297216
ARV69	G2	0.331457	0.301731
ARV94	G2	0.35139	0.331017
ARV04	G3	0.367375	0.298942
ARV20	G3	0.389256	0.333091
ARV28	G3	0.301924	0.323935
ARV52	G3	0.338046	0.296828
ARV85	G3	0.342367	0.298612
ARV89	G3	0.359219	0.29705
ARV06	G4	0.370208	0.319792
ARV26	G4	0.294771	0.325556
ARV27	G4	0.391514	0.316026
ARV34	G4	0.34583	0.321464
ARV72	G4	0.42072	0.300795
ARV73	G4	0.324725	0.311225
ARV84	G4	0.39884	0.333276
