# Supplementary material for: Robotized indoor phenotyping allows genomic prediction of adaptive traits in the field
Source: Nat Commun. 2023 Oct 19;14:6603. doi: 10.1038/s41467-023-42298-z (PMC10587076; doi:10.1038/s41467-023-42298-z)
Supplement: Supplementary file 6 — Source Data [file 41467_2023_42298_MOESM6_ESM.zip › Figure_4_LAI.xlsx]

## Sheet: Fig4a
Hybrid	LAI_WW_simulated	LAI_WW_Field_5
DZ_PG_01	3.57	3.855
DZ_PG_02	4.66	3.64
DZ_PG_03	4.42	4.084
DZ_PG_04	2.64	3.419
DZ_PG_05	4.04	3.649
DZ_PG_07	3.12	3.28467
DZ_PG_08	2.42	3.15033
DZ_PG_09	2.92	3.543
DZ_PG_10	3.2	3.499
DZ_PG_11	3.18	3.83133
DZ_PG_12	3.66	3.57767
DZ_PG_13	3.8	4.166
DZ_PG_14	4.17	4.222
DZ_PG_17	3.11	3.87567
DZ_PG_19	4.88	3.83433
DZ_PG_20	3.04	3.02333
DZ_PG_21	2.52	2.722
DZ_PG_22	3.6	3.783
DZ_PG_24	3.16	2.99633
DZ_PG_25	4.03	4.07733
DZ_PG_26	4.96	4.04867
DZ_PG_27	3.17	3.441
DZ_PG_30	2.64	2.97267
DZ_PG_31	2.75	3.02033
DZ_PG_32	2.39	3.259
DZ_PG_33	4.11	3.07233
DZ_PG_34	4.58	3.996
DZ_PG_35	3.69	3.698
DZ_PG_36	3.9	4.1915
DZ_PG_37	3.03	3.42533
DZ_PG_40	4.91	4.09
DZ_PG_41	4.37	4.41133
DZ_PG_43	4.34	3.634
DZ_PG_44	3.54	3.32467
DZ_PG_45	3.68	4.23033
DZ_PG_46	2.38	3.46
DZ_PG_48	2.39	3.571
DZ_PG_49	4.14	3.72133
DZ_PG_50	4.83	3.59367
DZ_PG_52	4.61	4.29567
DZ_PG_53	2.81	2.54467
DZ_PG_54	3.36	3.22133
DZ_PG_55	2.5	3.37767
DZ_PG_62	3.95	4.07233
DZ_PG_63	3.86	3.898
DZ_PG_66	3.9	3.83333
DZ_PG_67	3.97	4.155
DZ_PG_68	3.87	4.041
DZ_PG_69	3.9	4.04133
DZ_PG_72	4.19	4.26833
DZ_PG_74	3.47	4.32333

## Sheet: Fig4b
Hybrid	LAI_WD_simulated	LAI_WD_Field_5
DZ_PG_01	2.74	2.834
DZ_PG_02	3.46	2.772
DZ_PG_03	3.23	3.555
DZ_PG_04	2.14	2.578
DZ_PG_05	3.27	2.874
DZ_PG_07	2.5	2.452
DZ_PG_08	2.44	2.521
DZ_PG_09	2.3	2.809
DZ_PG_10	2.48	2.238
DZ_PG_11	2.5	2.638
DZ_PG_12	2.81	2.621
DZ_PG_13	2.87	2.605
DZ_PG_14	3.2	3.705
DZ_PG_17	2.51	3.133
DZ_PG_19	3.56	2.803
DZ_PG_20	3.29	2.121
DZ_PG_21	2.04	2.028
DZ_PG_22	2.83	3.082
DZ_PG_23	3.71	2.766
DZ_PG_24	2.58	2.383
DZ_PG_25	3.07	2.844
DZ_PG_26	3.56	3.081
DZ_PG_27	2.68	2.643
DZ_PG_30	2.11	2.218
DZ_PG_31	2.21	2.425
DZ_PG_32	2.39	2.657
DZ_PG_33	2.83	2.26
DZ_PG_34	3.45	2.966
DZ_PG_35	2.94	3.08
DZ_PG_37	2.49	2.648
DZ_PG_40	3.43	3.057
DZ_PG_41	3.34	3.667
DZ_PG_43	3.31	2.025
DZ_PG_44	2.67	2.743
DZ_PG_45	2.68	3.098
DZ_PG_46	2.37	2.621
DZ_PG_48	1.87	2.642
DZ_PG_49	3.12	2.463
DZ_PG_50	3.41	2.712
DZ_PG_52	3.37	3.646
DZ_PG_53	2.44	1.868
DZ_PG_54	3	2.239
DZ_PG_55	2.44	2.386
DZ_PG_62	3.47	2.9
DZ_PG_63	3.42	2.34
DZ_PG_66	3.53	2.511
DZ_PG_67	3.37	2.997
DZ_PG_68	3.34	2.734
DZ_PG_69	3.59	2.599
DZ_PG_72	3.77	3.486
DZ_PG_74	3.53	3.531
