# Supplementary material for: Robotized indoor phenotyping allows genomic prediction of adaptive traits in the field
Source: Nat Commun. 2023 Oct 19;14:6603. doi: 10.1038/s41467-023-42298-z (PMC10587076; doi:10.1038/s41467-023-42298-z)
Supplement: Supplementary file 6 — Source Data [file 41467_2023_42298_MOESM6_ESM.zip › Figure_5_gs.xlsx]

## Sheet: Fig5a
Hybrid	Treatment	Plant_gs_model	Leaf_gs_device
B73_H	Water_deficit	47.1681	157.816
EC169_H	Water_deficit	45.6637	181.585
EP55_H	Water_deficit	43.9823	155.889
EZ36_H	Water_deficit	48.3186	163.597
F218_H	Water_deficit	43.2743	229.122
F874_H	Water_deficit	46.4602	164.882
F98902_H	Water_deficit	50.885	152.034
Lo1123_H	Water_deficit	49.2035	144.325
PH207_H	Water_deficit	48.1416	152.677
PHG35_H	Water_deficit	44.7788	165.525
PHG84_H	Water_deficit	47.0796	145.61
SC-Malawi_H	Water_deficit	44.5133	111.563
UH_P128_H	Water_deficit	54.2478	193.148
B73_H	Well_watered	64.9558	280.514
EC169_H	Well_watered	63.3628	258.672
EP55_H	Well_watered	58.6726	291.435
EZ36_H	Well_watered	66.3717	301.713
F218_H	Well_watered	59.115	285.011
F874_H	Well_watered	63.8053	333.833
F98902_H	Well_watered	69.5575	319.7
Lo1123_H	Well_watered	69.115	355.032
PH207_H	Well_watered	65.3982	293.362
PHG35_H	Well_watered	61.1504	278.587
PHG84_H	Well_watered	64.7788	346.039
SC-Malawi_H	Well_watered	60.531	294.647
UH_P128_H	Well_watered	73.7168	400.642

## Sheet: Fig5b
Hybrid	Panel	gsmax_obs	gsmax_mean_pred
A3_H	Diversity	117.479	107.791
A310_H	Diversity	85.2907	98.3359
A347_H	Diversity	94.9243	105.534
A374_H	Diversity	124.004	103.533
A375_H	Diversity	119.148	101.73
A554_H	Diversity	101.636	116.217
AS5707_H	Diversity	107.344	102.718
B100_H	Diversity	127.177	117.911
B104_H	Diversity	110.333	107.957
B105_H	Diversity	103.234	111.446
B106_H	Diversity	125.169	114.752
B107_H	Diversity	97.1635	113.788
B108_H	Diversity	111.676	105.815
B109_H	Diversity	112.646	110.211
B110_H	Diversity	113.094	110.322
B113_H	Diversity	100.113	100.595
B37_H	Diversity	110.254	101.711
B73_H	Diversity	110.302	110.161
B84_H	Diversity	105.033	113.001
B89_H	Diversity	103.428	100.425
B97_H	Diversity	115.271	117.594
B98_H	Diversity	107.02	110.194
C103_H	Diversity	90.0404	102.5
CO109_H	Diversity	97.9547	100.748
CR1Ht_H	Diversity	109.666	105.997
D09_H	Diversity	114.918	104.975
DE811_H	Diversity	86.8137	103.549
DK4676A_H	Diversity	105.202	110.89
DK78010_H	Diversity	99.6962	109.496
DK78371A_H	Diversity	107.928	102.423
DKFAPW_H	Diversity	116.28	110.728
DKFBHJ_H	Diversity	96.1433	104.881
DKIBO2_H	Diversity	114.534	114.741
DKMBST_H	Diversity	99.6488	106.657
EA1027_H	Diversity	120.377	112.828
EA1163_H	Diversity	123.911	99.6812
EA3076_H	Diversity	116.591	109.737
EC136_H	Diversity	103.603	105.857
EC140_H	Diversity	101.332	113.444
EC151_H	Diversity	102.296	102.239
EC169_H	Diversity	103.589	105.484
EC175_H	Diversity	106.216	110.499
EC232_H	Diversity	106.586	106.438
EC242C_H	Diversity	107.775	110.573
EC334_H	Diversity	113.759	108.02
EP10_H	Diversity	102.117	104.371
EP2008-18_H	Diversity	97.8013	110.936
EP2008-22_H	Diversity	119.14	114.911
EP29_H	Diversity	97.7788	105.49
EP51_H	Diversity	116.338	104.637
EP52_H	Diversity	108.606	112.06
EP55_H	Diversity	90.8024	94.8121
EP67_H	Diversity	98.5949	103.39
EP72_H	Diversity	98.9841	100.664
EP77_H	Diversity	126.72	109.7
EZ11A_H	Diversity	84.2035	102.3
EZ18_H	Diversity	107.05	107.875
EZ31_H	Diversity	117.794	108.937
EZ35_H	Diversity	97.968	105.557
EZ36_H	Diversity	112.133	113.76
EZ37_H	Diversity	118.433	108.155
EZ38_H	Diversity	123.151	109.253
EZ40_H	Diversity	108.478	104.698
EZ42_H	Diversity	94.7107	112.826
EZ47_H	Diversity	120.236	112.101
EZ48_H	Diversity	104.259	111.376
F04401_H	Diversity	108.811	118.707
F04402_H	Diversity	110.905	118
F04701_H	Diversity	107.653	106.999
F04702_H	Diversity	107.325	101.66
F05101_H	Diversity	115.144	108.569
F05404_H	Diversity	105.923	109.687
F1808_H	Diversity	110.156	112.374
F1890_H	Diversity	123.428	110.271
F218_H	Diversity	93.2955	106.755
F252_H	Diversity	119.75	113.929
F353_H	Diversity	122.688	109.824
F354_H	Diversity	97.2029	89.4397
F608_H	Diversity	116.051	102.443
F618_H	Diversity	89.1283	93.7365
F7001_H	Diversity	103.678	109.218
F7019_H	Diversity	125.429	116.577
F7025_H	Diversity	104.195	101.625
F7028_H	Diversity	107.667	112.531
F7057_H	Diversity	113.082	120.508
F7058_H	Diversity	114.268	120.116
F7081_H	Diversity	125.183	116.64
F7082_H	Diversity	111.839	118.637
F712_H	Diversity	102.951	108.951
F748_H	Diversity	97.7196	103.066
F752_H	Diversity	99.1764	99.1956
F838_H	Diversity	114.644	112.45
F874_H	Diversity	104.461	105.162
F888_H	Diversity	109.186	105.701
F894_H	Diversity	98.5473	105.397
F908_H	Diversity	114.712	104.797
F912_H	Diversity	116.028	108.038
F918_H	Diversity	94.4022	101.991
F922_H	Diversity	106.62	111.568
F924_H	Diversity	88.5769	111.414
F98902_H	Diversity	117.688	110.681
FP1_H	Diversity	94.8733	103.107
FR19_H	Diversity	100.513	106.413
FR697_H	Diversity		113.672
H99_H	Diversity	127.709	118.941
HMV5301_H	Diversity	95.5163	106.165
HMV5325_H	Diversity	115.933	107.215
HMV5343_H	Diversity	111.91	108.167
HMV5347_H	Diversity	114.852	108.718
HMV5405_H	Diversity	109.486	113.94
HMV5409_H	Diversity	94.0065	106.979
HMV5422_H	Diversity	110.422	108.245
HMV5502_H	Diversity	99.6038	109.629
I198_H	Diversity	102.995	115.353
I233_H	Diversity		104.421
I238_H	Diversity	85.9076	90.0883
I242_H	Diversity	100.992	102.267
I261_H	Diversity	101.037	99.4695
I267_H	Diversity	98.4017	95.6434
IDT_H	Diversity	118.545	113.093
LAN496_H	Diversity	123.466	115.782
LH123Ht_H	Diversity	114.838	108.609
LH145_H	Diversity	110.041	112.564
LH38_H	Diversity	102.865	104.569
LH39_H	Diversity	100.394	104.642
LH59_H	Diversity	116.582	113.658
LH60_H	Diversity	88.0933	113.684
LH65_H	Diversity	95.6648	97.1253
LH74_H	Diversity	110.347	108.708
LH82_H	Diversity	117.988	114.337
LH93_H	Diversity	106.572	102.164
Lo1016_H	Diversity	124.325	109.78
Lo1026_H	Diversity	110.057	106.643
Lo1035_H	Diversity	119.697	114.757
Lo1038_H	Diversity	114.054	110.324
Lo1056_H	Diversity	112.873	104.194
Lo1063_H	Diversity	98.451	112.808
Lo1087_H	Diversity	109.088	112.538
Lo1094_H	Diversity	114.971	112.914
Lo1095_H	Diversity	107.84	108.305
Lo1101_H	Diversity	107.714	102.35
Lo1106_H	Diversity	107.592	111.951
Lo1123_H	Diversity	116.775	110.182
Lo1124_H	Diversity	111.92	105.608
Lo1172_H	Diversity	123.039	117.584
Lo1180_H	Diversity	109.34	106.937
Lo1187_H	Diversity	96.8088	104.282
Lo1199_H	Diversity	111.57	112.528
Lo1203_H	Diversity	104.27	112.107
Lo1223_H	Diversity	99.7572	112.065
Lo1242_H	Diversity	95.87	110.23
Lo1251_H	Diversity	111.636	112.121
Lo1253_H	Diversity	120.394	110.759
Lo1261_H	Diversity	117.494	108.518
Lo1266_H	Diversity	130.768	116.184
Lo1270_H	Diversity	95.9957	108.106
Lo1273_H	Diversity	93.5028	110.17
Lo1274_H	Diversity	118.525	105.455
Lo1280_H	Diversity	118.137	115.932
Lo1282_H	Diversity	101.088	112.218
Lo1284_H	Diversity	122.409	114.082
Lo1288_H	Diversity	99.9492	109.918
Lo1290_H	Diversity	120.725	116.202
Lo1301_H	Diversity	100.909	111.909
Lo904_H	Diversity	99.8249	103.673
Lp5_H	Diversity	116.967	110.909
ML606_H	Diversity	108.161	106.796
Mo15W_H	Diversity	110.134	109.672
Mo17_H	Diversity	89.3558	105.649
MS153_H	Diversity	106.065	112.745
MS71_H	Diversity	99.1285	94.3026
N16_H	Diversity	89.2157	96.4478
N192_H	Diversity	114.833	109.712
N22_H	Diversity	98.1855	103.273
N25_H	Diversity	116.77	102.349
N6_H	Diversity	111.01	107.072
NC290_H	Diversity	104.268	108.141
NC358_H	Diversity	100.193	101.244
NDB8_H	Diversity	100.277	101.932
NK764_H	Diversity	111.698	107.67
NK807_H	Diversity	127.306	117
NQ508_H	Diversity	123.988	111.514
NS701_H	Diversity	104.839	110.788
Oh02_H	Diversity	94.4466	102.131
Oh33_H	Diversity	123.578	110.782
Oh40B_H	Diversity	108.341	117.642
Oh43_H	Diversity	111.893	101.359
Os426_H	Diversity	107.67	105.744
P465P_H	Diversity	77.6048	100.343
Pa36_H	Diversity	116.026	111.666
Pa405_H	Diversity	97.1965	108.793
Pa91_H	Diversity	118.293	109.944
PB116_H	Diversity	85.6101	96.7855
PB98TR_H	Diversity	104.386	106.094
PH207_H	Diversity	110.775	115.706
PHB09_H	Diversity	116.514	111.725
PHG35_H	Diversity	102.563	109.712
PHG39_H	Diversity	119.092	114.411
PHG47_H	Diversity	107.024	108.894
PHG50_H	Diversity	117.576	112.296
PHG71_H	Diversity	101.756	108.34
PHG80_H	Diversity	96.5468	104.921
PHG83_H	Diversity	106.723	116.397
PHG84_H	Diversity	105.777	109.125
PHG86_H	Diversity	98.9156	106.327
PHH93_H	Diversity	121.968	115.003
PHJ40_H	Diversity	105.312	107.297
PHK29_H	Diversity	133.29	110.676
PHK76_H	Diversity	108.945	104.966
PHR36_H	Diversity	108.903	114.173
PHT77_H	Diversity	113.223	113.449
PHV63_H	Diversity	111.216	104.388
PHW65_H	Diversity	117.154	105.496
PHZ51_H	Diversity	129.025	109.02
SC-Malawi_H	Diversity	100.392	93.6732
SGI061_H	Diversity		105.129
UH250_H	Diversity	106.948	112.584
UH_2500_H	Diversity	100.309	111.426
UH304_H	Diversity	113.043	107.379
UH_6102_H	Diversity	103.144	111.751
UH_6179_H	Diversity	124.653	110.965
UH_P024_H	Diversity	95.9512	105.279
UH_P060_H	Diversity	110.078	113.52
UH_P064_H	Diversity	120.851	109.993
UH_P074_H	Diversity	126.589	118.511
UH_P087_H	Diversity	98.8142	113.807
UH_P089_H	Diversity	113.356	102.51
UH_P104_H	Diversity	116.248	112.198
UH_P115_H	Diversity	108.01	113.913
UH_P128_H	Diversity	118.868	112.422
UH_P148_H	Diversity	118.392	112.365
UH_S018_H	Diversity	109.637	108.677
UH_S020_H	Diversity	114.58	110.472
UH_S025_H	Diversity	119.566	109.072
Va26_H	Diversity	105.374	104.569
W117_H	Diversity	136.614	116.439
W153R_H	Diversity	97.5778	103.827
W182E_H	Diversity	91.4209	109.342
W23_H	Diversity	107.371	107.468
W602S_H	Diversity	111.843	111.946
W604S_H	Diversity	104.126	116.193
W64A_H	Diversity	115.201	108.476
W9_H	Diversity	100.067	107.246
W95115_H	Diversity	108.914	109.781
Wf9_H	Diversity	106.404	113.431
11430_H	Diversity	119.083	106.283
DZ_PG_02	PG_1950	120.91	118.439
DZ_PG_05	PG_1950	125.19	125.272
DZ_PG_08	PG_1950	109.165	107.312
DZ_PG_10	PG_1950	109.615	117.13
DZ_PG_16	PG_1950	131.158	117.068
DZ_PG_17	PG_1950	102.547	121.159
DZ_PG_20	PG_1950	112.59	110.695
DZ_PG_21	PG_1950	115.758	122.543
DZ_PG_22	PG_1950	124.183	116.987
DZ_PG_24	PG_1950	105.092	117.912
DZ_PG_27	PG_1950	96.6441	106.844
DZ_PG_30	PG_1950		112.855
DZ_PG_31	PG_1950	105.949	114.664
DZ_PG_32	PG_1950	104.259	107.581
DZ_PG_33	PG_1950	124.374	112.206
DZ_PG_35	PG_1950	131.277	122.685
DZ_PG_37	PG_1950	117.665	126.425
DZ_PG_47	PG_1950	114.887	127.69
DZ_PG_50	PG_1950	103.126	122.034
DZ_PG_51	PG_1950	124.503	107.996
DZ_PG_53	PG_1950	126.238	113.85
DZ_PG_54	PG_1950	120.963	115.846
DZ_PG_55	PG_1950	115.157	106.711
DZ_PG_03	PG_1980	126.487	122.831
DZ_PG_04	PG_1980	144.002	117.326
DZ_PG_06	PG_1980	125.021	120.903
DZ_PG_09	PG_1980	125.683	110.235
DZ_PG_12	PG_1980	126.187	125.403
DZ_PG_14	PG_1980	122.121	120.901
DZ_PG_18	PG_1980		122.938
DZ_PG_19	PG_1980	125.809	124.256
DZ_PG_39	PG_1980		124.312
DZ_PG_44	PG_1980	114.247	124.568
DZ_PG_46	PG_1980		121.438
DZ_PG_48	PG_1980	120.997	117.31
DZ_PG_52	PG_1980	127.317	100.176
DZ_PG_01	PG_2000	119.954	127.296
DZ_PG_11	PG_2000	118.747	124.117
DZ_PG_13	PG_2000	126.287	122.532
DZ_PG_23	PG_2000	116.958	122.086
DZ_PG_25	PG_2000	126.158	122.034
DZ_PG_26	PG_2000	126.749	126.574
DZ_PG_34	PG_2000	134.67	122.097
DZ_PG_40	PG_2000	126.208	119.041
DZ_PG_41	PG_2000	117.473	128.908
DZ_PG_43	PG_2000	124.038	126.681
DZ_PG_45	PG_2000	108.287	107.852
DZ_PG_49	PG_2000	106.315	119.083
DZ_PG_62	PG_2000	134.489	124.205
DZ_PG_63	PG_2000	120.066	124.979
DZ_PG_66	PG_2000	136.713	118.768
DZ_PG_67	PG_2000	129.317	121.265
DZ_PG_68	PG_2000	107.326	121.723
DZ_PG_69	PG_2000	117.05	123.216
DZ_PG_72	PG_2000	125.409	122.038
DZ_PG_74	PG_2000	108.779	128.059
