# Supplementary material for: Robotized indoor phenotyping allows genomic prediction of adaptive traits in the field
Source: Nat Commun. 2023 Oct 19;14:6603. doi: 10.1038/s41467-023-42298-z (PMC10587076; doi:10.1038/s41467-023-42298-z)
Supplement: Supplementary file 6 — Source Data [file 41467_2023_42298_MOESM6_ESM.zip › Figure_6_Leaf_dim.xlsx]

## Sheet: Fig6a
Hybrid	Leaf_rank_origin	Intercepted_light	Leaf_width
B73_H	leaf_11	0.130522	5.70588
B73_H	leaf_11	0.148594	5.96471
B73_H	leaf_8	0.156524	4.85882
B73_H	leaf_9	0.156626	5.18823
B73_H	leaf_9	0.180723	6.23529
B73_H	leaf_8	0.182731	5.44706
B73_H	leaf_8	0.218875	5.56471
B73_H	leaf_9	0.220884	5.83529
B73_H	leaf_10	0.240964	6.31765
B73_H	leaf_11	0.246988	5.34118
B73_H	leaf_9	0.295181	5.98824
B73_H	leaf_11	0.295183	7.28235
B73_H	leaf_8	0.305221	5.61176
B73_H	leaf_11	0.311245	7.47665
B73_H	leaf_10	0.319277	6.50588
B73_H	leaf_8	0.321285	5.37647
B73_H	leaf_9	0.327309	6.21176
B73_H	leaf_11	0.337349	7.42353
B73_H	leaf_8	0.363454	5.87059
B73_H	leaf_10	0.365462	7.07059
B73_H	leaf_9	0.36747	6.14118
B73_H	leaf_8	0.618474	6.88235
B73_H	leaf_8	0.704819	7.43529
B73_H	leaf_9	0.7751	7.44706
B73_H	leaf_8	0.779116	8.25882
B73_H	leaf_8	0.865462	6.95294
B73_H	leaf_9	0.87751	7.30588
B73_H	leaf_9	0.879518	7.6752
B73_H	leaf_9	0.911646	8.84706
B73_H	leaf_10	0.929719	7.84706
B73_H	leaf_10	0.943775	8.27059
B73_H	leaf_9	0.985944	8.02353
B73_H	leaf_9	1.01406	8.03529
B73_H	leaf_9	1.03414	9.54118
B73_H	leaf_11	1.04016	9.54724
B73_H	leaf_10	1.0503	7.76471
B73_H	leaf_10	1.05221	8.54118
B73_H	leaf_11	1.05823	8.98824
B73_H	leaf_10	1.07428	8.08235
B73_H	leaf_10	1.07831	9.69412
B73_H	leaf_10	1.08032	9.77077
B73_H	leaf_11	1.11446	8.57647
B73_H	leaf_10	1.11647	9.55294
B73_H	leaf_10	1.12249	9.34118
B73_H	leaf_10	1.16265	9.68235
B73_H	leaf_10	1.17451	7.67059
B73_H	leaf_11	1.17871	7.65882
B73_H	leaf_11	1.18675	7.68842
B73_H	leaf_11	1.20683	9.43529
B73_H	leaf_11	1.20683	9.71765
B73_H	leaf_10	1.26205	8.07059
B73_H	leaf_11	1.26707	7.78824
B73_H	leaf_11	1.26908	7.74118
B73_H	leaf_11	1.27108	8.78823
B73_H	leaf_11	1.29719	9.02353
B73_H	leaf_10	1.30723	8.64706
B73_H	leaf_11	1.35944	9.52941
B73_H	leaf_10	1.39157	7.97647
B73_H	leaf_11	1.39554	7.92941
B73_H	leaf_11	1.39657	7.90018
B73_H	leaf_11	1.40562	9.94118
B73_H	leaf_11	1.43779	8.47059
B73_H	leaf_11	1.44779	8.40607
B73_H	leaf_11	1.45779	8.45882

## Sheet: Fig6b
Hybrid	Leaf_rank_origin	VPD_la	Leaf_length
B73_H	leaf_11	0.714286	81.7355
B73_H	leaf_10	0.776062	92.6446
B73_H	leaf_9	0.810811	89.0496
B73_H	leaf_8	0.810811	112.603
B73_H	leaf_9	1.08108	85.5785
B73_H	leaf_8	1.09653	83.843
B73_H	leaf_11	1.12741	81.7355
B73_H	leaf_11	1.14286	82.4793
B73_H	leaf_8	1.14286	84.7107
B73_H	leaf_11	1.15058	90.6612
B73_H	leaf_10	1.20463	88.9256
B73_H	leaf_8	1.26255	89.5455
B73_H	leaf_9	1.27027	104.298
B73_H	leaf_8	1.28185	88.6777
B73_H	leaf_11	1.32046	71.3223
B73_H	leaf_8	1.34749	89.0496
B73_H	leaf_9	1.35521	77.2727
B73_H	leaf_11	1.37838	87.562
B73_H	leaf_9	1.42085	90.1653
B73_H	leaf_10	1.44402	87.314
B73_H	leaf_11	1.46718	85.7025
B73_H	leaf_11	1.47104	88.3058
B73_H	leaf_10	1.5251	84.3388
B73_H	leaf_10	1.53282	80.6198
B73_H	leaf_11	1.55212	77.5207
B73_H	leaf_10	1.57915	79.6281
B73_H	leaf_11	1.60232	81.3636
B73_H	leaf_10	1.6332	78.7603
B73_H	leaf_11	1.63707	84.2149
B73_H	leaf_9	1.67181	72.438
B73_H	leaf_11	1.67181	81.8595
B73_H	leaf_10	1.71042	82.9752
B73_H	leaf_9	1.76834	73.3058
B73_H	leaf_11	1.78378	83.4711
B73_H	leaf_10	1.85328	71.9422
B73_H	leaf_11	1.98069	74.4215
B73_H	leaf_9	2.16602	72.1901
B73_H	leaf_11	2.40541	83.3471
B73_H	leaf_10	2.45946	70.2066
B73_H	leaf_11	2.50579	76.405
B73_H	leaf_10	2.56371	80.6198
B73_H	leaf_11	2.69498	64.5041
B73_H	leaf_10	2.87645	76.0331
B73_H	leaf_11	2.99228	73.3058
