# Supplementary material for: Robotized indoor phenotyping allows genomic prediction of adaptive traits in the field
Source: Nat Commun. 2023 Oct 19;14:6603. doi: 10.1038/s41467-023-42298-z (PMC10587076; doi:10.1038/s41467-023-42298-z)
Supplement: Supplementary file 6 — Source Data [file 41467_2023_42298_MOESM6_ESM.zip › Figure_7_LER.xlsx]

## Sheet: Fig7a
Hybrid	Panel	LERtot_obs	Mean_pred_LERtot
A3_H	Diversity	140.926	125.829
A310_H	Diversity	132.891	132.744
A347_H	Diversity	130.553	124.088
A374_H	Diversity	147.467	143.395
A375_H	Diversity	141.239	137.056
A554_H	Diversity	124.938	132.319
AS5707_H	Diversity	122.099	123.396
B100_H	Diversity	149.194	122.416
B104_H	Diversity	137.103	134.665
B105_H	Diversity	140.614	138.2
B106_H	Diversity	134.85	130.75
B107_H	Diversity	94.1312	114.471
B108_H	Diversity	133.703	133.566
B109_H	Diversity	129.55	130.894
B110_H	Diversity	136.241	127.103
B113_H	Diversity	125.582	136.36
B37_H	Diversity	141.964	140.112
B73_H	Diversity	121.429	133.155
B84_H	Diversity	140.999	151.45
B89_H	Diversity	131.769	133.617
B97_H	Diversity	147.6	140.236
B98_H	Diversity	121.62	136.109
C103_H	Diversity	118.896	128.467
CO109_H	Diversity	146.565	148.526
CR1Ht_H	Diversity	150.065	150.43
D09_H	Diversity	141.757	134.922
DE811_H	Diversity	111.263	120.74
DK4676A_H	Diversity	107.669	135.513
DK78010_H	Diversity	112.21	126.335
DK78371A_H	Diversity	136.14	147.87
DKFAPW_H	Diversity	152.296	139.228
DKFBHJ_H	Diversity	135.701	131.077
DKIBO2_H	Diversity	139.969	127.922
DKMBST_H	Diversity	153.586	152.43
EA1027_H	Diversity	149.054	136.239
EA1163_H	Diversity	144.203	139.483
EA3076_H	Diversity	137.873	138.156
EC136_H	Diversity	149.446	135.654
EC140_H	Diversity	146.228	139.522
EC151_H	Diversity	117.701	121.155
EC169_H	Diversity	123.43	127.589
EC175_H	Diversity	138.44	137.016
EC232_H	Diversity	143.464	135.569
EC242C_H	Diversity	132.2	140.325
EC334_H	Diversity	128.278	135.693
EP10_H	Diversity	150.952	139.647
EP2008-18_H	Diversity	130.465	143.066
EP2008-22_H	Diversity	136.896	134.124
EP29_H	Diversity	135.792	145.621
EP51_H	Diversity	125.796	134.994
EP52_H	Diversity	148.745	144.949
EP55_H	Diversity	117.919	131.313
EP67_H	Diversity	143.67	148.961
EP72_H	Diversity	130.477	131.006
EP77_H	Diversity	171.385	149.36
EZ11A_H	Diversity	106.063	123.265
EZ18_H	Diversity	135.107	137.935
EZ31_H	Diversity	150.286	138.187
EZ35_H	Diversity	138.975	144.749
EZ36_H	Diversity	129.872	129.192
EZ37_H	Diversity	125.259	132.773
EZ38_H	Diversity	151.717	128.603
EZ40_H	Diversity	112.421	137.647
EZ42_H	Diversity	129.307	129.085
EZ47_H	Diversity	136.175	124.875
EZ48_H	Diversity	129.689	146.17
F04401_H	Diversity	117.824	116.136
F04402_H	Diversity	110.985	121.538
F04701_H	Diversity	127.927	125.091
F04702_H	Diversity	136.713	129.811
F05101_H	Diversity	145.836	135.847
F05404_H	Diversity	128.643	125.796
F1808_H	Diversity	133.572	152.103
F1890_H	Diversity	132.214	130.895
F218_H	Diversity	139.956	148.119
F252_H	Diversity	149.006	136.009
F353_H	Diversity	142.008	144.283
F354_H	Diversity	119.21	134.053
F608_H	Diversity	132.363	143.817
F618_H	Diversity	139.719	137.572
F7001_H	Diversity	133.739	141.06
F7019_H	Diversity	157.372	145.555
F7025_H	Diversity	139.924	137.074
F7028_H	Diversity	135.885	141.118
F7057_H	Diversity	133.83	140.486
F7058_H	Diversity	138.675	141.847
F7081_H	Diversity	166.241	159.347
F7082_H	Diversity	136.174	140.762
F712_H	Diversity	134.245	139.419
F748_H	Diversity	136.669	136.063
F752_H	Diversity	131.723	134.568
F838_H	Diversity	149.479	144.05
F874_H	Diversity	139.313	141.405
F888_H	Diversity	137.862	144.425
F894_H	Diversity	128.038	136.489
F908_H	Diversity	130.624	137.973
F912_H	Diversity	147.381	146.065
F918_H	Diversity	138.497	139.037
F922_H	Diversity	133.791	136.449
F924_H	Diversity	130.677	132.561
F98902_H	Diversity	130.06	127.872
FP1_H	Diversity	160.796	154.73
FR19_H	Diversity	129.257	133.609
FR697_H	Diversity		132.44
H99_H	Diversity	127.727	131.451
HMV5301_H	Diversity	128.789	119.187
HMV5325_H	Diversity	138.175	138.913
HMV5343_H	Diversity	123.076	130.854
HMV5347_H	Diversity	136.57	130.578
HMV5405_H	Diversity	125.129	135.044
HMV5409_H	Diversity	138.185	137.978
HMV5422_H	Diversity	131.609	141.189
HMV5502_H	Diversity	135.088	143.026
I198_H	Diversity	141.75	148.947
I233_H	Diversity		139.818
I238_H	Diversity	137.211	126.489
I242_H	Diversity	128.712	128.829
I261_H	Diversity	106.47	107.524
I267_H	Diversity	148.594	146.124
IDT_H	Diversity	135.109	131.818
LAN496_H	Diversity	135.378	127.96
LH123Ht_H	Diversity	154.779	153.58
LH145_H	Diversity	126.133	144.019
LH38_H	Diversity	156.497	160.22
LH39_H	Diversity	161.842	157.301
LH59_H	Diversity	134.704	132.914
LH60_H	Diversity	126.279	123.261
LH65_H	Diversity	122.759	129.574
LH74_H	Diversity	123.367	123.551
LH82_H	Diversity	120.147	132.614
LH93_H	Diversity	128.475	134.503
Lo1016_H	Diversity	137.858	128.103
Lo1026_H	Diversity	132.773	134.84
Lo1035_H	Diversity	137.354	127.938
Lo1038_H	Diversity	114.621	125.604
Lo1056_H	Diversity	128.541	133.009
Lo1063_H	Diversity	122.101	121.085
Lo1087_H	Diversity	106.556	120.061
Lo1094_H	Diversity	133.237	133.65
Lo1095_H	Diversity	138.171	131.039
Lo1101_H	Diversity	126.848	127.885
Lo1106_H	Diversity	123.074	122.115
Lo1123_H	Diversity	159.478	138.864
Lo1124_H	Diversity	113.262	122.167
Lo1172_H	Diversity	139.372	130.399
Lo1180_H	Diversity	133.634	129.145
Lo1187_H	Diversity	128.793	130.543
Lo1199_H	Diversity	132.813	128.039
Lo1203_H	Diversity	117.894	136.424
Lo1223_H	Diversity	139.063	138.263
Lo1242_H	Diversity	115.344	111.572
Lo1251_H	Diversity	127.357	123.795
Lo1253_H	Diversity	131.554	126.896
Lo1261_H	Diversity	124.409	124.64
Lo1266_H	Diversity	131.932	139.457
Lo1270_H	Diversity	137.319	134.448
Lo1273_H	Diversity	142.232	145.978
Lo1274_H	Diversity	144.468	138.112
Lo1280_H	Diversity	122.434	124.739
Lo1282_H	Diversity	130.088	128.085
Lo1284_H	Diversity	129.198	125.646
Lo1288_H	Diversity	110.088	126.211
Lo1290_H	Diversity	141.395	130.811
Lo1301_H	Diversity	127.06	123.799
Lo904_H	Diversity	132.598	131.849
Lp5_H	Diversity	145.39	135.201
ML606_H	Diversity	159.783	156.566
Mo15W_H	Diversity	122.98	127.066
Mo17_H	Diversity	131.627	127.144
MS153_H	Diversity	150.797	144.222
MS71_H	Diversity	135.584	139.805
N16_H	Diversity	114.184	125.793
N192_H	Diversity	123.423	125.814
N22_H	Diversity	123.427	126.398
N25_H	Diversity	129.26	127.752
N6_H	Diversity	131.976	135.444
NC290_H	Diversity	130.635	127.44
NC358_H	Diversity	132.038	137.809
NDB8_H	Diversity	117.778	131.041
NK764_H	Diversity	125.161	121.529
NK807_H	Diversity	149.81	135.697
NQ508_H	Diversity	128.767	116.102
NS701_H	Diversity	145.098	143.719
Oh02_H	Diversity	139.169	143.461
Oh33_H	Diversity	150.388	139.827
Oh40B_H	Diversity	154.811	145.476
Oh43_H	Diversity	164.882	157.224
Os426_H	Diversity	144.613	132.977
P465P_H	Diversity	153.035	146.516
Pa36_H	Diversity	128.948	132.535
Pa405_H	Diversity	128.754	135.596
Pa91_H	Diversity	140.952	144.393
PB116_H	Diversity	123.371	130.346
PB98TR_H	Diversity	136.847	135.948
PH207_H	Diversity	97.2831	108.55
PHB09_H	Diversity	138.179	140.561
PHG35_H	Diversity	122.316	124.369
PHG39_H	Diversity	146.581	143.864
PHG47_H	Diversity	130.924	133.02
PHG50_H	Diversity	141.247	130.023
PHG71_H	Diversity	136.652	131.124
PHG80_H	Diversity	127.951	126.366
PHG83_H	Diversity	118.217	124.541
PHG84_H	Diversity	133.124	121.24
PHG86_H	Diversity	129.328	131.564
PHH93_H	Diversity	130.528	109.985
PHJ40_H	Diversity	134.886	133.881
PHK29_H	Diversity	155.204	135.961
PHK76_H	Diversity	116.314	128.646
PHR36_H	Diversity	139.92	159.086
PHT77_H	Diversity	150.312	138.339
PHV63_H	Diversity	138.43	132.884
PHW65_H	Diversity	119.702	134.577
PHZ51_H	Diversity	169.21	153.714
SC-Malawi_H	Diversity	147.963	144.851
SGI061_H	Diversity		156.834
UH250_H	Diversity	162.644	167.017
UH_2500_H	Diversity	135.396	132.26
UH304_H	Diversity	122.415	123.551
UH_6102_H	Diversity	131.138	127.48
UH_6179_H	Diversity	126.334	117.564
UH_P024_H	Diversity	85.8525	105.859
UH_P060_H	Diversity	153.565	155.879
UH_P064_H	Diversity	140.885	124.755
UH_P074_H	Diversity	118.901	122.68
UH_P087_H	Diversity	116.023	115.365
UH_P089_H	Diversity	139.143	133.049
UH_P104_H	Diversity	151.327	151.023
UH_P115_H	Diversity	156.495	148.31
UH_P128_H	Diversity	144.42	138.703
UH_P148_H	Diversity	124.34	121.908
UH_S018_H	Diversity	134.602	134.117
UH_S020_H	Diversity	134.272	135.625
UH_S025_H	Diversity	157.79	147.682
Va26_H	Diversity	160.158	162.032
W117_H	Diversity	150.299	148.281
W153R_H	Diversity	141.898	142.62
W182E_H	Diversity	138.127	158.218
W23_H	Diversity	136.241	135.893
W602S_H	Diversity	126.394	126.965
W604S_H	Diversity	138.386	138.142
W64A_H	Diversity	130.033	127.054
W9_H	Diversity	115.783	138.735
W95115_H	Diversity	155.934	153.382
Wf9_H	Diversity	142.107	136.148
11430_H	Diversity	136.493	138.55
DZ_PG_02	PG_1950	145.972	129.627
DZ_PG_05	PG_1950	137.069	150.149
DZ_PG_08	PG_1950	143.287	170.192
DZ_PG_10	PG_1950	156.754	160.928
DZ_PG_16	PG_1950	163.877	169.674
DZ_PG_17	PG_1950	178.549	205.22
DZ_PG_20	PG_1950	189.017	172.343
DZ_PG_21	PG_1950	180.856	200.447
DZ_PG_22	PG_1950	139.046	165.381
DZ_PG_24	PG_1950	158.427	167.503
DZ_PG_27	PG_1950	167.163	165.237
DZ_PG_30	PG_1950	182.235	175.567
DZ_PG_31	PG_1950	214.548	196.58
DZ_PG_32	PG_1950	153.989	134.082
DZ_PG_33	PG_1950	172.219	163.398
DZ_PG_35	PG_1950	151.347	150.776
DZ_PG_37	PG_1950	157.064	156.02
DZ_PG_47	PG_1950	193.371	184.836
DZ_PG_50	PG_1950	136.712	168.873
DZ_PG_51	PG_1950	229.501	169.906
DZ_PG_53	PG_1950	172.879	174.729
DZ_PG_54	PG_1950	183.925	171.941
DZ_PG_55	PG_1950	222.179	181.91
DZ_PG_03	PG_1980	179.775	167.214
DZ_PG_04	PG_1980	169.039	141.037
DZ_PG_06	PG_1980	156.995	163.754
DZ_PG_09	PG_1980	171.407	157.667
DZ_PG_12	PG_1980	164.402	162.158
DZ_PG_14	PG_1980	178.357	153.307
DZ_PG_18	PG_1980	146.218	179.084
DZ_PG_19	PG_1980	150.409	166.612
DZ_PG_39	PG_1980	133.404	133.074
DZ_PG_44	PG_1980	137.933	150.626
DZ_PG_46	PG_1980	146.704	157.912
DZ_PG_48	PG_1980	166.076	152.097
DZ_PG_52	PG_1980	191.687	176.29
DZ_PG_01	PG_2000	144.672	148.917
DZ_PG_11	PG_2000	128.393	147.737
DZ_PG_13	PG_2000	163.635	158.594
DZ_PG_23	PG_2000	184.637	156.408
DZ_PG_25	PG_2000	161.775	166.675
DZ_PG_26	PG_2000	149.792	158.662
DZ_PG_34	PG_2000	144.532	150.611
DZ_PG_40	PG_2000	145.254	152.405
DZ_PG_41	PG_2000	150.298	158.37
DZ_PG_43	PG_2000	151.275	158.162
DZ_PG_45	PG_2000	202.793	160.066
DZ_PG_49	PG_2000	161.635	165.438
DZ_PG_62	PG_2000	160.04	153.793
DZ_PG_63	PG_2000	150.189	167.902
DZ_PG_66	PG_2000	146.287	138.737
DZ_PG_67	PG_2000	133.525	159.066
DZ_PG_68	PG_2000	141.879	165.867
DZ_PG_69	PG_2000	163.56	172.892
DZ_PG_72	PG_2000	194.596	147.381
DZ_PG_74	PG_2000	178.291	136.199

## Sheet: Fig7b
Hybrid	Maturity_group	LER_observed	LER_predicted
ARV01	G2	148.31	155.449
ARV12	G2	133.378	150.268
ARV36	G2	138.402	164.673
ARV55	G2	138.607	174.47
ARV61	G2	112.156	142.73
ARV69	G2	153.161	153.405
ARV94	G2	125.29	150.856
ARV04	G3	181.669	155.593
ARV20	G3	145.334	150.29
ARV28	G3	156.9	154.236
ARV52	G3	141.018	147.576
ARV85	G3	173.963	177.386
ARV89	G3	148.726	173.325
ARV06	G4	167.026	164.806
ARV26	G4	160.277	163.316
ARV27	G4	147.439	167.505
ARV34	G4	120.494	166.8
ARV72	G4	152.409	165.947
ARV73	G4	147.475	153.01
ARV84	G4	146.3	170.121
