# Supplementary material for: Robotized indoor phenotyping allows genomic prediction of adaptive traits in the field
Source: Nat Commun. 2023 Oct 19;14:6603. doi: 10.1038/s41467-023-42298-z (PMC10587076; doi:10.1038/s41467-023-42298-z)
Supplement: Supplementary file 6 — Source Data [file 41467_2023_42298_MOESM6_ESM.zip › Supplementary_Fig1_ALA_rhPAD.xlsx]

## Sheet: SupFig1a
Date	Thermal_time	Hybrid	rhPAD
2017-04-22	13.2152	DZ_PG_01	0.425577
2017-04-22	13.2152	DZ_PG_02	0.408217
2017-04-22	13.2152	DZ_PG_03	0.442325
2017-04-22	13.2152	DZ_PG_04	0.423005
2017-04-22	13.2152	DZ_PG_05	0.377361
2017-04-22	13.2152	DZ_PG_06	0.466308
2017-04-22	13.2152	DZ_PG_07	0.442406
2017-04-22	13.2152	DZ_PG_08	0.357727
2017-04-22	13.2152	DZ_PG_09	0.367916
2017-04-22	13.2152	DZ_PG_10	0.377196
2017-04-22	13.2152	DZ_PG_11	0.39845
2017-04-22	13.2152	DZ_PG_13	0.406027
2017-04-22	13.2152	DZ_PG_14	0.450326
2017-04-22	13.2152	DZ_PG_16	0.423883
2017-04-22	13.2152	DZ_PG_17	0.3973
2017-04-22	13.2152	DZ_PG_18	0.462519
2017-04-22	13.2152	DZ_PG_19	0.43406
2017-04-22	13.2152	DZ_PG_20	0.372106
2017-04-22	13.2152	DZ_PG_21	0.355131
2017-04-22	13.2152	DZ_PG_22	0.402597
2017-04-22	13.2152	DZ_PG_23	0.404335
2017-04-22	13.2152	DZ_PG_24	0.350786
2017-04-22	13.2152	DZ_PG_25	0.460885
2017-04-22	13.2152	DZ_PG_26	0.432373
2017-04-22	13.2152	DZ_PG_27	0.414956
2017-04-22	13.2152	DZ_PG_28	0.469332
2017-04-22	13.2152	DZ_PG_30	0.367557
2017-04-22	13.2152	DZ_PG_31	0.375511
2017-04-22	13.2152	DZ_PG_32	0.454827
2017-04-22	13.2152	DZ_PG_33	0.443311
2017-04-22	13.2152	DZ_PG_34	0.40629
2017-04-22	13.2152	DZ_PG_35	0.394704
2017-04-22	13.2152	DZ_PG_36	0.437722
2017-04-22	13.2152	DZ_PG_37	0.38188
2017-04-22	13.2152	DZ_PG_38	0.460338
2017-04-22	13.2152	DZ_PG_39	0.490403
2017-04-22	13.2152	DZ_PG_40	0.407501
2017-04-22	13.2152	DZ_PG_41	0.402068
2017-04-22	13.2152	DZ_PG_43	0.408625
2017-04-22	13.2152	DZ_PG_44	0.42743
2017-04-22	13.2152	DZ_PG_45	0.470827
2017-04-22	13.2152	DZ_PG_46	0.491418
2017-04-22	13.2152	DZ_PG_47	0.356501
2017-04-22	13.2152	DZ_PG_48	0.431926
2017-04-22	13.2152	DZ_PG_49	0.442895
2017-04-22	13.2152	DZ_PG_50	0.391491
2017-04-22	13.2152	DZ_PG_51	0.411328
2017-04-22	13.2152	DZ_PG_52	0.405116
2017-04-22	13.2152	DZ_PG_53	0.331466
2017-04-22	13.2152	DZ_PG_54	0.347476
2017-04-22	13.2152	DZ_PG_55	0.392129
2017-04-22	13.2152	DZ_PG_62	0.414495
2017-04-22	13.2152	DZ_PG_63	0.419392
2017-04-22	13.2152	DZ_PG_66	0.433133
2017-04-22	13.2152	DZ_PG_67	0.451661
2017-04-22	13.2152	DZ_PG_68	0.412042
2017-04-22	13.2152	DZ_PG_69	0.445846
2017-04-22	13.2152	DZ_PG_72	0.407312
2017-04-22	13.2152	DZ_PG_74	0.438206
2017-04-23	14.5526	DZ_PG_01	0.416281
2017-04-23	14.5526	DZ_PG_02	0.398779
2017-04-23	14.5526	DZ_PG_03	0.436138
2017-04-23	14.5526	DZ_PG_04	0.413726
2017-04-23	14.5526	DZ_PG_05	0.3726
2017-04-23	14.5526	DZ_PG_06	0.459467
2017-04-23	14.5526	DZ_PG_07	0.434064
2017-04-23	14.5526	DZ_PG_08	0.346019
2017-04-23	14.5526	DZ_PG_09	0.356163
2017-04-23	14.5526	DZ_PG_10	0.367695
2017-04-23	14.5526	DZ_PG_11	0.387571
2017-04-23	14.5526	DZ_PG_13	0.396827
2017-04-23	14.5526	DZ_PG_14	0.443762
2017-04-23	14.5526	DZ_PG_16	0.404947
2017-04-23	14.5526	DZ_PG_17	0.385912
2017-04-23	14.5526	DZ_PG_18	0.456168
2017-04-23	14.5526	DZ_PG_19	0.421536
2017-04-23	14.5526	DZ_PG_20	0.359577
2017-04-23	14.5526	DZ_PG_21	0.344465
2017-04-23	14.5526	DZ_PG_22	0.388729
2017-04-23	14.5526	DZ_PG_23	0.400144
2017-04-23	14.5526	DZ_PG_24	0.335021
2017-04-23	14.5526	DZ_PG_25	0.450184
2017-04-23	14.5526	DZ_PG_26	0.425328
2017-04-23	14.5526	DZ_PG_27	0.396579
2017-04-23	14.5526	DZ_PG_28	0.466457
2017-04-23	14.5526	DZ_PG_30	0.34878
2017-04-23	14.5526	DZ_PG_31	0.363536
2017-04-23	14.5526	DZ_PG_32	0.449772
2017-04-23	14.5526	DZ_PG_33	0.431705
2017-04-23	14.5526	DZ_PG_34	0.399316
2017-04-23	14.5526	DZ_PG_35	0.387496
2017-04-23	14.5526	DZ_PG_36	0.428362
2017-04-23	14.5526	DZ_PG_37	0.370238
2017-04-23	14.5526	DZ_PG_38	0.463219
2017-04-23	14.5526	DZ_PG_39	0.482878
2017-04-23	14.5526	DZ_PG_40	0.398026
2017-04-23	14.5526	DZ_PG_41	0.395768
2017-04-23	14.5526	DZ_PG_43	0.396417
2017-04-23	14.5526	DZ_PG_44	0.416044
2017-04-23	14.5526	DZ_PG_45	0.467119
2017-04-23	14.5526	DZ_PG_46	0.486644
2017-04-23	14.5526	DZ_PG_47	0.345538
2017-04-23	14.5526	DZ_PG_48	0.4248
2017-04-23	14.5526	DZ_PG_49	0.438349
2017-04-23	14.5526	DZ_PG_50	0.388574
2017-04-23	14.5526	DZ_PG_51	0.395799
2017-04-23	14.5526	DZ_PG_52	0.392656
2017-04-23	14.5526	DZ_PG_53	0.319305
2017-04-23	14.5526	DZ_PG_54	0.336439
2017-04-23	14.5526	DZ_PG_55	0.376951
2017-04-23	14.5526	DZ_PG_62	0.406605
2017-04-23	14.5526	DZ_PG_63	0.410175
2017-04-23	14.5526	DZ_PG_66	0.425816
2017-04-23	14.5526	DZ_PG_67	0.446677
2017-04-23	14.5526	DZ_PG_68	0.405605
2017-04-23	14.5526	DZ_PG_69	0.440947
2017-04-23	14.5526	DZ_PG_72	0.396863
2017-04-23	14.5526	DZ_PG_74	0.430186
2017-04-24	15.89	DZ_PG_01	0.407934
2017-04-24	15.89	DZ_PG_02	0.388918
2017-04-24	15.89	DZ_PG_03	0.429961
2017-04-24	15.89	DZ_PG_04	0.407273
2017-04-24	15.89	DZ_PG_05	0.362833
2017-04-24	15.89	DZ_PG_06	0.454788
2017-04-24	15.89	DZ_PG_07	0.422438
2017-04-24	15.89	DZ_PG_08	0.333725
2017-04-24	15.89	DZ_PG_09	0.342732
2017-04-24	15.89	DZ_PG_10	0.357436
2017-04-24	15.89	DZ_PG_11	0.380015
2017-04-24	15.89	DZ_PG_13	0.388243
2017-04-24	15.89	DZ_PG_14	0.436428
2017-04-24	15.89	DZ_PG_16	0.389908
2017-04-24	15.89	DZ_PG_17	0.377288
2017-04-24	15.89	DZ_PG_18	0.449833
2017-04-24	15.89	DZ_PG_19	0.411201
2017-04-24	15.89	DZ_PG_20	0.350622
2017-04-24	15.89	DZ_PG_21	0.334124
2017-04-24	15.89	DZ_PG_22	0.373272
2017-04-24	15.89	DZ_PG_23	0.394738
2017-04-24	15.89	DZ_PG_24	0.324961
2017-04-24	15.89	DZ_PG_25	0.434297
2017-04-24	15.89	DZ_PG_26	0.419359
2017-04-24	15.89	DZ_PG_27	0.377257
2017-04-24	15.89	DZ_PG_28	0.460435
2017-04-24	15.89	DZ_PG_30	0.33757
2017-04-24	15.89	DZ_PG_31	0.35235
2017-04-24	15.89	DZ_PG_32	0.43236
2017-04-24	15.89	DZ_PG_33	0.418826
2017-04-24	15.89	DZ_PG_34	0.391328
2017-04-24	15.89	DZ_PG_35	0.375917
2017-04-24	15.89	DZ_PG_36	0.419511
2017-04-24	15.89	DZ_PG_37	0.359704
2017-04-24	15.89	DZ_PG_38	0.45806
2017-04-24	15.89	DZ_PG_39	0.474318
2017-04-24	15.89	DZ_PG_40	0.389174
2017-04-24	15.89	DZ_PG_41	0.389937
2017-04-24	15.89	DZ_PG_43	0.383137
2017-04-24	15.89	DZ_PG_44	0.398921
2017-04-24	15.89	DZ_PG_45	0.463392
2017-04-24	15.89	DZ_PG_46	0.481378
2017-04-24	15.89	DZ_PG_47	0.335488
2017-04-24	15.89	DZ_PG_48	0.417489
2017-04-24	15.89	DZ_PG_49	0.433185
2017-04-24	15.89	DZ_PG_50	0.373076
2017-04-24	15.89	DZ_PG_51	0.382684
2017-04-24	15.89	DZ_PG_52	0.380867
2017-04-24	15.89	DZ_PG_53	0.308327
2017-04-24	15.89	DZ_PG_54	0.324228
2017-04-24	15.89	DZ_PG_55	0.361631
2017-04-24	15.89	DZ_PG_62	0.39777
2017-04-24	15.89	DZ_PG_63	0.401553
2017-04-24	15.89	DZ_PG_66	0.418372
2017-04-24	15.89	DZ_PG_67	0.439674
2017-04-24	15.89	DZ_PG_68	0.399885
2017-04-24	15.89	DZ_PG_69	0.433712
2017-04-24	15.89	DZ_PG_72	0.38911
2017-04-24	15.89	DZ_PG_74	0.421827
2017-04-25	17.2277	DZ_PG_01	0.400623
2017-04-25	17.2277	DZ_PG_02	0.380137
2017-04-25	17.2277	DZ_PG_03	0.426505
2017-04-25	17.2277	DZ_PG_04	0.399109
2017-04-25	17.2277	DZ_PG_05	0.354935
2017-04-25	17.2277	DZ_PG_06	0.447824
2017-04-25	17.2277	DZ_PG_07	0.410288
2017-04-25	17.2277	DZ_PG_08	0.324187
2017-04-25	17.2277	DZ_PG_09	0.332182
2017-04-25	17.2277	DZ_PG_10	0.346891
2017-04-25	17.2277	DZ_PG_11	0.371301
2017-04-25	17.2277	DZ_PG_13	0.379239
2017-04-25	17.2277	DZ_PG_14	0.432388
2017-04-25	17.2277	DZ_PG_16	0.372833
2017-04-25	17.2277	DZ_PG_17	0.362096
2017-04-25	17.2277	DZ_PG_18	0.443717
2017-04-25	17.2277	DZ_PG_19	0.400125
2017-04-25	17.2277	DZ_PG_20	0.339808
2017-04-25	17.2277	DZ_PG_21	0.324597
2017-04-25	17.2277	DZ_PG_22	0.364896
2017-04-25	17.2277	DZ_PG_23	0.389714
2017-04-25	17.2277	DZ_PG_24	0.313903
2017-04-25	17.2277	DZ_PG_25	0.424858
2017-04-25	17.2277	DZ_PG_26	0.413747
2017-04-25	17.2277	DZ_PG_27	0.366843
2017-04-25	17.2277	DZ_PG_28	0.454318
2017-04-25	17.2277	DZ_PG_30	0.325806
2017-04-25	17.2277	DZ_PG_31	0.34112
2017-04-25	17.2277	DZ_PG_32	0.418328
2017-04-25	17.2277	DZ_PG_33	0.40494
2017-04-25	17.2277	DZ_PG_34	0.383903
2017-04-25	17.2277	DZ_PG_35	0.367194
2017-04-25	17.2277	DZ_PG_36	0.405085
2017-04-25	17.2277	DZ_PG_37	0.351028
2017-04-25	17.2277	DZ_PG_38	0.453268
2017-04-25	17.2277	DZ_PG_39	0.455223
2017-04-25	17.2277	DZ_PG_40	0.380825
2017-04-25	17.2277	DZ_PG_41	0.38321
2017-04-25	17.2277	DZ_PG_43	0.369506
2017-04-25	17.2277	DZ_PG_44	0.383971
2017-04-25	17.2277	DZ_PG_45	0.456972
2017-04-25	17.2277	DZ_PG_46	0.475755
2017-04-25	17.2277	DZ_PG_47	0.324108
2017-04-25	17.2277	DZ_PG_48	0.410196
2017-04-25	17.2277	DZ_PG_49	0.426266
2017-04-25	17.2277	DZ_PG_50	0.364346
2017-04-25	17.2277	DZ_PG_51	0.369521
2017-04-25	17.2277	DZ_PG_52	0.372146
2017-04-25	17.2277	DZ_PG_53	0.29753
2017-04-25	17.2277	DZ_PG_54	0.312418
2017-04-25	17.2277	DZ_PG_55	0.346111
2017-04-25	17.2277	DZ_PG_62	0.390168
2017-04-25	17.2277	DZ_PG_63	0.392558
2017-04-25	17.2277	DZ_PG_66	0.408985
2017-04-25	17.2277	DZ_PG_67	0.43373
2017-04-25	17.2277	DZ_PG_68	0.396042
2017-04-25	17.2277	DZ_PG_69	0.426347
2017-04-25	17.2277	DZ_PG_72	0.378535
2017-04-25	17.2277	DZ_PG_74	0.413411
2017-04-26	18.5658	DZ_PG_01	0.392649
2017-04-26	18.5658	DZ_PG_02	0.365735
2017-04-26	18.5658	DZ_PG_03	0.419941
2017-04-26	18.5658	DZ_PG_04	0.391078
2017-04-26	18.5658	DZ_PG_05	0.344322
2017-04-26	18.5658	DZ_PG_06	0.433188
2017-04-26	18.5658	DZ_PG_07	0.39647
2017-04-26	18.5658	DZ_PG_08	0.315194
2017-04-26	18.5658	DZ_PG_09	0.321772
2017-04-26	18.5658	DZ_PG_10	0.33698
2017-04-26	18.5658	DZ_PG_11	0.363958
2017-04-26	18.5658	DZ_PG_13	0.370144
2017-04-26	18.5658	DZ_PG_14	0.423504
2017-04-26	18.5658	DZ_PG_16	0.357718
2017-04-26	18.5658	DZ_PG_17	0.351577
2017-04-26	18.5658	DZ_PG_18	0.437581
2017-04-26	18.5658	DZ_PG_19	0.388803
2017-04-26	18.5658	DZ_PG_20	0.328828
2017-04-26	18.5658	DZ_PG_21	0.318615
2017-04-26	18.5658	DZ_PG_22	0.35522
2017-04-26	18.5658	DZ_PG_23	0.383891
2017-04-26	18.5658	DZ_PG_24	0.304031
2017-04-26	18.5658	DZ_PG_25	0.414134
2017-04-26	18.5658	DZ_PG_26	0.406954
2017-04-26	18.5658	DZ_PG_27	0.35345
2017-04-26	18.5658	DZ_PG_28	0.444661
2017-04-26	18.5658	DZ_PG_30	0.313119
2017-04-26	18.5658	DZ_PG_31	0.329263
2017-04-26	18.5658	DZ_PG_32	0.406817
2017-04-26	18.5658	DZ_PG_33	0.390764
2017-04-26	18.5658	DZ_PG_34	0.376468
2017-04-26	18.5658	DZ_PG_35	0.357213
2017-04-26	18.5658	DZ_PG_36	0.391747
2017-04-26	18.5658	DZ_PG_37	0.344348
2017-04-26	18.5658	DZ_PG_38	0.448314
2017-04-26	18.5658	DZ_PG_39	0.443677
2017-04-26	18.5658	DZ_PG_40	0.372461
2017-04-26	18.5658	DZ_PG_41	0.377718
2017-04-26	18.5658	DZ_PG_43	0.355183
2017-04-26	18.5658	DZ_PG_44	0.368453
2017-04-26	18.5658	DZ_PG_45	0.44713
2017-04-26	18.5658	DZ_PG_46	0.469128
2017-04-26	18.5658	DZ_PG_47	0.314567
2017-04-26	18.5658	DZ_PG_48	0.402476
2017-04-26	18.5658	DZ_PG_49	0.418596
2017-04-26	18.5658	DZ_PG_50	0.353237
2017-04-26	18.5658	DZ_PG_51	0.357488
2017-04-26	18.5658	DZ_PG_52	0.360495
2017-04-26	18.5658	DZ_PG_53	0.286829
2017-04-26	18.5658	DZ_PG_54	0.301179
2017-04-26	18.5658	DZ_PG_55	0.332368
2017-04-26	18.5658	DZ_PG_62	0.380104
2017-04-26	18.5658	DZ_PG_63	0.384541
2017-04-26	18.5658	DZ_PG_66	0.400437
2017-04-26	18.5658	DZ_PG_67	0.425958
2017-04-26	18.5658	DZ_PG_68	0.390864
2017-04-26	18.5658	DZ_PG_69	0.420806
2017-04-26	18.5658	DZ_PG_72	0.370285
2017-04-26	18.5658	DZ_PG_74	0.403089
2017-04-27	19.9047	DZ_PG_01	0.384759
2017-04-27	19.9047	DZ_PG_02	0.354572
2017-04-27	19.9047	DZ_PG_03	0.412983
2017-04-27	19.9047	DZ_PG_04	0.38263
2017-04-27	19.9047	DZ_PG_05	0.335516
2017-04-27	19.9047	DZ_PG_06	0.422103
2017-04-27	19.9047	DZ_PG_07	0.385018
2017-04-27	19.9047	DZ_PG_08	0.307354
2017-04-27	19.9047	DZ_PG_09	0.311591
2017-04-27	19.9047	DZ_PG_10	0.326821
2017-04-27	19.9047	DZ_PG_11	0.356969
2017-04-27	19.9047	DZ_PG_13	0.361589
2017-04-27	19.9047	DZ_PG_14	0.414469
2017-04-27	19.9047	DZ_PG_16	0.342792
2017-04-27	19.9047	DZ_PG_17	0.340504
2017-04-27	19.9047	DZ_PG_18	0.431413
2017-04-27	19.9047	DZ_PG_19	0.378097
2017-04-27	19.9047	DZ_PG_20	0.318545
2017-04-27	19.9047	DZ_PG_21	0.30975
2017-04-27	19.9047	DZ_PG_22	0.342691
2017-04-27	19.9047	DZ_PG_23	0.379431
2017-04-27	19.9047	DZ_PG_24	0.295264
2017-04-27	19.9047	DZ_PG_25	0.405697
2017-04-27	19.9047	DZ_PG_26	0.401005
2017-04-27	19.9047	DZ_PG_27	0.33888
2017-04-27	19.9047	DZ_PG_28	0.435506
2017-04-27	19.9047	DZ_PG_30	0.301626
2017-04-27	19.9047	DZ_PG_31	0.319938
2017-04-27	19.9047	DZ_PG_32	0.393315
2017-04-27	19.9047	DZ_PG_33	0.375408
2017-04-27	19.9047	DZ_PG_34	0.369492
2017-04-27	19.9047	DZ_PG_35	0.346538
2017-04-27	19.9047	DZ_PG_36	0.38018
2017-04-27	19.9047	DZ_PG_37	0.334502
2017-04-27	19.9047	DZ_PG_38	0.44335
2017-04-27	19.9047	DZ_PG_39	0.433062
2017-04-27	19.9047	DZ_PG_40	0.361567
2017-04-27	19.9047	DZ_PG_41	0.370097
2017-04-27	19.9047	DZ_PG_43	0.343188
2017-04-27	19.9047	DZ_PG_44	0.354108
2017-04-27	19.9047	DZ_PG_45	0.440386
2017-04-27	19.9047	DZ_PG_46	0.460807
2017-04-27	19.9047	DZ_PG_47	0.305514
2017-04-27	19.9047	DZ_PG_48	0.39471
2017-04-27	19.9047	DZ_PG_49	0.412506
2017-04-27	19.9047	DZ_PG_50	0.344065
2017-04-27	19.9047	DZ_PG_51	0.343708
2017-04-27	19.9047	DZ_PG_52	0.349145
2017-04-27	19.9047	DZ_PG_53	0.276812
2017-04-27	19.9047	DZ_PG_54	0.290345
2017-04-27	19.9047	DZ_PG_55	0.319107
2017-04-27	19.9047	DZ_PG_62	0.371312
2017-04-27	19.9047	DZ_PG_63	0.377585
2017-04-27	19.9047	DZ_PG_66	0.392017
2017-04-27	19.9047	DZ_PG_67	0.419653
2017-04-27	19.9047	DZ_PG_68	0.385785
2017-04-27	19.9047	DZ_PG_69	0.415718
2017-04-27	19.9047	DZ_PG_72	0.361106
2017-04-27	19.9047	DZ_PG_74	0.393822
2017-04-28	21.2448	DZ_PG_01	0.376848
2017-04-28	21.2448	DZ_PG_02	0.343423
2017-04-28	21.2448	DZ_PG_03	0.405951
2017-04-28	21.2448	DZ_PG_04	0.37383
2017-04-28	21.2448	DZ_PG_05	0.326622
2017-04-28	21.2448	DZ_PG_06	0.415074
2017-04-28	21.2448	DZ_PG_07	0.371237
2017-04-28	21.2448	DZ_PG_08	0.300095
2017-04-28	21.2448	DZ_PG_09	0.301692
2017-04-28	21.2448	DZ_PG_10	0.316569
2017-04-28	21.2448	DZ_PG_11	0.350088
2017-04-28	21.2448	DZ_PG_13	0.353611
2017-04-28	21.2448	DZ_PG_14	0.405848
2017-04-28	21.2448	DZ_PG_16	0.328624
2017-04-28	21.2448	DZ_PG_17	0.329498
2017-04-28	21.2448	DZ_PG_18	0.425673
2017-04-28	21.2448	DZ_PG_19	0.367962
2017-04-28	21.2448	DZ_PG_20	0.308825
2017-04-28	21.2448	DZ_PG_21	0.301569
2017-04-28	21.2448	DZ_PG_22	0.330347
2017-04-28	21.2448	DZ_PG_23	0.374395
2017-04-28	21.2448	DZ_PG_24	0.287934
2017-04-28	21.2448	DZ_PG_25	0.395911
2017-04-28	21.2448	DZ_PG_26	0.395378
2017-04-28	21.2448	DZ_PG_27	0.324558
2017-04-28	21.2448	DZ_PG_28	0.426667
2017-04-28	21.2448	DZ_PG_30	0.290974
2017-04-28	21.2448	DZ_PG_31	0.308275
2017-04-28	21.2448	DZ_PG_32	0.378966
2017-04-28	21.2448	DZ_PG_33	0.359904
2017-04-28	21.2448	DZ_PG_34	0.362839
2017-04-28	21.2448	DZ_PG_35	0.33559
2017-04-28	21.2448	DZ_PG_36	0.368389
2017-04-28	21.2448	DZ_PG_37	0.324923
2017-04-28	21.2448	DZ_PG_38	0.438403
2017-04-28	21.2448	DZ_PG_39	0.413911
2017-04-28	21.2448	DZ_PG_40	0.353486
2017-04-28	21.2448	DZ_PG_41	0.362048
2017-04-28	21.2448	DZ_PG_43	0.331798
2017-04-28	21.2448	DZ_PG_44	0.339694
2017-04-28	21.2448	DZ_PG_45	0.433135
2017-04-28	21.2448	DZ_PG_46	0.452326
2017-04-28	21.2448	DZ_PG_47	0.297134
2017-04-28	21.2448	DZ_PG_48	0.386742
2017-04-28	21.2448	DZ_PG_49	0.406224
2017-04-28	21.2448	DZ_PG_50	0.334919
2017-04-28	21.2448	DZ_PG_51	0.330238
2017-04-28	21.2448	DZ_PG_52	0.337786
2017-04-28	21.2448	DZ_PG_53	0.267577
2017-04-28	21.2448	DZ_PG_54	0.280304
2017-04-28	21.2448	DZ_PG_55	0.306809
2017-04-28	21.2448	DZ_PG_62	0.362893
2017-04-28	21.2448	DZ_PG_63	0.370963
2017-04-28	21.2448	DZ_PG_66	0.383575
2017-04-28	21.2448	DZ_PG_67	0.413396
2017-04-28	21.2448	DZ_PG_68	0.380197
2017-04-28	21.2448	DZ_PG_69	0.409098
2017-04-28	21.2448	DZ_PG_72	0.352467
2017-04-28	21.2448	DZ_PG_74	0.384172
2017-04-29	22.5862	DZ_PG_01	0.369416
2017-04-29	22.5862	DZ_PG_02	0.332189
2017-04-29	22.5862	DZ_PG_03	0.398746
2017-04-29	22.5862	DZ_PG_04	0.365095
2017-04-29	22.5862	DZ_PG_05	0.317423
2017-04-29	22.5862	DZ_PG_06	0.405719
2017-04-29	22.5862	DZ_PG_07	0.357116
2017-04-29	22.5862	DZ_PG_08	0.293568
2017-04-29	22.5862	DZ_PG_09	0.292144
2017-04-29	22.5862	DZ_PG_10	0.306723
2017-04-29	22.5862	DZ_PG_11	0.343494
2017-04-29	22.5862	DZ_PG_13	0.346454
2017-04-29	22.5862	DZ_PG_14	0.397443
2017-04-29	22.5862	DZ_PG_16	0.315457
2017-04-29	22.5862	DZ_PG_17	0.31882
2017-04-29	22.5862	DZ_PG_18	0.419765
2017-04-29	22.5862	DZ_PG_19	0.357652
2017-04-29	22.5862	DZ_PG_20	0.299983
2017-04-29	22.5862	DZ_PG_21	0.294009
2017-04-29	22.5862	DZ_PG_22	0.318129
2017-04-29	22.5862	DZ_PG_23	0.368836
2017-04-29	22.5862	DZ_PG_24	0.281881
2017-04-29	22.5862	DZ_PG_25	0.386705
2017-04-29	22.5862	DZ_PG_26	0.389805
2017-04-29	22.5862	DZ_PG_27	0.310551
2017-04-29	22.5862	DZ_PG_28	0.416899
2017-04-29	22.5862	DZ_PG_30	0.281685
2017-04-29	22.5862	DZ_PG_31	0.296899
2017-04-29	22.5862	DZ_PG_32	0.361288
2017-04-29	22.5862	DZ_PG_33	0.34413
2017-04-29	22.5862	DZ_PG_34	0.356642
2017-04-29	22.5862	DZ_PG_35	0.324161
2017-04-29	22.5862	DZ_PG_36	0.356172
2017-04-29	22.5862	DZ_PG_37	0.315948
2017-04-29	22.5862	DZ_PG_38	0.433194
2017-04-29	22.5862	DZ_PG_39	0.401211
2017-04-29	22.5862	DZ_PG_40	0.345344
2017-04-29	22.5862	DZ_PG_41	0.354089
2017-04-29	22.5862	DZ_PG_43	0.321071
2017-04-29	22.5862	DZ_PG_44	0.325404
2017-04-29	22.5862	DZ_PG_45	0.425791
2017-04-29	22.5862	DZ_PG_46	0.443337
2017-04-29	22.5862	DZ_PG_47	0.289299
2017-04-29	22.5862	DZ_PG_48	0.378396
2017-04-29	22.5862	DZ_PG_49	0.39988
2017-04-29	22.5862	DZ_PG_50	0.325851
2017-04-29	22.5862	DZ_PG_51	0.31684
2017-04-29	22.5862	DZ_PG_52	0.326835
2017-04-29	22.5862	DZ_PG_53	0.25865
2017-04-29	22.5862	DZ_PG_54	0.271093
2017-04-29	22.5862	DZ_PG_55	0.295148
2017-04-29	22.5862	DZ_PG_62	0.354962
2017-04-29	22.5862	DZ_PG_63	0.364161
2017-04-29	22.5862	DZ_PG_66	0.374718
2017-04-29	22.5862	DZ_PG_67	0.407192
2017-04-29	22.5862	DZ_PG_68	0.375065
2017-04-29	22.5862	DZ_PG_69	0.402734
2017-04-29	22.5862	DZ_PG_72	0.343847
2017-04-29	22.5862	DZ_PG_74	0.374652
2017-04-30	23.9292	DZ_PG_01	0.36231
2017-04-30	23.9292	DZ_PG_02	0.321176
2017-04-30	23.9292	DZ_PG_03	0.391323
2017-04-30	23.9292	DZ_PG_04	0.356514
2017-04-30	23.9292	DZ_PG_05	0.308071
2017-04-30	23.9292	DZ_PG_06	0.395997
2017-04-30	23.9292	DZ_PG_07	0.342812
2017-04-30	23.9292	DZ_PG_08	0.287664
2017-04-30	23.9292	DZ_PG_09	0.282972
2017-04-30	23.9292	DZ_PG_10	0.297168
2017-04-30	23.9292	DZ_PG_11	0.337126
2017-04-30	23.9292	DZ_PG_13	0.340125
2017-04-30	23.9292	DZ_PG_14	0.38902
2017-04-30	23.9292	DZ_PG_16	0.303337
2017-04-30	23.9292	DZ_PG_17	0.308489
2017-04-30	23.9292	DZ_PG_18	0.413878
2017-04-30	23.9292	DZ_PG_19	0.347592
2017-04-30	23.9292	DZ_PG_20	0.292008
2017-04-30	23.9292	DZ_PG_21	0.286948
2017-04-30	23.9292	DZ_PG_22	0.306321
2017-04-30	23.9292	DZ_PG_23	0.363326
2017-04-30	23.9292	DZ_PG_24	0.277279
2017-04-30	23.9292	DZ_PG_25	0.378081
2017-04-30	23.9292	DZ_PG_26	0.3844
2017-04-30	23.9292	DZ_PG_27	0.29725
2017-04-30	23.9292	DZ_PG_28	0.406322
2017-04-30	23.9292	DZ_PG_30	0.273467
2017-04-30	23.9292	DZ_PG_31	0.286072
2017-04-30	23.9292	DZ_PG_32	0.349312
2017-04-30	23.9292	DZ_PG_33	0.32868
2017-04-30	23.9292	DZ_PG_34	0.350704
2017-04-30	23.9292	DZ_PG_35	0.312696
2017-04-30	23.9292	DZ_PG_36	0.343952
2017-04-30	23.9292	DZ_PG_37	0.307772
2017-04-30	23.9292	DZ_PG_38	0.427875
2017-04-30	23.9292	DZ_PG_39	0.388402
2017-04-30	23.9292	DZ_PG_40	0.337303
2017-04-30	23.9292	DZ_PG_41	0.346283
2017-04-30	23.9292	DZ_PG_43	0.311098
2017-04-30	23.9292	DZ_PG_44	0.311608
2017-04-30	23.9292	DZ_PG_45	0.418355
2017-04-30	23.9292	DZ_PG_46	0.434114
2017-04-30	23.9292	DZ_PG_47	0.282208
2017-04-30	23.9292	DZ_PG_48	0.369739
2017-04-30	23.9292	DZ_PG_49	0.393648
2017-04-30	23.9292	DZ_PG_50	0.317115
2017-04-30	23.9292	DZ_PG_51	0.303854
2017-04-30	23.9292	DZ_PG_52	0.316324
2017-04-30	23.9292	DZ_PG_53	0.250365
2017-04-30	23.9292	DZ_PG_54	0.262941
2017-04-30	23.9292	DZ_PG_55	0.284441
2017-04-30	23.9292	DZ_PG_62	0.347873
2017-04-30	23.9292	DZ_PG_63	0.356902
2017-04-30	23.9292	DZ_PG_66	0.365803
2017-04-30	23.9292	DZ_PG_67	0.401139
2017-04-30	23.9292	DZ_PG_68	0.37003
2017-04-30	23.9292	DZ_PG_69	0.396751
2017-04-30	23.9292	DZ_PG_72	0.335503
2017-04-30	23.9292	DZ_PG_74	0.365103
2017-05-01	25.2741	DZ_PG_01	0.355661
2017-05-01	25.2741	DZ_PG_02	0.310698
2017-05-01	25.2741	DZ_PG_03	0.383828
2017-05-01	25.2741	DZ_PG_04	0.348236
2017-05-01	25.2741	DZ_PG_05	0.298737
2017-05-01	25.2741	DZ_PG_06	0.385911
2017-05-01	25.2741	DZ_PG_07	0.32834
2017-05-01	25.2741	DZ_PG_08	0.281479
2017-05-01	25.2741	DZ_PG_09	0.274266
2017-05-01	25.2741	DZ_PG_10	0.287861
2017-05-01	25.2741	DZ_PG_11	0.331011
2017-05-01	25.2741	DZ_PG_13	0.334668
2017-05-01	25.2741	DZ_PG_14	0.380903
2017-05-01	25.2741	DZ_PG_16	0.292079
2017-05-01	25.2741	DZ_PG_17	0.298606
2017-05-01	25.2741	DZ_PG_18	0.408272
2017-05-01	25.2741	DZ_PG_19	0.337637
2017-05-01	25.2741	DZ_PG_20	0.284697
2017-05-01	25.2741	DZ_PG_21	0.280267
2017-05-01	25.2741	DZ_PG_22	0.295254
2017-05-01	25.2741	DZ_PG_23	0.357911
2017-05-01	25.2741	DZ_PG_24	0.274066
2017-05-01	25.2741	DZ_PG_25	0.370044
2017-05-01	25.2741	DZ_PG_26	0.379163
2017-05-01	25.2741	DZ_PG_27	0.284656
2017-05-01	25.2741	DZ_PG_28	0.395116
2017-05-01	25.2741	DZ_PG_30	0.266155
2017-05-01	25.2741	DZ_PG_31	0.27591
2017-05-01	25.2741	DZ_PG_32	0.334415
2017-05-01	25.2741	DZ_PG_33	0.313724
2017-05-01	25.2741	DZ_PG_34	0.345353
2017-05-01	25.2741	DZ_PG_35	0.301494
2017-05-01	25.2741	DZ_PG_36	0.331917
2017-05-01	25.2741	DZ_PG_37	0.300223
2017-05-01	25.2741	DZ_PG_38	0.422489
2017-05-01	25.2741	DZ_PG_39	0.375538
2017-05-01	25.2741	DZ_PG_40	0.329417
2017-05-01	25.2741	DZ_PG_41	0.33884
2017-05-01	25.2741	DZ_PG_43	0.302027
2017-05-01	25.2741	DZ_PG_44	0.298509
2017-05-01	25.2741	DZ_PG_45	0.411159
2017-05-01	25.2741	DZ_PG_46	0.424787
2017-05-01	25.2741	DZ_PG_47	0.275665
2017-05-01	25.2741	DZ_PG_48	0.36085
2017-05-01	25.2741	DZ_PG_49	0.387504
2017-05-01	25.2741	DZ_PG_50	0.308775
2017-05-01	25.2741	DZ_PG_51	0.291381
2017-05-01	25.2741	DZ_PG_52	0.306279
2017-05-01	25.2741	DZ_PG_53	0.242706
2017-05-01	25.2741	DZ_PG_54	0.255869
2017-05-01	25.2741	DZ_PG_55	0.274516
2017-05-01	25.2741	DZ_PG_62	0.34167
2017-05-01	25.2741	DZ_PG_63	0.351225
2017-05-01	25.2741	DZ_PG_66	0.356865
2017-05-01	25.2741	DZ_PG_67	0.395282
2017-05-01	25.2741	DZ_PG_68	0.365103
2017-05-01	25.2741	DZ_PG_69	0.391243
2017-05-01	25.2741	DZ_PG_72	0.327621
2017-05-01	25.2741	DZ_PG_74	0.355689
2017-05-02	26.614	DZ_PG_01	0.349511
2017-05-02	26.614	DZ_PG_02	0.3009
2017-05-02	26.614	DZ_PG_03	0.376323
2017-05-02	26.614	DZ_PG_04	0.340372
2017-05-02	26.614	DZ_PG_05	0.28949
2017-05-02	26.614	DZ_PG_06	0.375463
2017-05-02	26.614	DZ_PG_07	0.313829
2017-05-02	26.614	DZ_PG_08	0.276322
2017-05-02	26.614	DZ_PG_09	0.266074
2017-05-02	26.614	DZ_PG_10	0.278841
2017-05-02	26.614	DZ_PG_11	0.325153
2017-05-02	26.614	DZ_PG_13	0.330057
2017-05-02	26.614	DZ_PG_14	0.373249
2017-05-02	26.614	DZ_PG_16	0.281527
2017-05-02	26.614	DZ_PG_17	0.289296
2017-05-02	26.614	DZ_PG_18	0.402905
2017-05-02	26.614	DZ_PG_19	0.327874
2017-05-02	26.614	DZ_PG_20	0.27809
2017-05-02	26.614	DZ_PG_21	0.273778
2017-05-02	26.614	DZ_PG_22	0.28512
2017-05-02	26.614	DZ_PG_23	0.352776
2017-05-02	26.614	DZ_PG_24	0.272134
2017-05-02	26.614	DZ_PG_25	0.362578
2017-05-02	26.614	DZ_PG_26	0.374167
2017-05-02	26.614	DZ_PG_27	0.272951
2017-05-02	26.614	DZ_PG_28	0.383369
2017-05-02	26.614	DZ_PG_30	0.259564
2017-05-02	26.614	DZ_PG_31	0.266479
2017-05-02	26.614	DZ_PG_32	0.319873
2017-05-02	26.614	DZ_PG_33	0.299519
2017-05-02	26.614	DZ_PG_34	0.340496
2017-05-02	26.614	DZ_PG_35	0.29082
2017-05-02	26.614	DZ_PG_36	0.320262
2017-05-02	26.614	DZ_PG_37	0.29337
2017-05-02	26.614	DZ_PG_38	0.417162
2017-05-02	26.614	DZ_PG_39	0.363102
2017-05-02	26.614	DZ_PG_40	0.321759
2017-05-02	26.614	DZ_PG_41	0.331849
2017-05-02	26.614	DZ_PG_43	0.293849
2017-05-02	26.614	DZ_PG_44	0.286372
2017-05-02	26.614	DZ_PG_45	0.404358
2017-05-02	26.614	DZ_PG_46	0.415534
2017-05-02	26.614	DZ_PG_47	0.269503
2017-05-02	26.614	DZ_PG_48	0.351779
2017-05-02	26.614	DZ_PG_49	0.381597
2017-05-02	26.614	DZ_PG_50	0.300956
2017-05-02	26.614	DZ_PG_51	0.27945
2017-05-02	26.614	DZ_PG_52	0.296776
2017-05-02	26.614	DZ_PG_53	0.235744
2017-05-02	26.614	DZ_PG_54	0.249935
2017-05-02	26.614	DZ_PG_55	0.265443
2017-05-02	26.614	DZ_PG_62	0.33634
2017-05-02	26.614	DZ_PG_63	0.347672
2017-05-02	26.614	DZ_PG_66	0.348031
2017-05-02	26.614	DZ_PG_67	0.38964
2017-05-02	26.614	DZ_PG_68	0.360222
2017-05-02	26.614	DZ_PG_69	0.386243
2017-05-02	26.614	DZ_PG_72	0.320347
2017-05-02	26.614	DZ_PG_74	0.346495
2017-05-03	27.9856	DZ_PG_01	0.343946
2017-05-03	27.9856	DZ_PG_02	0.291286
2017-05-03	27.9856	DZ_PG_03	0.369074
2017-05-03	27.9856	DZ_PG_04	0.333415
2017-05-03	27.9856	DZ_PG_05	0.280609
2017-05-03	27.9856	DZ_PG_06	0.364768
2017-05-03	27.9856	DZ_PG_07	0.300012
2017-05-03	27.9856	DZ_PG_08	0.272107
2017-05-03	27.9856	DZ_PG_09	0.258605
2017-05-03	27.9856	DZ_PG_10	0.27065
2017-05-03	27.9856	DZ_PG_11	0.319482
2017-05-03	27.9856	DZ_PG_13	0.326655
2017-05-03	27.9856	DZ_PG_14	0.365928
2017-05-03	27.9856	DZ_PG_16	0.271736
2017-05-03	27.9856	DZ_PG_17	0.280621
2017-05-03	27.9856	DZ_PG_18	0.397844
2017-05-03	27.9856	DZ_PG_19	0.318467
2017-05-03	27.9856	DZ_PG_20	0.27253
2017-05-03	27.9856	DZ_PG_21	0.267632
2017-05-03	27.9856	DZ_PG_22	0.275742
2017-05-03	27.9856	DZ_PG_23	0.347363
2017-05-03	27.9856	DZ_PG_24	0.271084
2017-05-03	27.9856	DZ_PG_25	0.356064
2017-05-03	27.9856	DZ_PG_26	0.369523
2017-05-03	27.9856	DZ_PG_27	0.262103
2017-05-03	27.9856	DZ_PG_28	0.371017
2017-05-03	27.9856	DZ_PG_30	0.253428
2017-05-03	27.9856	DZ_PG_31	0.257806
2017-05-03	27.9856	DZ_PG_32	0.305902
2017-05-03	27.9856	DZ_PG_33	0.285994
2017-05-03	27.9856	DZ_PG_34	0.33586
2017-05-03	27.9856	DZ_PG_35	0.2805
2017-05-03	27.9856	DZ_PG_36	0.308819
2017-05-03	27.9856	DZ_PG_37	0.287528
2017-05-03	27.9856	DZ_PG_38	0.411346
2017-05-03	27.9856	DZ_PG_39	0.362839
2017-05-03	27.9856	DZ_PG_40	0.314004
2017-05-03	27.9856	DZ_PG_41	0.325983
2017-05-03	27.9856	DZ_PG_43	0.286066
2017-05-03	27.9856	DZ_PG_44	0.276167
2017-05-03	27.9856	DZ_PG_45	0.398904
2017-05-03	27.9856	DZ_PG_46	0.406686
2017-05-03	27.9856	DZ_PG_47	0.263809
2017-05-03	27.9856	DZ_PG_48	0.342674
2017-05-03	27.9856	DZ_PG_49	0.376259
2017-05-03	27.9856	DZ_PG_50	0.29422
2017-05-03	27.9856	DZ_PG_51	0.267369
2017-05-03	27.9856	DZ_PG_52	0.288015
2017-05-03	27.9856	DZ_PG_53	0.229526
2017-05-03	27.9856	DZ_PG_54	0.244956
2017-05-03	27.9856	DZ_PG_55	0.256622
2017-05-03	27.9856	DZ_PG_62	0.331177
2017-05-03	27.9856	DZ_PG_63	0.343996
2017-05-03	27.9856	DZ_PG_66	0.339368
2017-05-03	27.9856	DZ_PG_67	0.384133
2017-05-03	27.9856	DZ_PG_68	0.355467
2017-05-03	27.9856	DZ_PG_69	0.381663
2017-05-03	27.9856	DZ_PG_72	0.313623
2017-05-03	27.9856	DZ_PG_74	0.337775
2017-05-04	29.3421	DZ_PG_01	0.338947
2017-05-04	29.3421	DZ_PG_02	0.283168
2017-05-04	29.3421	DZ_PG_03	0.361669
2017-05-04	29.3421	DZ_PG_04	0.326594
2017-05-04	29.3421	DZ_PG_05	0.271889
2017-05-04	29.3421	DZ_PG_06	0.353881
2017-05-04	29.3421	DZ_PG_07	0.286096
2017-05-04	29.3421	DZ_PG_08	0.26876
2017-05-04	29.3421	DZ_PG_09	0.251516
2017-05-04	29.3421	DZ_PG_10	0.26251
2017-05-04	29.3421	DZ_PG_11	0.314345
2017-05-04	29.3421	DZ_PG_13	0.323892
2017-05-04	29.3421	DZ_PG_14	0.3594
2017-05-04	29.3421	DZ_PG_16	0.262409
2017-05-04	29.3421	DZ_PG_17	0.272649
2017-05-04	29.3421	DZ_PG_18	0.392975
2017-05-04	29.3421	DZ_PG_19	0.309242
2017-05-04	29.3421	DZ_PG_20	0.26708
2017-05-04	29.3421	DZ_PG_21	0.261279
2017-05-04	29.3421	DZ_PG_22	0.267666
2017-05-04	29.3421	DZ_PG_23	0.343002
2017-05-04	29.3421	DZ_PG_24	0.271408
2017-05-04	29.3421	DZ_PG_25	0.350124
2017-05-04	29.3421	DZ_PG_26	0.365189
2017-05-04	29.3421	DZ_PG_27	0.252667
2017-05-04	29.3421	DZ_PG_28	0.358493
2017-05-04	29.3421	DZ_PG_30	0.247996
2017-05-04	29.3421	DZ_PG_31	0.249855
2017-05-04	29.3421	DZ_PG_32	0.293055
2017-05-04	29.3421	DZ_PG_33	0.273654
2017-05-04	29.3421	DZ_PG_34	0.332015
2017-05-04	29.3421	DZ_PG_35	0.271517
2017-05-04	29.3421	DZ_PG_36	0.298578
2017-05-04	29.3421	DZ_PG_37	0.282004
2017-05-04	29.3421	DZ_PG_38	0.406502
2017-05-04	29.3421	DZ_PG_39	0.353146
2017-05-04	29.3421	DZ_PG_40	0.307007
2017-05-04	29.3421	DZ_PG_41	0.319912
2017-05-04	29.3421	DZ_PG_43	0.279618
2017-05-04	29.3421	DZ_PG_44	0.266297
2017-05-04	29.3421	DZ_PG_45	0.39294
2017-05-04	29.3421	DZ_PG_46	0.398398
2017-05-04	29.3421	DZ_PG_47	0.258001
2017-05-04	29.3421	DZ_PG_48	0.333556
2017-05-04	29.3421	DZ_PG_49	0.37079
2017-05-04	29.3421	DZ_PG_50	0.287471
2017-05-04	29.3421	DZ_PG_51	0.25684
2017-05-04	29.3421	DZ_PG_52	0.279959
2017-05-04	29.3421	DZ_PG_53	0.223854
2017-05-04	29.3421	DZ_PG_54	0.241387
2017-05-04	29.3421	DZ_PG_55	0.249232
2017-05-04	29.3421	DZ_PG_62	0.327683
2017-05-04	29.3421	DZ_PG_63	0.340533
2017-05-04	29.3421	DZ_PG_66	0.33146
2017-05-04	29.3421	DZ_PG_67	0.379036
2017-05-04	29.3421	DZ_PG_68	0.350754
2017-05-04	29.3421	DZ_PG_69	0.377839
2017-05-04	29.3421	DZ_PG_72	0.307807
2017-05-04	29.3421	DZ_PG_74	0.329667
2017-05-05	30.6963	DZ_PG_01	0.334412
2017-05-05	30.6963	DZ_PG_02	0.275629
2017-05-05	30.6963	DZ_PG_03	0.354572
2017-05-05	30.6963	DZ_PG_04	0.320616
2017-05-05	30.6963	DZ_PG_05	0.263536
2017-05-05	30.6963	DZ_PG_06	0.342834
2017-05-05	30.6963	DZ_PG_07	0.273285
2017-05-05	30.6963	DZ_PG_08	0.264877
2017-05-05	30.6963	DZ_PG_09	0.244898
2017-05-05	30.6963	DZ_PG_10	0.25497
2017-05-05	30.6963	DZ_PG_11	0.309445
2017-05-05	30.6963	DZ_PG_13	0.322101
2017-05-05	30.6963	DZ_PG_14	0.353313
2017-05-05	30.6963	DZ_PG_16	0.25373
2017-05-05	30.6963	DZ_PG_17	0.265281
2017-05-05	30.6963	DZ_PG_18	0.388922
2017-05-05	30.6963	DZ_PG_19	0.300613
2017-05-05	30.6963	DZ_PG_20	0.2625
2017-05-05	30.6963	DZ_PG_21	0.255133
2017-05-05	30.6963	DZ_PG_22	0.260548
2017-05-05	30.6963	DZ_PG_23	0.340111
2017-05-05	30.6963	DZ_PG_24	0.272528
2017-05-05	30.6963	DZ_PG_25	0.345108
2017-05-05	30.6963	DZ_PG_26	0.36142
2017-05-05	30.6963	DZ_PG_27	0.244379
2017-05-05	30.6963	DZ_PG_28	0.345776
2017-05-05	30.6963	DZ_PG_30	0.242729
2017-05-05	30.6963	DZ_PG_31	0.242742
2017-05-05	30.6963	DZ_PG_32	0.281038
2017-05-05	30.6963	DZ_PG_33	0.262571
2017-05-05	30.6963	DZ_PG_34	0.328413
2017-05-05	30.6963	DZ_PG_35	0.263392
2017-05-05	30.6963	DZ_PG_36	0.289098
2017-05-05	30.6963	DZ_PG_37	0.277194
2017-05-05	30.6963	DZ_PG_38	0.401544
2017-05-05	30.6963	DZ_PG_39	0.344276
2017-05-05	30.6963	DZ_PG_40	0.300244
2017-05-05	30.6963	DZ_PG_41	0.315017
2017-05-05	30.6963	DZ_PG_43	0.273533
2017-05-05	30.6963	DZ_PG_44	0.258005
2017-05-05	30.6963	DZ_PG_45	0.388
2017-05-05	30.6963	DZ_PG_46	0.390801
2017-05-05	30.6963	DZ_PG_47	0.252731
2017-05-05	30.6963	DZ_PG_48	0.324791
2017-05-05	30.6963	DZ_PG_49	0.365803
2017-05-05	30.6963	DZ_PG_50	0.276564
2017-05-05	30.6963	DZ_PG_51	0.246471
2017-05-05	30.6963	DZ_PG_52	0.272826
2017-05-05	30.6963	DZ_PG_53	0.219534
2017-05-05	30.6963	DZ_PG_54	0.238613
2017-05-05	30.6963	DZ_PG_55	0.242509
2017-05-05	30.6963	DZ_PG_62	0.324345
2017-05-05	30.6963	DZ_PG_63	0.337882
2017-05-05	30.6963	DZ_PG_66	0.324174
2017-05-05	30.6963	DZ_PG_67	0.374131
2017-05-05	30.6963	DZ_PG_68	0.346467
2017-05-05	30.6963	DZ_PG_69	0.37431
2017-05-05	30.6963	DZ_PG_72	0.302732
2017-05-05	30.6963	DZ_PG_74	0.322033
2017-05-06	32.0531	DZ_PG_01	0.33105
2017-05-06	32.0531	DZ_PG_02	0.269788
2017-05-06	32.0531	DZ_PG_03	0.347545
2017-05-06	32.0531	DZ_PG_04	0.314584
2017-05-06	32.0531	DZ_PG_05	0.255644
2017-05-06	32.0531	DZ_PG_06	0.332356
2017-05-06	32.0531	DZ_PG_07	0.260494
2017-05-06	32.0531	DZ_PG_08	0.261542
2017-05-06	32.0531	DZ_PG_09	0.238902
2017-05-06	32.0531	DZ_PG_10	0.248148
2017-05-06	32.0531	DZ_PG_11	0.305687
2017-05-06	32.0531	DZ_PG_13	0.32084
2017-05-06	32.0531	DZ_PG_14	0.348023
2017-05-06	32.0531	DZ_PG_16	0.245612
2017-05-06	32.0531	DZ_PG_17	0.258941
2017-05-06	32.0531	DZ_PG_18	0.384384
2017-05-06	32.0531	DZ_PG_19	0.291869
2017-05-06	32.0531	DZ_PG_20	0.257756
2017-05-06	32.0531	DZ_PG_21	0.248849
2017-05-06	32.0531	DZ_PG_22	0.2547
2017-05-06	32.0531	DZ_PG_23	0.335789
2017-05-06	32.0531	DZ_PG_24	0.274921
2017-05-06	32.0531	DZ_PG_25	0.340864
2017-05-06	32.0531	DZ_PG_26	0.357777
2017-05-06	32.0531	DZ_PG_27	0.238084
2017-05-06	32.0531	DZ_PG_28	0.333376
2017-05-06	32.0531	DZ_PG_30	0.238835
2017-05-06	32.0531	DZ_PG_31	0.236273
2017-05-06	32.0531	DZ_PG_32	0.270994
2017-05-06	32.0531	DZ_PG_33	0.252457
2017-05-06	32.0531	DZ_PG_34	0.325883
2017-05-06	32.0531	DZ_PG_35	0.256687
2017-05-06	32.0531	DZ_PG_36	0.281087
2017-05-06	32.0531	DZ_PG_37	0.273086
2017-05-06	32.0531	DZ_PG_38	0.398241
2017-05-06	32.0531	DZ_PG_39	0.337778
2017-05-06	32.0531	DZ_PG_40	0.294346
2017-05-06	32.0531	DZ_PG_41	0.309112
2017-05-06	32.0531	DZ_PG_43	0.26886
2017-05-06	32.0531	DZ_PG_44	0.249978
2017-05-06	32.0531	DZ_PG_45	0.381746
2017-05-06	32.0531	DZ_PG_46	0.384406
2017-05-06	32.0531	DZ_PG_47	0.246985
2017-05-06	32.0531	DZ_PG_48	0.315926
2017-05-06	32.0531	DZ_PG_49	0.358231
2017-05-06	32.0531	DZ_PG_50	0.275605
2017-05-06	32.0531	DZ_PG_51	0.238812
2017-05-06	32.0531	DZ_PG_52	0.266554
2017-05-06	32.0531	DZ_PG_53	0.215036
2017-05-06	32.0531	DZ_PG_54	0.23803
2017-05-06	32.0531	DZ_PG_55	0.237387
2017-05-06	32.0531	DZ_PG_62	0.323218
2017-05-06	32.0531	DZ_PG_63	0.335693
2017-05-06	32.0531	DZ_PG_66	0.317797
2017-05-06	32.0531	DZ_PG_67	0.36999
2017-05-06	32.0531	DZ_PG_68	0.34187
2017-05-06	32.0531	DZ_PG_69	0.372086
2017-05-06	32.0531	DZ_PG_72	0.298745
2017-05-06	32.0531	DZ_PG_74	0.316019
2017-05-07	33.4024	DZ_PG_01	0.327998
2017-05-07	33.4024	DZ_PG_02	0.264132
2017-05-07	33.4024	DZ_PG_03	0.341063
2017-05-07	33.4024	DZ_PG_04	0.309729
2017-05-07	33.4024	DZ_PG_05	0.248468
2017-05-07	33.4024	DZ_PG_06	0.321926
2017-05-07	33.4024	DZ_PG_07	0.249274
2017-05-07	33.4024	DZ_PG_08	0.258721
2017-05-07	33.4024	DZ_PG_09	0.233475
2017-05-07	33.4024	DZ_PG_10	0.242035
2017-05-07	33.4024	DZ_PG_11	0.301956
2017-05-07	33.4024	DZ_PG_13	0.320326
2017-05-07	33.4024	DZ_PG_14	0.343364
2017-05-07	33.4024	DZ_PG_16	0.238299
2017-05-07	33.4024	DZ_PG_17	0.25293
2017-05-07	33.4024	DZ_PG_18	0.381151
2017-05-07	33.4024	DZ_PG_19	0.284151
2017-05-07	33.4024	DZ_PG_20	0.253885
2017-05-07	33.4024	DZ_PG_21	0.243099
2017-05-07	33.4024	DZ_PG_22	0.249608
2017-05-07	33.4024	DZ_PG_23	0.332993
2017-05-07	33.4024	DZ_PG_24	0.277771
2017-05-07	33.4024	DZ_PG_25	0.33766
2017-05-07	33.4024	DZ_PG_26	0.354739
2017-05-07	33.4024	DZ_PG_27	0.232897
2017-05-07	33.4024	DZ_PG_28	0.321256
2017-05-07	33.4024	DZ_PG_30	0.234754
2017-05-07	33.4024	DZ_PG_31	0.229821
2017-05-07	33.4024	DZ_PG_32	0.261728
2017-05-07	33.4024	DZ_PG_33	0.243803
2017-05-07	33.4024	DZ_PG_34	0.323415
2017-05-07	33.4024	DZ_PG_35	0.251023
2017-05-07	33.4024	DZ_PG_36	0.273939
2017-05-07	33.4024	DZ_PG_37	0.269745
2017-05-07	33.4024	DZ_PG_38	0.394587
2017-05-07	33.4024	DZ_PG_39	0.33157
2017-05-07	33.4024	DZ_PG_40	0.288575
2017-05-07	33.4024	DZ_PG_41	0.304809
2017-05-07	33.4024	DZ_PG_43	0.264017
2017-05-07	33.4024	DZ_PG_44	0.244042
2017-05-07	33.4024	DZ_PG_45	0.377724
2017-05-07	33.4024	DZ_PG_46	0.37883
2017-05-07	33.4024	DZ_PG_47	0.242094
2017-05-07	33.4024	DZ_PG_48	0.307968
2017-05-07	33.4024	DZ_PG_49	0.35288
2017-05-07	33.4024	DZ_PG_50	0.271032
2017-05-07	33.4024	DZ_PG_51	0.231256
2017-05-07	33.4024	DZ_PG_52	0.261304
2017-05-07	33.4024	DZ_PG_53	0.212196
2017-05-07	33.4024	DZ_PG_54	0.238059
2017-05-07	33.4024	DZ_PG_55	0.232751
2017-05-07	33.4024	DZ_PG_62	0.321974
2017-05-07	33.4024	DZ_PG_63	0.334266
2017-05-07	33.4024	DZ_PG_66	0.312034
2017-05-07	33.4024	DZ_PG_67	0.366088
2017-05-07	33.4024	DZ_PG_68	0.337833
2017-05-07	33.4024	DZ_PG_69	0.369795
2017-05-07	33.4024	DZ_PG_72	0.295396
2017-05-07	33.4024	DZ_PG_74	0.31056
2017-05-08	34.7646	DZ_PG_01	0.325491
2017-05-08	34.7646	DZ_PG_02	0.259155
2017-05-08	34.7646	DZ_PG_03	0.334984
2017-05-08	34.7646	DZ_PG_04	0.305552
2017-05-08	34.7646	DZ_PG_05	0.241851
2017-05-08	34.7646	DZ_PG_06	0.311821
2017-05-08	34.7646	DZ_PG_07	0.239136
2017-05-08	34.7646	DZ_PG_08	0.25639
2017-05-08	34.7646	DZ_PG_09	0.228602
2017-05-08	34.7646	DZ_PG_10	0.236648
2017-05-08	34.7646	DZ_PG_11	0.298636
2017-05-08	34.7646	DZ_PG_13	0.320224
2017-05-08	34.7646	DZ_PG_14	0.339268
2017-05-08	34.7646	DZ_PG_16	0.231865
2017-05-08	34.7646	DZ_PG_17	0.24753
2017-05-08	34.7646	DZ_PG_18	0.378412
2017-05-08	34.7646	DZ_PG_19	0.276979
2017-05-08	34.7646	DZ_PG_20	0.250519
2017-05-08	34.7646	DZ_PG_21	0.237656
2017-05-08	34.7646	DZ_PG_22	0.245456
2017-05-08	34.7646	DZ_PG_23	0.330547
2017-05-08	34.7646	DZ_PG_24	0.281116
2017-05-08	34.7646	DZ_PG_25	0.335293
2017-05-08	34.7646	DZ_PG_26	0.352141
2017-05-08	34.7646	DZ_PG_27	0.229196
2017-05-08	34.7646	DZ_PG_28	0.309615
2017-05-08	34.7646	DZ_PG_30	0.231087
2017-05-08	34.7646	DZ_PG_31	0.225454
2017-05-08	34.7646	DZ_PG_32	0.253751
2017-05-08	34.7646	DZ_PG_33	0.236402
2017-05-08	34.7646	DZ_PG_34	0.32124
2017-05-08	34.7646	DZ_PG_35	0.246576
2017-05-08	34.7646	DZ_PG_36	0.267914
2017-05-08	34.7646	DZ_PG_37	0.267216
2017-05-08	34.7646	DZ_PG_38	0.391429
2017-05-08	34.7646	DZ_PG_39	0.326349
2017-05-08	34.7646	DZ_PG_40	0.283178
2017-05-08	34.7646	DZ_PG_41	0.301066
2017-05-08	34.7646	DZ_PG_43	0.259531
2017-05-08	34.7646	DZ_PG_44	0.239297
2017-05-08	34.7646	DZ_PG_45	0.37356
2017-05-08	34.7646	DZ_PG_46	0.374135
2017-05-08	34.7646	DZ_PG_47	0.237464
2017-05-08	34.7646	DZ_PG_48	0.300622
2017-05-08	34.7646	DZ_PG_49	0.347526
2017-05-08	34.7646	DZ_PG_50	0.267175
2017-05-08	34.7646	DZ_PG_51	0.224878
2017-05-08	34.7646	DZ_PG_52	0.257091
2017-05-08	34.7646	DZ_PG_53	0.210371
2017-05-08	34.7646	DZ_PG_54	0.239221
2017-05-08	34.7646	DZ_PG_55	0.229015
2017-05-08	34.7646	DZ_PG_62	0.321424
2017-05-08	34.7646	DZ_PG_63	0.33337
2017-05-08	34.7646	DZ_PG_66	0.306991
2017-05-08	34.7646	DZ_PG_67	0.362562
2017-05-08	34.7646	DZ_PG_68	0.334575
2017-05-08	34.7646	DZ_PG_69	0.367821
2017-05-08	34.7646	DZ_PG_72	0.292807
2017-05-08	34.7646	DZ_PG_74	0.306047
2017-05-09	36.1295	DZ_PG_01	0.323546
2017-05-09	36.1295	DZ_PG_02	0.254912
2017-05-09	36.1295	DZ_PG_03	0.329457
2017-05-09	36.1295	DZ_PG_04	0.302154
2017-05-09	36.1295	DZ_PG_05	0.235897
2017-05-09	36.1295	DZ_PG_06	0.302163
2017-05-09	36.1295	DZ_PG_07	0.230131
2017-05-09	36.1295	DZ_PG_08	0.254574
2017-05-09	36.1295	DZ_PG_09	0.224338
2017-05-09	36.1295	DZ_PG_10	0.232083
2017-05-09	36.1295	DZ_PG_11	0.295824
2017-05-09	36.1295	DZ_PG_13	0.320548
2017-05-09	36.1295	DZ_PG_14	0.335741
2017-05-09	36.1295	DZ_PG_16	0.226148
2017-05-09	36.1295	DZ_PG_17	0.242744
2017-05-09	36.1295	DZ_PG_18	0.37633
2017-05-09	36.1295	DZ_PG_19	0.270285
2017-05-09	36.1295	DZ_PG_20	0.247644
2017-05-09	36.1295	DZ_PG_21	0.232669
2017-05-09	36.1295	DZ_PG_22	0.242254
2017-05-09	36.1295	DZ_PG_23	0.328443
2017-05-09	36.1295	DZ_PG_24	0.284834
2017-05-09	36.1295	DZ_PG_25	0.333806
2017-05-09	36.1295	DZ_PG_26	0.350005
2017-05-09	36.1295	DZ_PG_27	0.226938
2017-05-09	36.1295	DZ_PG_28	0.29864
2017-05-09	36.1295	DZ_PG_30	0.227878
2017-05-09	36.1295	DZ_PG_31	0.221924
2017-05-09	36.1295	DZ_PG_32	0.246976
2017-05-09	36.1295	DZ_PG_33	0.230203
2017-05-09	36.1295	DZ_PG_34	0.319518
2017-05-09	36.1295	DZ_PG_35	0.243381
2017-05-09	36.1295	DZ_PG_36	0.263023
2017-05-09	36.1295	DZ_PG_37	0.265491
2017-05-09	36.1295	DZ_PG_38	0.388838
2017-05-09	36.1295	DZ_PG_39	0.321907
2017-05-09	36.1295	DZ_PG_40	0.278186
2017-05-09	36.1295	DZ_PG_41	0.297982
2017-05-09	36.1295	DZ_PG_43	0.255551
2017-05-09	36.1295	DZ_PG_44	0.235795
2017-05-09	36.1295	DZ_PG_45	0.369829
2017-05-09	36.1295	DZ_PG_46	0.370296
2017-05-09	36.1295	DZ_PG_47	0.233153
2017-05-09	36.1295	DZ_PG_48	0.294064
2017-05-09	36.1295	DZ_PG_49	0.34455
2017-05-09	36.1295	DZ_PG_50	0.264077
2017-05-09	36.1295	DZ_PG_51	0.219639
2017-05-09	36.1295	DZ_PG_52	0.253994
2017-05-09	36.1295	DZ_PG_53	0.209593
2017-05-09	36.1295	DZ_PG_54	0.241429
2017-05-09	36.1295	DZ_PG_55	0.226102
2017-05-09	36.1295	DZ_PG_62	0.321557
2017-05-09	36.1295	DZ_PG_63	0.332987
2017-05-09	36.1295	DZ_PG_66	0.302653
2017-05-09	36.1295	DZ_PG_67	0.359423
2017-05-09	36.1295	DZ_PG_68	0.330151
2017-05-09	36.1295	DZ_PG_69	0.36618
2017-05-09	36.1295	DZ_PG_72	0.291038
2017-05-09	36.1295	DZ_PG_74	0.302576
2017-05-10	37.5043	DZ_PG_01	0.322012
2017-05-10	37.5043	DZ_PG_02	0.25127
2017-05-10	37.5043	DZ_PG_03	0.324422
2017-05-10	37.5043	DZ_PG_04	0.299399
2017-05-10	37.5043	DZ_PG_05	0.230502
2017-05-10	37.5043	DZ_PG_06	0.293016
2017-05-10	37.5043	DZ_PG_07	0.222274
2017-05-10	37.5043	DZ_PG_08	0.253028
2017-05-10	37.5043	DZ_PG_09	0.220481
2017-05-10	37.5043	DZ_PG_10	0.228234
2017-05-10	37.5043	DZ_PG_11	0.293401
2017-05-10	37.5043	DZ_PG_13	0.321095
2017-05-10	37.5043	DZ_PG_14	0.332521
2017-05-10	37.5043	DZ_PG_16	0.220984
2017-05-10	37.5043	DZ_PG_17	0.238592
2017-05-10	37.5043	DZ_PG_18	0.374693
2017-05-10	37.5043	DZ_PG_19	0.263973
2017-05-10	37.5043	DZ_PG_20	0.245426
2017-05-10	37.5043	DZ_PG_21	0.228163
2017-05-10	37.5043	DZ_PG_22	0.239991
2017-05-10	37.5043	DZ_PG_23	0.324336
2017-05-10	37.5043	DZ_PG_24	0.288581
2017-05-10	37.5043	DZ_PG_25	0.333018
2017-05-10	37.5043	DZ_PG_26	0.348268
2017-05-10	37.5043	DZ_PG_27	0.226025
2017-05-10	37.5043	DZ_PG_28	0.288301
2017-05-10	37.5043	DZ_PG_30	0.224962
2017-05-10	37.5043	DZ_PG_31	0.219145
2017-05-10	37.5043	DZ_PG_32	0.241265
2017-05-10	37.5043	DZ_PG_33	0.225115
2017-05-10	37.5043	DZ_PG_34	0.318022
2017-05-10	37.5043	DZ_PG_35	0.241294
2017-05-10	37.5043	DZ_PG_36	0.259115
2017-05-10	37.5043	DZ_PG_37	0.264456
2017-05-10	37.5043	DZ_PG_38	0.38654
2017-05-10	37.5043	DZ_PG_39	0.31823
2017-05-10	37.5043	DZ_PG_40	0.273522
2017-05-10	37.5043	DZ_PG_41	0.295669
2017-05-10	37.5043	DZ_PG_43	0.252052
2017-05-10	37.5043	DZ_PG_44	0.233195
2017-05-10	37.5043	DZ_PG_45	0.366602
2017-05-10	37.5043	DZ_PG_46	0.366976
2017-05-10	37.5043	DZ_PG_47	0.228977
2017-05-10	37.5043	DZ_PG_48	0.288008
2017-05-10	37.5043	DZ_PG_49	0.33945
2017-05-10	37.5043	DZ_PG_50	0.261616
2017-05-10	37.5043	DZ_PG_51	0.215191
2017-05-10	37.5043	DZ_PG_52	0.252016
2017-05-10	37.5043	DZ_PG_53	0.209892
2017-05-10	37.5043	DZ_PG_54	0.244419
2017-05-10	37.5043	DZ_PG_55	0.223748
2017-05-10	37.5043	DZ_PG_62	0.321997
2017-05-10	37.5043	DZ_PG_63	0.332901
2017-05-10	37.5043	DZ_PG_66	0.29892
2017-05-10	37.5043	DZ_PG_67	0.356455
2017-05-10	37.5043	DZ_PG_68	0.326274
2017-05-10	37.5043	DZ_PG_69	0.364614
2017-05-10	37.5043	DZ_PG_72	0.289898
2017-05-10	37.5043	DZ_PG_74	0.299811
2017-05-11	38.8748	DZ_PG_01	0.313149
2017-05-11	38.8748	DZ_PG_02	0.248118
2017-05-11	38.8748	DZ_PG_03	0.319624
2017-05-11	38.8748	DZ_PG_04	0.297259
2017-05-11	38.8748	DZ_PG_05	0.225828
2017-05-11	38.8748	DZ_PG_06	0.28418
2017-05-11	38.8748	DZ_PG_07	0.215065
2017-05-11	38.8748	DZ_PG_08	0.252025
2017-05-11	38.8748	DZ_PG_09	0.217249
2017-05-11	38.8748	DZ_PG_10	0.225124
2017-05-11	38.8748	DZ_PG_11	0.291445
2017-05-11	38.8748	DZ_PG_13	0.32178
2017-05-11	38.8748	DZ_PG_14	0.329674
2017-05-11	38.8748	DZ_PG_16	0.216622
2017-05-11	38.8748	DZ_PG_17	0.234991
2017-05-11	38.8748	DZ_PG_18	0.373152
2017-05-11	38.8748	DZ_PG_19	0.258165
2017-05-11	38.8748	DZ_PG_20	0.243705
2017-05-11	38.8748	DZ_PG_21	0.224033
2017-05-11	38.8748	DZ_PG_22	0.238471
2017-05-11	38.8748	DZ_PG_23	0.322527
2017-05-11	38.8748	DZ_PG_24	0.292991
2017-05-11	38.8748	DZ_PG_25	0.332807
2017-05-11	38.8748	DZ_PG_26	0.34664
2017-05-11	38.8748	DZ_PG_27	0.226119
2017-05-11	38.8748	DZ_PG_28	0.27864
2017-05-11	38.8748	DZ_PG_30	0.222475
2017-05-11	38.8748	DZ_PG_31	0.216909
2017-05-11	38.8748	DZ_PG_32	0.23635
2017-05-11	38.8748	DZ_PG_33	0.221455
2017-05-11	38.8748	DZ_PG_34	0.316682
2017-05-11	38.8748	DZ_PG_35	0.240486
2017-05-11	38.8748	DZ_PG_36	0.25615
2017-05-11	38.8748	DZ_PG_37	0.264265
2017-05-11	38.8748	DZ_PG_38	0.384652
2017-05-11	38.8748	DZ_PG_39	0.314941
2017-05-11	38.8748	DZ_PG_40	0.269219
2017-05-11	38.8748	DZ_PG_41	0.29362
2017-05-11	38.8748	DZ_PG_43	0.248966
2017-05-11	38.8748	DZ_PG_44	0.234504
2017-05-11	38.8748	DZ_PG_45	0.363388
2017-05-11	38.8748	DZ_PG_46	0.364183
2017-05-11	38.8748	DZ_PG_47	0.225205
2017-05-11	38.8748	DZ_PG_48	0.282999
2017-05-11	38.8748	DZ_PG_49	0.334405
2017-05-11	38.8748	DZ_PG_50	0.259911
2017-05-11	38.8748	DZ_PG_51	0.211806
2017-05-11	38.8748	DZ_PG_52	0.250933
2017-05-11	38.8748	DZ_PG_53	0.211233
2017-05-11	38.8748	DZ_PG_54	0.248326
2017-05-11	38.8748	DZ_PG_55	0.220664
2017-05-11	38.8748	DZ_PG_62	0.323226
2017-05-11	38.8748	DZ_PG_63	0.333198
2017-05-11	38.8748	DZ_PG_66	0.295573
2017-05-11	38.8748	DZ_PG_67	0.353804
2017-05-11	38.8748	DZ_PG_68	0.322656
2017-05-11	38.8748	DZ_PG_69	0.36262
2017-05-11	38.8748	DZ_PG_72	0.289499
2017-05-11	38.8748	DZ_PG_74	0.297881
2017-05-12	40.2482	DZ_PG_01	0.319771
2017-05-12	40.2482	DZ_PG_02	0.246473
2017-05-12	40.2482	DZ_PG_03	0.311472
2017-05-12	40.2482	DZ_PG_04	0.2954
2017-05-12	40.2482	DZ_PG_05	0.221902
2017-05-12	40.2482	DZ_PG_06	0.276586
2017-05-12	40.2482	DZ_PG_07	0.209006
2017-05-12	40.2482	DZ_PG_08	0.248676
2017-05-12	40.2482	DZ_PG_09	0.21457
2017-05-12	40.2482	DZ_PG_10	0.222608
2017-05-12	40.2482	DZ_PG_11	0.29
2017-05-12	40.2482	DZ_PG_13	0.323172
2017-05-12	40.2482	DZ_PG_14	0.327488
2017-05-12	40.2482	DZ_PG_16	0.21285
2017-05-12	40.2482	DZ_PG_17	0.23181
2017-05-12	40.2482	DZ_PG_18	0.373218
2017-05-12	40.2482	DZ_PG_19	0.252668
2017-05-12	40.2482	DZ_PG_20	0.242357
2017-05-12	40.2482	DZ_PG_21	0.221266
2017-05-12	40.2482	DZ_PG_22	0.238068
2017-05-12	40.2482	DZ_PG_23	0.32415
2017-05-12	40.2482	DZ_PG_24	0.29633
2017-05-12	40.2482	DZ_PG_25	0.333469
2017-05-12	40.2482	DZ_PG_26	0.345979
2017-05-12	40.2482	DZ_PG_27	0.223833
2017-05-12	40.2482	DZ_PG_28	0.270288
2017-05-12	40.2482	DZ_PG_30	0.226659
2017-05-12	40.2482	DZ_PG_31	0.215737
2017-05-12	40.2482	DZ_PG_32	0.232405
2017-05-12	40.2482	DZ_PG_33	0.218296
2017-05-12	40.2482	DZ_PG_34	0.316536
2017-05-12	40.2482	DZ_PG_35	0.240137
2017-05-12	40.2482	DZ_PG_36	0.254567
2017-05-12	40.2482	DZ_PG_37	0.260725
2017-05-12	40.2482	DZ_PG_38	0.382938
2017-05-12	40.2482	DZ_PG_39	0.312532
2017-05-12	40.2482	DZ_PG_40	0.265613
2017-05-12	40.2482	DZ_PG_41	0.292813
2017-05-12	40.2482	DZ_PG_43	0.247109
2017-05-12	40.2482	DZ_PG_44	0.230903
2017-05-12	40.2482	DZ_PG_45	0.360604
2017-05-12	40.2482	DZ_PG_46	0.361767
2017-05-12	40.2482	DZ_PG_47	0.222109
2017-05-12	40.2482	DZ_PG_48	0.277816
2017-05-12	40.2482	DZ_PG_49	0.329489
2017-05-12	40.2482	DZ_PG_50	0.258768
2017-05-12	40.2482	DZ_PG_51	0.211919
2017-05-12	40.2482	DZ_PG_52	0.251087
2017-05-12	40.2482	DZ_PG_53	0.213606
2017-05-12	40.2482	DZ_PG_54	0.252981
2017-05-12	40.2482	DZ_PG_55	0.219023
2017-05-12	40.2482	DZ_PG_62	0.324186
2017-05-12	40.2482	DZ_PG_63	0.333651
2017-05-12	40.2482	DZ_PG_66	0.293321
2017-05-12	40.2482	DZ_PG_67	0.35123
2017-05-12	40.2482	DZ_PG_68	0.318955
2017-05-12	40.2482	DZ_PG_69	0.362754
2017-05-12	40.2482	DZ_PG_72	0.289753
2017-05-12	40.2482	DZ_PG_74	0.296104
2017-05-13	41.6244	DZ_PG_01	0.324197
2017-05-13	41.6244	DZ_PG_02	0.251785
2017-05-13	41.6244	DZ_PG_03	0.314927
2017-05-13	41.6244	DZ_PG_04	0.299189
2017-05-13	41.6244	DZ_PG_05	0.222073
2017-05-13	41.6244	DZ_PG_06	0.273633
2017-05-13	41.6244	DZ_PG_07	0.213299
2017-05-13	41.6244	DZ_PG_08	0.251582
2017-05-13	41.6244	DZ_PG_09	0.21682
2017-05-13	41.6244	DZ_PG_10	0.223921
2017-05-13	41.6244	DZ_PG_11	0.28429
2017-05-13	41.6244	DZ_PG_13	0.324955
2017-05-13	41.6244	DZ_PG_14	0.327228
2017-05-13	41.6244	DZ_PG_16	0.215443
2017-05-13	41.6244	DZ_PG_17	0.229456
2017-05-13	41.6244	DZ_PG_18	0.367081
2017-05-13	41.6244	DZ_PG_19	0.252282
2017-05-13	41.6244	DZ_PG_20	0.248553
2017-05-13	41.6244	DZ_PG_21	0.236947
2017-05-13	41.6244	DZ_PG_22	0.24357
2017-05-13	41.6244	DZ_PG_23	0.313552
2017-05-13	41.6244	DZ_PG_24	0.3008
2017-05-13	41.6244	DZ_PG_25	0.33416
2017-05-13	41.6244	DZ_PG_26	0.347893
2017-05-13	41.6244	DZ_PG_27	0.229765
2017-05-13	41.6244	DZ_PG_28	0.269505
2017-05-13	41.6244	DZ_PG_30	0.226048
2017-05-13	41.6244	DZ_PG_31	0.228619
2017-05-13	41.6244	DZ_PG_32	0.236479
2017-05-13	41.6244	DZ_PG_33	0.219205
2017-05-13	41.6244	DZ_PG_34	0.312855
2017-05-13	41.6244	DZ_PG_35	0.240384
2017-05-13	41.6244	DZ_PG_36	0.257786
2017-05-13	41.6244	DZ_PG_37	0.273031
2017-05-13	41.6244	DZ_PG_38	0.385605
2017-05-13	41.6244	DZ_PG_39	0.308982
2017-05-13	41.6244	DZ_PG_40	0.255234
2017-05-13	41.6244	DZ_PG_41	0.289472
2017-05-13	41.6244	DZ_PG_43	0.24955
2017-05-13	41.6244	DZ_PG_44	0.229946
2017-05-13	41.6244	DZ_PG_45	0.349113
2017-05-13	41.6244	DZ_PG_46	0.32903
2017-05-13	41.6244	DZ_PG_47	0.20203
2017-05-13	41.6244	DZ_PG_48	0.27665
2017-05-13	41.6244	DZ_PG_49	0.321941
2017-05-13	41.6244	DZ_PG_50	0.2622
2017-05-13	41.6244	DZ_PG_51	0.208182
2017-05-13	41.6244	DZ_PG_52	0.248352
2017-05-13	41.6244	DZ_PG_53	0.221849
2017-05-13	41.6244	DZ_PG_54	0.260319
2017-05-13	41.6244	DZ_PG_55	0.227638
2017-05-13	41.6244	DZ_PG_62	0.332306
2017-05-13	41.6244	DZ_PG_63	0.336238
2017-05-13	41.6244	DZ_PG_66	0.298425
2017-05-13	41.6244	DZ_PG_67	0.35387
2017-05-13	41.6244	DZ_PG_68	0.316616
2017-05-13	41.6244	DZ_PG_69	0.358069
2017-05-13	41.6244	DZ_PG_72	0.289634
2017-05-13	41.6244	DZ_PG_74	0.297829
2017-05-14	42.9934	DZ_PG_01	0.325584
2017-05-14	42.9934	DZ_PG_02	0.251269
2017-05-14	42.9934	DZ_PG_03	0.312315
2017-05-14	42.9934	DZ_PG_04	0.299741
2017-05-14	42.9934	DZ_PG_05	0.220124
2017-05-14	42.9934	DZ_PG_06	0.268292
2017-05-14	42.9934	DZ_PG_07	0.209368
2017-05-14	42.9934	DZ_PG_08	0.252242
2017-05-14	42.9934	DZ_PG_09	0.215462
2017-05-14	42.9934	DZ_PG_10	0.223257
2017-05-14	42.9934	DZ_PG_11	0.283428
2017-05-14	42.9934	DZ_PG_13	0.326798
2017-05-14	42.9934	DZ_PG_14	0.325889
2017-05-14	42.9934	DZ_PG_16	0.213295
2017-05-14	42.9934	DZ_PG_17	0.227919
2017-05-14	42.9934	DZ_PG_18	0.367132
2017-05-14	42.9934	DZ_PG_19	0.248491
2017-05-14	42.9934	DZ_PG_20	0.249481
2017-05-14	42.9934	DZ_PG_21	0.238167
2017-05-14	42.9934	DZ_PG_22	0.244867
2017-05-14	42.9934	DZ_PG_23	0.312089
2017-05-14	42.9934	DZ_PG_24	0.30474
2017-05-14	42.9934	DZ_PG_25	0.335869
2017-05-14	42.9934	DZ_PG_26	0.347815
2017-05-14	42.9934	DZ_PG_27	0.23322
2017-05-14	42.9934	DZ_PG_28	0.263401
2017-05-14	42.9934	DZ_PG_30	0.227019
2017-05-14	42.9934	DZ_PG_31	0.22962
2017-05-14	42.9934	DZ_PG_32	0.235979
2017-05-14	42.9934	DZ_PG_33	0.223783
2017-05-14	42.9934	DZ_PG_34	0.312351
2017-05-14	42.9934	DZ_PG_35	0.241964
2017-05-14	42.9934	DZ_PG_36	0.257191
2017-05-14	42.9934	DZ_PG_37	0.275281
2017-05-14	42.9934	DZ_PG_38	0.37585
2017-05-14	42.9934	DZ_PG_39	0.306418
2017-05-14	42.9934	DZ_PG_40	0.251744
2017-05-14	42.9934	DZ_PG_41	0.289169
2017-05-14	42.9934	DZ_PG_43	0.248661
2017-05-14	42.9934	DZ_PG_44	0.225572
2017-05-14	42.9934	DZ_PG_45	0.345995
2017-05-14	42.9934	DZ_PG_46	0.324346
2017-05-14	42.9934	DZ_PG_47	0.199372
2017-05-14	42.9934	DZ_PG_48	0.27391
2017-05-14	42.9934	DZ_PG_49	0.317464
2017-05-14	42.9934	DZ_PG_50	0.262914
2017-05-14	42.9934	DZ_PG_51	0.206568
2017-05-14	42.9934	DZ_PG_52	0.249738
2017-05-14	42.9934	DZ_PG_53	0.22654
2017-05-14	42.9934	DZ_PG_54	0.266599
2017-05-14	42.9934	DZ_PG_55	0.228945
2017-05-14	42.9934	DZ_PG_62	0.334981
2017-05-14	42.9934	DZ_PG_63	0.337935
2017-05-14	42.9934	DZ_PG_66	0.297515
2017-05-14	42.9934	DZ_PG_67	0.35241
2017-05-14	42.9934	DZ_PG_68	0.313173
2017-05-14	42.9934	DZ_PG_69	0.356491
2017-05-14	42.9934	DZ_PG_72	0.291316
2017-05-14	42.9934	DZ_PG_74	0.297394
2017-05-15	44.3755	DZ_PG_01	0.325846
2017-05-15	44.3755	DZ_PG_02	0.250845
2017-05-15	44.3755	DZ_PG_03	0.314909
2017-05-15	44.3755	DZ_PG_04	0.30072
2017-05-15	44.3755	DZ_PG_05	0.219295
2017-05-15	44.3755	DZ_PG_06	0.262508
2017-05-15	44.3755	DZ_PG_07	0.20602
2017-05-15	44.3755	DZ_PG_08	0.255137
2017-05-15	44.3755	DZ_PG_09	0.214941
2017-05-15	44.3755	DZ_PG_10	0.223386
2017-05-15	44.3755	DZ_PG_11	0.283439
2017-05-15	44.3755	DZ_PG_13	0.327845
2017-05-15	44.3755	DZ_PG_14	0.324259
2017-05-15	44.3755	DZ_PG_16	0.213178
2017-05-15	44.3755	DZ_PG_17	0.226892
2017-05-15	44.3755	DZ_PG_18	0.362066
2017-05-15	44.3755	DZ_PG_19	0.24533
2017-05-15	44.3755	DZ_PG_20	0.251168
2017-05-15	44.3755	DZ_PG_21	0.239697
2017-05-15	44.3755	DZ_PG_22	0.246279
2017-05-15	44.3755	DZ_PG_23	0.310653
2017-05-15	44.3755	DZ_PG_24	0.310672
2017-05-15	44.3755	DZ_PG_25	0.338182
2017-05-15	44.3755	DZ_PG_26	0.347589
2017-05-15	44.3755	DZ_PG_27	0.236486
2017-05-15	44.3755	DZ_PG_28	0.257563
2017-05-15	44.3755	DZ_PG_30	0.229424
2017-05-15	44.3755	DZ_PG_31	0.231363
2017-05-15	44.3755	DZ_PG_32	0.236704
2017-05-15	44.3755	DZ_PG_33	0.224106
2017-05-15	44.3755	DZ_PG_34	0.312032
2017-05-15	44.3755	DZ_PG_35	0.244296
2017-05-15	44.3755	DZ_PG_36	0.257253
2017-05-15	44.3755	DZ_PG_37	0.278561
2017-05-15	44.3755	DZ_PG_38	0.383926
2017-05-15	44.3755	DZ_PG_39	0.305053
2017-05-15	44.3755	DZ_PG_40	0.248158
2017-05-15	44.3755	DZ_PG_41	0.282202
2017-05-15	44.3755	DZ_PG_43	0.248383
2017-05-15	44.3755	DZ_PG_44	0.225916
2017-05-15	44.3755	DZ_PG_45	0.345394
2017-05-15	44.3755	DZ_PG_46	0.321377
2017-05-15	44.3755	DZ_PG_47	0.19857
2017-05-15	44.3755	DZ_PG_48	0.27216
2017-05-15	44.3755	DZ_PG_49	0.314755
2017-05-15	44.3755	DZ_PG_50	0.26416
2017-05-15	44.3755	DZ_PG_51	0.206062
2017-05-15	44.3755	DZ_PG_52	0.252021
2017-05-15	44.3755	DZ_PG_53	0.232249
2017-05-15	44.3755	DZ_PG_54	0.269769
2017-05-15	44.3755	DZ_PG_55	0.231426
2017-05-15	44.3755	DZ_PG_62	0.339491
2017-05-15	44.3755	DZ_PG_63	0.339829
2017-05-15	44.3755	DZ_PG_66	0.293244
2017-05-15	44.3755	DZ_PG_67	0.351454
2017-05-15	44.3755	DZ_PG_68	0.31086
2017-05-15	44.3755	DZ_PG_69	0.354159
2017-05-15	44.3755	DZ_PG_72	0.293266
2017-05-15	44.3755	DZ_PG_74	0.298352
2017-05-16	45.7604	DZ_PG_01	0.323091
2017-05-16	45.7604	DZ_PG_02	0.254103
2017-05-16	45.7604	DZ_PG_03	0.320558
2017-05-16	45.7604	DZ_PG_04	0.306931
2017-05-16	45.7604	DZ_PG_05	0.222515
2017-05-16	45.7604	DZ_PG_06	0.261499
2017-05-16	45.7604	DZ_PG_07	0.214556
2017-05-16	45.7604	DZ_PG_08	0.256108
2017-05-16	45.7604	DZ_PG_09	0.219495
2017-05-16	45.7604	DZ_PG_10	0.226496
2017-05-16	45.7604	DZ_PG_11	0.293721
2017-05-16	45.7604	DZ_PG_13	0.324142
2017-05-16	45.7604	DZ_PG_14	0.321484
2017-05-16	45.7604	DZ_PG_16	0.212216
2017-05-16	45.7604	DZ_PG_17	0.22724
2017-05-16	45.7604	DZ_PG_18	0.364176
2017-05-16	45.7604	DZ_PG_19	0.246183
2017-05-16	45.7604	DZ_PG_20	0.244448
2017-05-16	45.7604	DZ_PG_21	0.252
2017-05-16	45.7604	DZ_PG_22	0.253638
2017-05-16	45.7604	DZ_PG_23	0.310693
2017-05-16	45.7604	DZ_PG_24	0.316313
2017-05-16	45.7604	DZ_PG_25	0.339936
2017-05-16	45.7604	DZ_PG_26	0.345609
2017-05-16	45.7604	DZ_PG_27	0.246133
2017-05-16	45.7604	DZ_PG_28	0.261357
2017-05-16	45.7604	DZ_PG_30	0.237291
2017-05-16	45.7604	DZ_PG_31	0.241495
2017-05-16	45.7604	DZ_PG_32	0.242365
2017-05-16	45.7604	DZ_PG_33	0.23268
2017-05-16	45.7604	DZ_PG_34	0.310105
2017-05-16	45.7604	DZ_PG_35	0.25226
2017-05-16	45.7604	DZ_PG_36	0.262965
2017-05-16	45.7604	DZ_PG_37	0.289501
2017-05-16	45.7604	DZ_PG_38	0.386632
2017-05-16	45.7604	DZ_PG_39	0.305538
2017-05-16	45.7604	DZ_PG_40	0.244473
2017-05-16	45.7604	DZ_PG_41	0.281394
2017-05-16	45.7604	DZ_PG_43	0.253877
2017-05-16	45.7604	DZ_PG_44	0.238759
2017-05-16	45.7604	DZ_PG_45	0.342237
2017-05-16	45.7604	DZ_PG_46	0.317449
2017-05-16	45.7604	DZ_PG_47	0.199675
2017-05-16	45.7604	DZ_PG_48	0.273899
2017-05-16	45.7604	DZ_PG_49	0.311218
2017-05-16	45.7604	DZ_PG_50	0.268789
2017-05-16	45.7604	DZ_PG_51	0.21081
2017-05-16	45.7604	DZ_PG_52	0.257965
2017-05-16	45.7604	DZ_PG_53	0.238758
2017-05-16	45.7604	DZ_PG_54	0.284519
2017-05-16	45.7604	DZ_PG_55	0.239798
2017-05-16	45.7604	DZ_PG_62	0.339405
2017-05-16	45.7604	DZ_PG_63	0.340571
2017-05-16	45.7604	DZ_PG_66	0.290673
2017-05-16	45.7604	DZ_PG_67	0.353079
2017-05-16	45.7604	DZ_PG_68	0.304853
2017-05-16	45.7604	DZ_PG_69	0.350829
2017-05-16	45.7604	DZ_PG_72	0.301517
2017-05-16	45.7604	DZ_PG_74	0.303849
2017-05-17	47.1275	DZ_PG_01	0.31876
2017-05-17	47.1275	DZ_PG_02	0.262689
2017-05-17	47.1275	DZ_PG_03	0.317777
2017-05-17	47.1275	DZ_PG_04	0.305243
2017-05-17	47.1275	DZ_PG_05	0.227491
2017-05-17	47.1275	DZ_PG_06	0.259352
2017-05-17	47.1275	DZ_PG_07	0.227945
2017-05-17	47.1275	DZ_PG_08	0.261648
2017-05-17	47.1275	DZ_PG_09	0.218456
2017-05-17	47.1275	DZ_PG_10	0.234345
2017-05-17	47.1275	DZ_PG_11	0.296201
2017-05-17	47.1275	DZ_PG_13	0.321132
2017-05-17	47.1275	DZ_PG_14	0.312715
2017-05-17	47.1275	DZ_PG_16	0.225084
2017-05-17	47.1275	DZ_PG_17	0.226521
2017-05-17	47.1275	DZ_PG_18	0.353927
2017-05-17	47.1275	DZ_PG_19	0.248803
2017-05-17	47.1275	DZ_PG_20	0.25289
2017-05-17	47.1275	DZ_PG_21	0.267296
2017-05-17	47.1275	DZ_PG_22	0.260467
2017-05-17	47.1275	DZ_PG_23	0.304512
2017-05-17	47.1275	DZ_PG_24	0.324242
2017-05-17	47.1275	DZ_PG_25	0.336224
2017-05-17	47.1275	DZ_PG_26	0.339006
2017-05-17	47.1275	DZ_PG_27	0.260912
2017-05-17	47.1275	DZ_PG_28	0.263237
2017-05-17	47.1275	DZ_PG_30	0.247192
2017-05-17	47.1275	DZ_PG_31	0.250271
2017-05-17	47.1275	DZ_PG_32	0.254157
2017-05-17	47.1275	DZ_PG_33	0.237828
2017-05-17	47.1275	DZ_PG_34	0.31564
2017-05-17	47.1275	DZ_PG_35	0.262547
2017-05-17	47.1275	DZ_PG_36	0.273481
2017-05-17	47.1275	DZ_PG_37	0.304509
2017-05-17	47.1275	DZ_PG_38	0.380979
2017-05-17	47.1275	DZ_PG_39	0.346851
2017-05-17	47.1275	DZ_PG_40	0.245627
2017-05-17	47.1275	DZ_PG_41	0.288416
2017-05-17	47.1275	DZ_PG_43	0.262492
2017-05-17	47.1275	DZ_PG_44	0.241358
2017-05-17	47.1275	DZ_PG_45	0.34145
2017-05-17	47.1275	DZ_PG_46	0.315647
2017-05-17	47.1275	DZ_PG_47	0.199919
2017-05-17	47.1275	DZ_PG_48	0.271674
2017-05-17	47.1275	DZ_PG_49	0.307913
2017-05-17	47.1275	DZ_PG_50	0.271304
2017-05-17	47.1275	DZ_PG_51	0.216957
2017-05-17	47.1275	DZ_PG_52	0.270148
2017-05-17	47.1275	DZ_PG_53	0.244493
2017-05-17	47.1275	DZ_PG_54	0.295639
2017-05-17	47.1275	DZ_PG_55	0.256342
2017-05-17	47.1275	DZ_PG_62	0.330752
2017-05-17	47.1275	DZ_PG_63	0.333435
2017-05-17	47.1275	DZ_PG_66	0.294314
2017-05-17	47.1275	DZ_PG_67	0.351706
2017-05-17	47.1275	DZ_PG_68	0.306657
2017-05-17	47.1275	DZ_PG_69	0.335648
2017-05-17	47.1275	DZ_PG_72	0.297323
2017-05-17	47.1275	DZ_PG_74	0.294203
2017-05-18	48.5258	DZ_PG_01	0.321007
2017-05-18	48.5258	DZ_PG_02	0.26428
2017-05-18	48.5258	DZ_PG_03	0.317697
2017-05-18	48.5258	DZ_PG_04	0.309441
2017-05-18	48.5258	DZ_PG_05	0.229992
2017-05-18	48.5258	DZ_PG_06	0.259
2017-05-18	48.5258	DZ_PG_07	0.228791
2017-05-18	48.5258	DZ_PG_08	0.264256
2017-05-18	48.5258	DZ_PG_09	0.221653
2017-05-18	48.5258	DZ_PG_10	0.237399
2017-05-18	48.5258	DZ_PG_11	0.299004
2017-05-18	48.5258	DZ_PG_13	0.333118
2017-05-18	48.5258	DZ_PG_14	0.312359
2017-05-18	48.5258	DZ_PG_16	0.22902
2017-05-18	48.5258	DZ_PG_17	0.227286
2017-05-18	48.5258	DZ_PG_18	0.354975
2017-05-18	48.5258	DZ_PG_19	0.247752
2017-05-18	48.5258	DZ_PG_20	0.256182
2017-05-18	48.5258	DZ_PG_21	0.272966
2017-05-18	48.5258	DZ_PG_22	0.264992
2017-05-18	48.5258	DZ_PG_23	0.304411
2017-05-18	48.5258	DZ_PG_24	0.332192
2017-05-18	48.5258	DZ_PG_25	0.341848
2017-05-18	48.5258	DZ_PG_26	0.338955
2017-05-18	48.5258	DZ_PG_27	0.268139
2017-05-18	48.5258	DZ_PG_28	0.262191
2017-05-18	48.5258	DZ_PG_30	0.252209
2017-05-18	48.5258	DZ_PG_31	0.254196
2017-05-18	48.5258	DZ_PG_32	0.25887
2017-05-18	48.5258	DZ_PG_33	0.24104
2017-05-18	48.5258	DZ_PG_34	0.317762
2017-05-18	48.5258	DZ_PG_35	0.267396
2017-05-18	48.5258	DZ_PG_36	0.278028
2017-05-18	48.5258	DZ_PG_37	0.311944
2017-05-18	48.5258	DZ_PG_38	0.3807
2017-05-18	48.5258	DZ_PG_39	0.349307
2017-05-18	48.5258	DZ_PG_40	0.244347
2017-05-18	48.5258	DZ_PG_41	0.299065
2017-05-18	48.5258	DZ_PG_43	0.264969
2017-05-18	48.5258	DZ_PG_44	0.245402
2017-05-18	48.5258	DZ_PG_45	0.339327
2017-05-18	48.5258	DZ_PG_46	0.313623
2017-05-18	48.5258	DZ_PG_47	0.201397
2017-05-18	48.5258	DZ_PG_48	0.274544
2017-05-18	48.5258	DZ_PG_49	0.305398
2017-05-18	48.5258	DZ_PG_50	0.275252
2017-05-18	48.5258	DZ_PG_51	0.218559
2017-05-18	48.5258	DZ_PG_52	0.278505
2017-05-18	48.5258	DZ_PG_53	0.252739
2017-05-18	48.5258	DZ_PG_54	0.305083
2017-05-18	48.5258	DZ_PG_55	0.262716
2017-05-18	48.5258	DZ_PG_62	0.333946
2017-05-18	48.5258	DZ_PG_63	0.335584
2017-05-18	48.5258	DZ_PG_66	0.295467
2017-05-18	48.5258	DZ_PG_67	0.352454
2017-05-18	48.5258	DZ_PG_68	0.302201
2017-05-18	48.5258	DZ_PG_69	0.334938
2017-05-18	48.5258	DZ_PG_72	0.301498
2017-05-18	48.5258	DZ_PG_74	0.293828
2017-05-19	49.9186	DZ_PG_01	0.323435
2017-05-19	49.9186	DZ_PG_02	0.279237
2017-05-19	49.9186	DZ_PG_03	0.316979
2017-05-19	49.9186	DZ_PG_04	0.313868
2017-05-19	49.9186	DZ_PG_05	0.233505
2017-05-19	49.9186	DZ_PG_06	0.257669
2017-05-19	49.9186	DZ_PG_07	0.23045
2017-05-19	49.9186	DZ_PG_08	0.266913
2017-05-19	49.9186	DZ_PG_09	0.224812
2017-05-19	49.9186	DZ_PG_10	0.240736
2017-05-19	49.9186	DZ_PG_11	0.303597
2017-05-19	49.9186	DZ_PG_13	0.334487
2017-05-19	49.9186	DZ_PG_14	0.312699
2017-05-19	49.9186	DZ_PG_16	0.234815
2017-05-19	49.9186	DZ_PG_17	0.232915
2017-05-19	49.9186	DZ_PG_18	0.355939
2017-05-19	49.9186	DZ_PG_19	0.246716
2017-05-19	49.9186	DZ_PG_20	0.259999
2017-05-19	49.9186	DZ_PG_21	0.279007
2017-05-19	49.9186	DZ_PG_22	0.270213
2017-05-19	49.9186	DZ_PG_23	0.305259
2017-05-19	49.9186	DZ_PG_24	0.340237
2017-05-19	49.9186	DZ_PG_25	0.346774
2017-05-19	49.9186	DZ_PG_26	0.339038
2017-05-19	49.9186	DZ_PG_27	0.275214
2017-05-19	49.9186	DZ_PG_28	0.261814
2017-05-19	49.9186	DZ_PG_30	0.258343
2017-05-19	49.9186	DZ_PG_31	0.258337
2017-05-19	49.9186	DZ_PG_32	0.263308
2017-05-19	49.9186	DZ_PG_33	0.24422
2017-05-19	49.9186	DZ_PG_34	0.320943
2017-05-19	49.9186	DZ_PG_35	0.272239
2017-05-19	49.9186	DZ_PG_36	0.282255
2017-05-19	49.9186	DZ_PG_37	0.319554
2017-05-19	49.9186	DZ_PG_38	0.380333
2017-05-19	49.9186	DZ_PG_39	0.353004
2017-05-19	49.9186	DZ_PG_40	0.241014
2017-05-19	49.9186	DZ_PG_41	0.302379
2017-05-19	49.9186	DZ_PG_43	0.268628
2017-05-19	49.9186	DZ_PG_44	0.249813
2017-05-19	49.9186	DZ_PG_45	0.336212
2017-05-19	49.9186	DZ_PG_46	0.314217
2017-05-19	49.9186	DZ_PG_47	0.204309
2017-05-19	49.9186	DZ_PG_48	0.27766
2017-05-19	49.9186	DZ_PG_49	0.302584
2017-05-19	49.9186	DZ_PG_50	0.280114
2017-05-19	49.9186	DZ_PG_51	0.221175
2017-05-19	49.9186	DZ_PG_52	0.284497
2017-05-19	49.9186	DZ_PG_53	0.260169
2017-05-19	49.9186	DZ_PG_54	0.314224
2017-05-19	49.9186	DZ_PG_55	0.269828
2017-05-19	49.9186	DZ_PG_62	0.33835
2017-05-19	49.9186	DZ_PG_63	0.337314
2017-05-19	49.9186	DZ_PG_66	0.29701
2017-05-19	49.9186	DZ_PG_67	0.353606
2017-05-19	49.9186	DZ_PG_68	0.301312
2017-05-19	49.9186	DZ_PG_69	0.334546
2017-05-19	49.9186	DZ_PG_72	0.307276
2017-05-19	49.9186	DZ_PG_74	0.296149
2017-05-20	51.4592	DZ_PG_01	0.339949
2017-05-20	51.4592	DZ_PG_02	0.282741
2017-05-20	51.4592	DZ_PG_03	0.311328
2017-05-20	51.4592	DZ_PG_04	0.318413
2017-05-20	51.4592	DZ_PG_05	0.248177
2017-05-20	51.4592	DZ_PG_06	0.258325
2017-05-20	51.4592	DZ_PG_07	0.236511
2017-05-20	51.4592	DZ_PG_08	0.27117
2017-05-20	51.4592	DZ_PG_09	0.229506
2017-05-20	51.4592	DZ_PG_10	0.25005
2017-05-20	51.4592	DZ_PG_11	0.306768
2017-05-20	51.4592	DZ_PG_13	0.336923
2017-05-20	51.4592	DZ_PG_14	0.313998
2017-05-20	51.4592	DZ_PG_16	0.240953
2017-05-20	51.4592	DZ_PG_17	0.235302
2017-05-20	51.4592	DZ_PG_18	0.361014
2017-05-20	51.4592	DZ_PG_19	0.246137
2017-05-20	51.4592	DZ_PG_20	0.272308
2017-05-20	51.4592	DZ_PG_21	0.288512
2017-05-20	51.4592	DZ_PG_22	0.287568
2017-05-20	51.4592	DZ_PG_23	0.313137
2017-05-20	51.4592	DZ_PG_24	0.348761
2017-05-20	51.4592	DZ_PG_25	0.351219
2017-05-20	51.4592	DZ_PG_26	0.338243
2017-05-20	51.4592	DZ_PG_27	0.287563
2017-05-20	51.4592	DZ_PG_28	0.261684
2017-05-20	51.4592	DZ_PG_30	0.266685
2017-05-20	51.4592	DZ_PG_31	0.262417
2017-05-20	51.4592	DZ_PG_32	0.269286
2017-05-20	51.4592	DZ_PG_33	0.250999
2017-05-20	51.4592	DZ_PG_34	0.323433
2017-05-20	51.4592	DZ_PG_35	0.277487
2017-05-20	51.4592	DZ_PG_36	0.297347
2017-05-20	51.4592	DZ_PG_37	0.329508
2017-05-20	51.4592	DZ_PG_38	0.381808
2017-05-20	51.4592	DZ_PG_39	0.357406
2017-05-20	51.4592	DZ_PG_40	0.24452
2017-05-20	51.4592	DZ_PG_41	0.309132
2017-05-20	51.4592	DZ_PG_43	0.283383
2017-05-20	51.4592	DZ_PG_44	0.258675
2017-05-20	51.4592	DZ_PG_45	0.326654
2017-05-20	51.4592	DZ_PG_46	0.31618
2017-05-20	51.4592	DZ_PG_47	0.214403
2017-05-20	51.4592	DZ_PG_48	0.282857
2017-05-20	51.4592	DZ_PG_49	0.308009
2017-05-20	51.4592	DZ_PG_50	0.296237
2017-05-20	51.4592	DZ_PG_51	0.227628
2017-05-20	51.4592	DZ_PG_52	0.284412
2017-05-20	51.4592	DZ_PG_53	0.262385
2017-05-20	51.4592	DZ_PG_54	0.326851
2017-05-20	51.4592	DZ_PG_55	0.276928
2017-05-20	51.4592	DZ_PG_62	0.332916
2017-05-20	51.4592	DZ_PG_63	0.340201
2017-05-20	51.4592	DZ_PG_66	0.300874
2017-05-20	51.4592	DZ_PG_67	0.354646
2017-05-20	51.4592	DZ_PG_68	0.300277
2017-05-20	51.4592	DZ_PG_69	0.337096
2017-05-20	51.4592	DZ_PG_72	0.315457
2017-05-20	51.4592	DZ_PG_74	0.298108
2017-05-21	52.8567	DZ_PG_01	0.345762
2017-05-21	52.8567	DZ_PG_02	0.286878
2017-05-21	52.8567	DZ_PG_03	0.313134
2017-05-21	52.8567	DZ_PG_04	0.318525
2017-05-21	52.8567	DZ_PG_05	0.252034
2017-05-21	52.8567	DZ_PG_06	0.257752
2017-05-21	52.8567	DZ_PG_07	0.239025
2017-05-21	52.8567	DZ_PG_08	0.275336
2017-05-21	52.8567	DZ_PG_09	0.226133
2017-05-21	52.8567	DZ_PG_10	0.256134
2017-05-21	52.8567	DZ_PG_11	0.311176
2017-05-21	52.8567	DZ_PG_13	0.339274
2017-05-21	52.8567	DZ_PG_14	0.315028
2017-05-21	52.8567	DZ_PG_16	0.24553
2017-05-21	52.8567	DZ_PG_17	0.23802
2017-05-21	52.8567	DZ_PG_18	0.363331
2017-05-21	52.8567	DZ_PG_19	0.246078
2017-05-21	52.8567	DZ_PG_20	0.259578
2017-05-21	52.8567	DZ_PG_21	0.293008
2017-05-21	52.8567	DZ_PG_22	0.294457
2017-05-21	52.8567	DZ_PG_23	0.313972
2017-05-21	52.8567	DZ_PG_24	0.356557
2017-05-21	52.8567	DZ_PG_25	0.356323
2017-05-21	52.8567	DZ_PG_26	0.339528
2017-05-21	52.8567	DZ_PG_27	0.295002
2017-05-21	52.8567	DZ_PG_28	0.262917
2017-05-21	52.8567	DZ_PG_30	0.272135
2017-05-21	52.8567	DZ_PG_31	0.264979
2017-05-21	52.8567	DZ_PG_32	0.275575
2017-05-21	52.8567	DZ_PG_33	0.257307
2017-05-21	52.8567	DZ_PG_34	0.326959
2017-05-21	52.8567	DZ_PG_35	0.28279
2017-05-21	52.8567	DZ_PG_36	0.302858
2017-05-21	52.8567	DZ_PG_37	0.337361
2017-05-21	52.8567	DZ_PG_38	0.383027
2017-05-21	52.8567	DZ_PG_39	0.359874
2017-05-21	52.8567	DZ_PG_40	0.245074
2017-05-21	52.8567	DZ_PG_41	0.313465
2017-05-21	52.8567	DZ_PG_43	0.288219
2017-05-21	52.8567	DZ_PG_44	0.264574
2017-05-21	52.8567	DZ_PG_45	0.325717
2017-05-21	52.8567	DZ_PG_46	0.316134
2017-05-21	52.8567	DZ_PG_47	0.216471
2017-05-21	52.8567	DZ_PG_48	0.282451
2017-05-21	52.8567	DZ_PG_49	0.306808
2017-05-21	52.8567	DZ_PG_50	0.302772
2017-05-21	52.8567	DZ_PG_51	0.228708
2017-05-21	52.8567	DZ_PG_52	0.285621
2017-05-21	52.8567	DZ_PG_53	0.267654
2017-05-21	52.8567	DZ_PG_54	0.337248
2017-05-21	52.8567	DZ_PG_55	0.285256
2017-05-21	52.8567	DZ_PG_62	0.335349
2017-05-21	52.8567	DZ_PG_63	0.343134
2017-05-21	52.8567	DZ_PG_66	0.30437
2017-05-21	52.8567	DZ_PG_67	0.356737
2017-05-21	52.8567	DZ_PG_68	0.299159
2017-05-21	52.8567	DZ_PG_69	0.336865
2017-05-21	52.8567	DZ_PG_72	0.320465
2017-05-21	52.8567	DZ_PG_74	0.301475
2017-05-22	54.2486	DZ_PG_01	0.351956
2017-05-22	54.2486	DZ_PG_02	0.291276
2017-05-22	54.2486	DZ_PG_03	0.315967
2017-05-22	54.2486	DZ_PG_04	0.318321
2017-05-22	54.2486	DZ_PG_05	0.247501
2017-05-22	54.2486	DZ_PG_06	0.257702
2017-05-22	54.2486	DZ_PG_07	0.249484
2017-05-22	54.2486	DZ_PG_08	0.279353
2017-05-22	54.2486	DZ_PG_09	0.230238
2017-05-22	54.2486	DZ_PG_10	0.261549
2017-05-22	54.2486	DZ_PG_11	0.315692
2017-05-22	54.2486	DZ_PG_13	0.341006
2017-05-22	54.2486	DZ_PG_14	0.315703
2017-05-22	54.2486	DZ_PG_16	0.250744
2017-05-22	54.2486	DZ_PG_17	0.241387
2017-05-22	54.2486	DZ_PG_18	0.364764
2017-05-22	54.2486	DZ_PG_19	0.247352
2017-05-22	54.2486	DZ_PG_20	0.262854
2017-05-22	54.2486	DZ_PG_21	0.287924
2017-05-22	54.2486	DZ_PG_22	0.301939
2017-05-22	54.2486	DZ_PG_23	0.315845
2017-05-22	54.2486	DZ_PG_24	0.36506
2017-05-22	54.2486	DZ_PG_25	0.361432
2017-05-22	54.2486	DZ_PG_26	0.340821
2017-05-22	54.2486	DZ_PG_27	0.302932
2017-05-22	54.2486	DZ_PG_28	0.263748
2017-05-22	54.2486	DZ_PG_30	0.277706
2017-05-22	54.2486	DZ_PG_31	0.270707
2017-05-22	54.2486	DZ_PG_32	0.28163
2017-05-22	54.2486	DZ_PG_33	0.255743
2017-05-22	54.2486	DZ_PG_34	0.329897
2017-05-22	54.2486	DZ_PG_35	0.288735
2017-05-22	54.2486	DZ_PG_36	0.314494
2017-05-22	54.2486	DZ_PG_37	0.345946
2017-05-22	54.2486	DZ_PG_38	0.384244
2017-05-22	54.2486	DZ_PG_39	0.362365
2017-05-22	54.2486	DZ_PG_40	0.246066
2017-05-22	54.2486	DZ_PG_41	0.318138
2017-05-22	54.2486	DZ_PG_43	0.29313
2017-05-22	54.2486	DZ_PG_44	0.270813
2017-05-22	54.2486	DZ_PG_45	0.325361
2017-05-22	54.2486	DZ_PG_46	0.316428
2017-05-22	54.2486	DZ_PG_47	0.219537
2017-05-22	54.2486	DZ_PG_48	0.290745
2017-05-22	54.2486	DZ_PG_49	0.306947
2017-05-22	54.2486	DZ_PG_50	0.310035
2017-05-22	54.2486	DZ_PG_51	0.230429
2017-05-22	54.2486	DZ_PG_52	0.292543
2017-05-22	54.2486	DZ_PG_53	0.273594
2017-05-22	54.2486	DZ_PG_54	0.347361
2017-05-22	54.2486	DZ_PG_55	0.29189
2017-05-22	54.2486	DZ_PG_62	0.338236
2017-05-22	54.2486	DZ_PG_63	0.34658
2017-05-22	54.2486	DZ_PG_66	0.307604
2017-05-22	54.2486	DZ_PG_67	0.359237
2017-05-22	54.2486	DZ_PG_68	0.298246
2017-05-22	54.2486	DZ_PG_69	0.336482
2017-05-22	54.2486	DZ_PG_72	0.326099
2017-05-22	54.2486	DZ_PG_74	0.303711
2017-05-23	55.6385	DZ_PG_01	0.360056
2017-05-23	55.6385	DZ_PG_02	0.298674
2017-05-23	55.6385	DZ_PG_03	0.318733
2017-05-23	55.6385	DZ_PG_04	0.324081
2017-05-23	55.6385	DZ_PG_05	0.258412
2017-05-23	55.6385	DZ_PG_06	0.269702
2017-05-23	55.6385	DZ_PG_07	0.256024
2017-05-23	55.6385	DZ_PG_08	0.28407
2017-05-23	55.6385	DZ_PG_09	0.239076
2017-05-23	55.6385	DZ_PG_10	0.268652
2017-05-23	55.6385	DZ_PG_11	0.329541
2017-05-23	55.6385	DZ_PG_13	0.342838
2017-05-23	55.6385	DZ_PG_14	0.328159
2017-05-23	55.6385	DZ_PG_16	0.259384
2017-05-23	55.6385	DZ_PG_17	0.256303
2017-05-23	55.6385	DZ_PG_18	0.36967
2017-05-23	55.6385	DZ_PG_19	0.258677
2017-05-23	55.6385	DZ_PG_20	0.269626
2017-05-23	55.6385	DZ_PG_21	0.294355
2017-05-23	55.6385	DZ_PG_22	0.313105
2017-05-23	55.6385	DZ_PG_23	0.32329
2017-05-23	55.6385	DZ_PG_24	0.376261
2017-05-23	55.6385	DZ_PG_25	0.36386
2017-05-23	55.6385	DZ_PG_26	0.340644
2017-05-23	55.6385	DZ_PG_27	0.314513
2017-05-23	55.6385	DZ_PG_28	0.273949
2017-05-23	55.6385	DZ_PG_30	0.284399
2017-05-23	55.6385	DZ_PG_31	0.275728
2017-05-23	55.6385	DZ_PG_32	0.292047
2017-05-23	55.6385	DZ_PG_33	0.266044
2017-05-23	55.6385	DZ_PG_34	0.332094
2017-05-23	55.6385	DZ_PG_35	0.297649
2017-05-23	55.6385	DZ_PG_36	0.326022
2017-05-23	55.6385	DZ_PG_37	0.358664
2017-05-23	55.6385	DZ_PG_38	0.390776
2017-05-23	55.6385	DZ_PG_39	0.368889
2017-05-23	55.6385	DZ_PG_40	0.2538
2017-05-23	55.6385	DZ_PG_41	0.316284
2017-05-23	55.6385	DZ_PG_43	0.300759
2017-05-23	55.6385	DZ_PG_44	0.279482
2017-05-23	55.6385	DZ_PG_45	0.325527
2017-05-23	55.6385	DZ_PG_46	0.32057
2017-05-23	55.6385	DZ_PG_47	0.22757
2017-05-23	55.6385	DZ_PG_48	0.291441
2017-05-23	55.6385	DZ_PG_49	0.310387
2017-05-23	55.6385	DZ_PG_50	0.320677
2017-05-23	55.6385	DZ_PG_51	0.235751
2017-05-23	55.6385	DZ_PG_52	0.309056
2017-05-23	55.6385	DZ_PG_53	0.27582
2017-05-23	55.6385	DZ_PG_54	0.366672
2017-05-23	55.6385	DZ_PG_55	0.301708
2017-05-23	55.6385	DZ_PG_62	0.346427
2017-05-23	55.6385	DZ_PG_63	0.360231
2017-05-23	55.6385	DZ_PG_66	0.301422
2017-05-23	55.6385	DZ_PG_67	0.361698
2017-05-23	55.6385	DZ_PG_68	0.31521
2017-05-23	55.6385	DZ_PG_69	0.339738
2017-05-23	55.6385	DZ_PG_72	0.331503
2017-05-23	55.6385	DZ_PG_74	0.305608
2017-05-24	58.1317	DZ_PG_01	0.375587
2017-05-24	58.1317	DZ_PG_02	0.310724
2017-05-24	58.1317	DZ_PG_03	0.324116
2017-05-24	58.1317	DZ_PG_04	0.333816
2017-05-24	58.1317	DZ_PG_05	0.28198
2017-05-24	58.1317	DZ_PG_06	0.290422
2017-05-24	58.1317	DZ_PG_07	0.264259
2017-05-24	58.1317	DZ_PG_08	0.30744
2017-05-24	58.1317	DZ_PG_09	0.258344
2017-05-24	58.1317	DZ_PG_10	0.295841
2017-05-24	58.1317	DZ_PG_11	0.338189
2017-05-24	58.1317	DZ_PG_13	0.337839
2017-05-24	58.1317	DZ_PG_14	0.339857
2017-05-24	58.1317	DZ_PG_16	0.271142
2017-05-24	58.1317	DZ_PG_17	0.271324
2017-05-24	58.1317	DZ_PG_18	0.376976
2017-05-24	58.1317	DZ_PG_19	0.28013
2017-05-24	58.1317	DZ_PG_20	0.2977
2017-05-24	58.1317	DZ_PG_21	0.305436
2017-05-24	58.1317	DZ_PG_22	0.336173
2017-05-24	58.1317	DZ_PG_23	0.330254
2017-05-24	58.1317	DZ_PG_24	0.389366
2017-05-24	58.1317	DZ_PG_25	0.384601
2017-05-24	58.1317	DZ_PG_26	0.348576
2017-05-24	58.1317	DZ_PG_27	0.329368
2017-05-24	58.1317	DZ_PG_28	0.284611
2017-05-24	58.1317	DZ_PG_30	0.296661
2017-05-24	58.1317	DZ_PG_31	0.293064
2017-05-24	58.1317	DZ_PG_32	0.305116
2017-05-24	58.1317	DZ_PG_33	0.268384
2017-05-24	58.1317	DZ_PG_34	0.33253
2017-05-24	58.1317	DZ_PG_35	0.309952
2017-05-24	58.1317	DZ_PG_36	0.336923
2017-05-24	58.1317	DZ_PG_37	0.37405
2017-05-24	58.1317	DZ_PG_38	0.399548
2017-05-24	58.1317	DZ_PG_39	0.375715
2017-05-24	58.1317	DZ_PG_40	0.268323
2017-05-24	58.1317	DZ_PG_41	0.333809
2017-05-24	58.1317	DZ_PG_43	0.320101
2017-05-24	58.1317	DZ_PG_44	0.291689
2017-05-24	58.1317	DZ_PG_45	0.33175
2017-05-24	58.1317	DZ_PG_46	0.327982
2017-05-24	58.1317	DZ_PG_47	0.244211
2017-05-24	58.1317	DZ_PG_48	0.308757
2017-05-24	58.1317	DZ_PG_49	0.315807
2017-05-24	58.1317	DZ_PG_50	0.333745
2017-05-24	58.1317	DZ_PG_51	0.241997
2017-05-24	58.1317	DZ_PG_52	0.326259
2017-05-24	58.1317	DZ_PG_53	0.289446
2017-05-24	58.1317	DZ_PG_54	0.370644
2017-05-24	58.1317	DZ_PG_55	0.313463
2017-05-24	58.1317	DZ_PG_62	0.35641
2017-05-24	58.1317	DZ_PG_63	0.368175
2017-05-24	58.1317	DZ_PG_66	0.307419
2017-05-24	58.1317	DZ_PG_67	0.367659
2017-05-24	58.1317	DZ_PG_68	0.324164
2017-05-24	58.1317	DZ_PG_69	0.344406
2017-05-24	58.1317	DZ_PG_72	0.333745
2017-05-24	58.1317	DZ_PG_74	0.312994
2017-05-25	59.533	DZ_PG_01	0.383421
2017-05-25	59.533	DZ_PG_02	0.31832
2017-05-25	59.533	DZ_PG_03	0.325851
2017-05-25	59.533	DZ_PG_04	0.351769
2017-05-25	59.533	DZ_PG_05	0.288795
2017-05-25	59.533	DZ_PG_06	0.29375
2017-05-25	59.533	DZ_PG_07	0.260224
2017-05-25	59.533	DZ_PG_08	0.312747
2017-05-25	59.533	DZ_PG_09	0.264
2017-05-25	59.533	DZ_PG_10	0.299926
2017-05-25	59.533	DZ_PG_11	0.344858
2017-05-25	59.533	DZ_PG_13	0.342201
2017-05-25	59.533	DZ_PG_14	0.342739
2017-05-25	59.533	DZ_PG_16	0.27798
2017-05-25	59.533	DZ_PG_17	0.277682
2017-05-25	59.533	DZ_PG_18	0.381827
2017-05-25	59.533	DZ_PG_19	0.284499
2017-05-25	59.533	DZ_PG_20	0.305205
2017-05-25	59.533	DZ_PG_21	0.327762
2017-05-25	59.533	DZ_PG_22	0.346011
2017-05-25	59.533	DZ_PG_23	0.332828
2017-05-25	59.533	DZ_PG_24	0.397433
2017-05-25	59.533	DZ_PG_25	0.390596
2017-05-25	59.533	DZ_PG_26	0.350646
2017-05-25	59.533	DZ_PG_27	0.33764
2017-05-25	59.533	DZ_PG_28	0.29606
2017-05-25	59.533	DZ_PG_30	0.304996
2017-05-25	59.533	DZ_PG_31	0.294612
2017-05-25	59.533	DZ_PG_32	0.312831
2017-05-25	59.533	DZ_PG_33	0.274628
2017-05-25	59.533	DZ_PG_34	0.339703
2017-05-25	59.533	DZ_PG_35	0.319391
2017-05-25	59.533	DZ_PG_36	0.335186
2017-05-25	59.533	DZ_PG_37	0.383654
2017-05-25	59.533	DZ_PG_38	0.402669
2017-05-25	59.533	DZ_PG_39	0.379189
2017-05-25	59.533	DZ_PG_40	0.270686
2017-05-25	59.533	DZ_PG_41	0.340785
2017-05-25	59.533	DZ_PG_43	0.338626
2017-05-25	59.533	DZ_PG_44	0.301644
2017-05-25	59.533	DZ_PG_45	0.332123
2017-05-25	59.533	DZ_PG_46	0.323161
2017-05-25	59.533	DZ_PG_47	0.250128
2017-05-25	59.533	DZ_PG_48	0.318894
2017-05-25	59.533	DZ_PG_49	0.315985
2017-05-25	59.533	DZ_PG_50	0.342735
2017-05-25	59.533	DZ_PG_51	0.244232
2017-05-25	59.533	DZ_PG_52	0.332757
2017-05-25	59.533	DZ_PG_53	0.301868
2017-05-25	59.533	DZ_PG_54	0.380505
2017-05-25	59.533	DZ_PG_55	0.320108
2017-05-25	59.533	DZ_PG_62	0.360035
[truncated: 125 more rows]

## Sheet: SupFig1b
Date	Thermal_time	Hybrid	ALA
2017-06-08	14.6118	DZ_PG_01	56.7195
2017-06-08	14.6118	DZ_PG_02	55.9185
2017-06-08	14.6118	DZ_PG_03	57.5334
2017-06-08	14.6118	DZ_PG_04	57.2657
2017-06-08	14.6118	DZ_PG_05	55.9333
2017-06-08	14.6118	DZ_PG_06	56.8158
2017-06-08	14.6118	DZ_PG_07	57.6884
2017-06-08	14.6118	DZ_PG_08	57.1056
2017-06-08	14.6118	DZ_PG_09	56.4367
2017-06-08	14.6118	DZ_PG_10	56.7197
2017-06-08	14.6118	DZ_PG_11	57.3965
2017-06-08	14.6118	DZ_PG_12	57.3946
2017-06-08	14.6118	DZ_PG_13	57.0527
2017-06-08	14.6118	DZ_PG_14	57.3042
2017-06-08	14.6118	DZ_PG_16	56.6289
2017-06-08	14.6118	DZ_PG_17	57.1538
2017-06-08	14.6118	DZ_PG_19	56.6555
2017-06-08	14.6118	DZ_PG_20	56.0876
2017-06-08	14.6118	DZ_PG_21	56.153
2017-06-08	14.6118	DZ_PG_22	56.8264
2017-06-08	14.6118	DZ_PG_23	57.1233
2017-06-08	14.6118	DZ_PG_24	56.652
2017-06-08	14.6118	DZ_PG_25	56.4743
2017-06-08	14.6118	DZ_PG_26	57.257
2017-06-08	14.6118	DZ_PG_27	56.5648
2017-06-08	14.6118	DZ_PG_30	56.3459
2017-06-08	14.6118	DZ_PG_31	57.2635
2017-06-08	14.6118	DZ_PG_32	56.9152
2017-06-08	14.6118	DZ_PG_33	56.9048
2017-06-08	14.6118	DZ_PG_34	57.0669
2017-06-08	14.6118	DZ_PG_35	56.3093
2017-06-08	14.6118	DZ_PG_36	56.9199
2017-06-08	14.6118	DZ_PG_37	57.4881
2017-06-08	14.6118	DZ_PG_39	57.8247
2017-06-08	14.6118	DZ_PG_40	57.6322
2017-06-08	14.6118	DZ_PG_41	56.9738
2017-06-08	14.6118	DZ_PG_43	57.105
2017-06-08	14.6118	DZ_PG_44	57.0889
2017-06-08	14.6118	DZ_PG_45	57.6854
2017-06-08	14.6118	DZ_PG_46	56.8025
2017-06-08	14.6118	DZ_PG_47	56.5783
2017-06-08	14.6118	DZ_PG_48	56.8916
2017-06-08	14.6118	DZ_PG_49	56.2403
2017-06-08	14.6118	DZ_PG_50	56.3478
2017-06-08	14.6118	DZ_PG_51	56.1684
2017-06-08	14.6118	DZ_PG_52	56.1882
2017-06-08	14.6118	DZ_PG_53	56.7937
2017-06-08	14.6118	DZ_PG_54	56.6612
2017-06-08	14.6118	DZ_PG_55	57.0397
2017-06-08	14.6118	DZ_PG_62	57.291
2017-06-08	14.6118	DZ_PG_63	58.362
2017-06-08	14.6118	DZ_PG_66	56.3209
2017-06-08	14.6118	DZ_PG_67	56.825
2017-06-08	14.6118	DZ_PG_68	56.3883
2017-06-08	14.6118	DZ_PG_69	57.322
2017-06-08	14.6118	DZ_PG_72	57.1286
2017-06-08	14.6118	DZ_PG_74	56.9216
2017-06-14	22.8622	DZ_PG_01	55.059
2017-06-14	22.8622	DZ_PG_02	53.1807
2017-06-14	22.8622	DZ_PG_03	55.3205
2017-06-14	22.8622	DZ_PG_04	54.299
2017-06-14	22.8622	DZ_PG_05	54.3297
2017-06-14	22.8622	DZ_PG_06	54.7033
2017-06-14	22.8622	DZ_PG_07	55.1851
2017-06-14	22.8622	DZ_PG_08	55.1024
2017-06-14	22.8622	DZ_PG_09	54.9291
2017-06-14	22.8622	DZ_PG_10	54.6898
2017-06-14	22.8622	DZ_PG_11	54.8286
2017-06-14	22.8622	DZ_PG_12	55.1143
2017-06-14	22.8622	DZ_PG_13	54.7967
2017-06-14	22.8622	DZ_PG_14	55.1446
2017-06-14	22.8622	DZ_PG_16	54.1366
2017-06-14	22.8622	DZ_PG_17	54.6483
2017-06-14	22.8622	DZ_PG_19	54.5441
2017-06-14	22.8622	DZ_PG_20	54.0142
2017-06-14	22.8622	DZ_PG_21	54.6712
2017-06-14	22.8622	DZ_PG_22	54.5484
2017-06-14	22.8622	DZ_PG_23	55.7569
2017-06-14	22.8622	DZ_PG_24	54.6125
2017-06-14	22.8622	DZ_PG_25	53.898
2017-06-14	22.8622	DZ_PG_26	55.096
2017-06-14	22.8622	DZ_PG_27	54.4345
2017-06-14	22.8622	DZ_PG_30	54.673
2017-06-14	22.8622	DZ_PG_31	54.1895
2017-06-14	22.8622	DZ_PG_32	54.6359
2017-06-14	22.8622	DZ_PG_33	54.4452
2017-06-14	22.8622	DZ_PG_34	55.4153
2017-06-14	22.8622	DZ_PG_35	53.5705
2017-06-14	22.8622	DZ_PG_36	54.9257
2017-06-14	22.8622	DZ_PG_37	55.041
2017-06-14	22.8622	DZ_PG_39	55.411
2017-06-14	22.8622	DZ_PG_40	55.4277
2017-06-14	22.8622	DZ_PG_41	55.1358
2017-06-14	22.8622	DZ_PG_43	55.1092
2017-06-14	22.8622	DZ_PG_44	54.4693
2017-06-14	22.8622	DZ_PG_45	54.0427
2017-06-14	22.8622	DZ_PG_46	54.9942
2017-06-14	22.8622	DZ_PG_47	54.1478
2017-06-14	22.8622	DZ_PG_48	54.8435
2017-06-14	22.8622	DZ_PG_49	53.6401
2017-06-14	22.8622	DZ_PG_50	53.9778
2017-06-14	22.8622	DZ_PG_51	54.762
2017-06-14	22.8622	DZ_PG_52	54.4448
2017-06-14	22.8622	DZ_PG_53	53.9805
2017-06-14	22.8622	DZ_PG_54	54.3626
2017-06-14	22.8622	DZ_PG_55	54.4789
2017-06-14	22.8622	DZ_PG_62	54.7905
2017-06-14	22.8622	DZ_PG_63	55.5649
2017-06-14	22.8622	DZ_PG_66	54.6988
2017-06-14	22.8622	DZ_PG_67	54.5973
2017-06-14	22.8622	DZ_PG_68	55.2905
2017-06-14	22.8622	DZ_PG_69	54.7697
2017-06-14	22.8622	DZ_PG_72	55.1515
2017-06-14	22.8622	DZ_PG_74	54.8224
2017-06-20	32.4221	DZ_PG_01	51.9173
2017-06-20	32.4221	DZ_PG_02	50.8273
2017-06-20	32.4221	DZ_PG_03	52.1684
2017-06-20	32.4221	DZ_PG_04	51.9567
2017-06-20	32.4221	DZ_PG_05	50.5728
2017-06-20	32.4221	DZ_PG_06	52.3648
2017-06-20	32.4221	DZ_PG_07	52.4409
2017-06-20	32.4221	DZ_PG_08	52.3552
2017-06-20	32.4221	DZ_PG_09	52.2339
2017-06-20	32.4221	DZ_PG_10	51.8464
2017-06-20	32.4221	DZ_PG_11	51.8707
2017-06-20	32.4221	DZ_PG_12	51.4
2017-06-20	32.4221	DZ_PG_13	52.1248
2017-06-20	32.4221	DZ_PG_14	53.6477
2017-06-20	32.4221	DZ_PG_16	50.5912
2017-06-20	32.4221	DZ_PG_17	52.4098
2017-06-20	32.4221	DZ_PG_19	52.2703
2017-06-20	32.4221	DZ_PG_20	51.4291
2017-06-20	32.4221	DZ_PG_21	51.1436
2017-06-20	32.4221	DZ_PG_22	51.1069
2017-06-20	32.4221	DZ_PG_23	52.4552
2017-06-20	32.4221	DZ_PG_24	52.4194
2017-06-20	32.4221	DZ_PG_25	51.0552
2017-06-20	32.4221	DZ_PG_26	52.4271
2017-06-20	32.4221	DZ_PG_27	51.5787
2017-06-20	32.4221	DZ_PG_30	51.2238
2017-06-20	32.4221	DZ_PG_31	51.3085
2017-06-20	32.4221	DZ_PG_32	51.3819
2017-06-20	32.4221	DZ_PG_33	51.5573
2017-06-20	32.4221	DZ_PG_34	51.7063
2017-06-20	32.4221	DZ_PG_35	50.5628
2017-06-20	32.4221	DZ_PG_36	51.6233
2017-06-20	32.4221	DZ_PG_37	52.4476
2017-06-20	32.4221	DZ_PG_39	52.115
2017-06-20	32.4221	DZ_PG_40	52.8408
2017-06-20	32.4221	DZ_PG_41	51.7743
2017-06-20	32.4221	DZ_PG_43	52.074
2017-06-20	32.4221	DZ_PG_44	51.5997
2017-06-20	32.4221	DZ_PG_45	51.7859
2017-06-20	32.4221	DZ_PG_46	52.8007
2017-06-20	32.4221	DZ_PG_47	50.4522
2017-06-20	32.4221	DZ_PG_48	52.3208
2017-06-20	32.4221	DZ_PG_49	51.335
2017-06-20	32.4221	DZ_PG_50	50.6544
2017-06-20	32.4221	DZ_PG_51	51.262
2017-06-20	32.4221	DZ_PG_52	51.4898
2017-06-20	32.4221	DZ_PG_53	51.5085
2017-06-20	32.4221	DZ_PG_54	50.7036
2017-06-20	32.4221	DZ_PG_55	52.1458
2017-06-20	32.4221	DZ_PG_62	52.1094
2017-06-20	32.4221	DZ_PG_63	53.3656
2017-06-20	32.4221	DZ_PG_66	51.8574
2017-06-20	32.4221	DZ_PG_67	51.5947
2017-06-20	32.4221	DZ_PG_68	52.1232
2017-06-20	32.4221	DZ_PG_69	54.0015
2017-06-20	32.4221	DZ_PG_72	51.5384
2017-06-20	32.4221	DZ_PG_74	50.9143
2017-06-27	43.7822	DZ_PG_01	53.8039
2017-06-27	43.7822	DZ_PG_02	51.8092
2017-06-27	43.7822	DZ_PG_03	54.2348
2017-06-27	43.7822	DZ_PG_04	53.3686
2017-06-27	43.7822	DZ_PG_05	52.9523
2017-06-27	43.7822	DZ_PG_06	53.4578
2017-06-27	43.7822	DZ_PG_07	53.0145
2017-06-27	43.7822	DZ_PG_08	52.0541
2017-06-27	43.7822	DZ_PG_09	54.0989
2017-06-27	43.7822	DZ_PG_10	52.5395
2017-06-27	43.7822	DZ_PG_11	52.8191
2017-06-27	43.7822	DZ_PG_12	53.2858
2017-06-27	43.7822	DZ_PG_13	53.6091
2017-06-27	43.7822	DZ_PG_14	54.4295
2017-06-27	43.7822	DZ_PG_16	51.4707
2017-06-27	43.7822	DZ_PG_17	51.2182
2017-06-27	43.7822	DZ_PG_19	51.908
2017-06-27	43.7822	DZ_PG_20	53.5596
2017-06-27	43.7822	DZ_PG_21	51.6667
2017-06-27	43.7822	DZ_PG_22	50.7564
2017-06-27	43.7822	DZ_PG_23	55.2774
2017-06-27	43.7822	DZ_PG_24	53.7548
2017-06-27	43.7822	DZ_PG_25	53.8685
2017-06-27	43.7822	DZ_PG_26	54.1506
2017-06-27	43.7822	DZ_PG_27	54.0346
2017-06-27	43.7822	DZ_PG_30	52.4951
2017-06-27	43.7822	DZ_PG_31	53.1524
2017-06-27	43.7822	DZ_PG_32	53.1673
2017-06-27	43.7822	DZ_PG_33	51.7358
2017-06-27	43.7822	DZ_PG_34	52.1385
2017-06-27	43.7822	DZ_PG_35	52.4606
2017-06-27	43.7822	DZ_PG_36	53.1497
2017-06-27	43.7822	DZ_PG_37	52.4949
2017-06-27	43.7822	DZ_PG_39	53.443
2017-06-27	43.7822	DZ_PG_40	52.7508
2017-06-27	43.7822	DZ_PG_41	52.6616
2017-06-27	43.7822	DZ_PG_43	54.1979
2017-06-27	43.7822	DZ_PG_44	52.085
2017-06-27	43.7822	DZ_PG_45	56.353
2017-06-27	43.7822	DZ_PG_46	54.4441
2017-06-27	43.7822	DZ_PG_47	51.4808
2017-06-27	43.7822	DZ_PG_48	54.5694
2017-06-27	43.7822	DZ_PG_49	53.1479
2017-06-27	43.7822	DZ_PG_50	50.978
2017-06-27	43.7822	DZ_PG_51	52.9247
2017-06-27	43.7822	DZ_PG_52	52.7376
2017-06-27	43.7822	DZ_PG_53	51.7068
2017-06-27	43.7822	DZ_PG_54	51.5308
2017-06-27	43.7822	DZ_PG_55	53.1471
2017-06-27	43.7822	DZ_PG_62	53.6478
2017-06-27	43.7822	DZ_PG_63	53.5009
2017-06-27	43.7822	DZ_PG_66	53.5951
2017-06-27	43.7822	DZ_PG_67	54.1303
2017-06-27	43.7822	DZ_PG_68	54.4717
2017-06-27	43.7822	DZ_PG_69	54.8803
2017-06-27	43.7822	DZ_PG_72	53.2488
2017-06-27	43.7822	DZ_PG_74	53.1431
2017-07-11	62.345	DZ_PG_01	54.0296
2017-07-11	62.345	DZ_PG_02	52.5597
2017-07-11	62.345	DZ_PG_03	53.6674
2017-07-11	62.345	DZ_PG_04	52.9856
2017-07-11	62.345	DZ_PG_05	52.0843
2017-07-11	62.345	DZ_PG_06	55.5566
2017-07-11	62.345	DZ_PG_07	52.6872
2017-07-11	62.345	DZ_PG_08	52.3654
2017-07-11	62.345	DZ_PG_09	52.6064
2017-07-11	62.345	DZ_PG_10	54.2083
2017-07-11	62.345	DZ_PG_11	54.4465
2017-07-11	62.345	DZ_PG_12	52.6545
2017-07-11	62.345	DZ_PG_13	57.2367
2017-07-11	62.345	DZ_PG_14	55.8184
2017-07-11	62.345	DZ_PG_16	51.4486
2017-07-11	62.345	DZ_PG_17	52.3756
2017-07-11	62.345	DZ_PG_19	53.114
2017-07-11	62.345	DZ_PG_20	53.6748
2017-07-11	62.345	DZ_PG_21	51.9846
2017-07-11	62.345	DZ_PG_22	53.4296
2017-07-11	62.345	DZ_PG_23	53.9426
2017-07-11	62.345	DZ_PG_24	53.7012
2017-07-11	62.345	DZ_PG_25	56.1384
2017-07-11	62.345	DZ_PG_26	57.3051
2017-07-11	62.345	DZ_PG_27	52.7684
2017-07-11	62.345	DZ_PG_30	52.3028
2017-07-11	62.345	DZ_PG_31	51.8366
2017-07-11	62.345	DZ_PG_32	53.0366
2017-07-11	62.345	DZ_PG_33	52.0371
2017-07-11	62.345	DZ_PG_34	54.188
2017-07-11	62.345	DZ_PG_35	52.1689
2017-07-11	62.345	DZ_PG_36	53.4345
2017-07-11	62.345	DZ_PG_37	50.9876
2017-07-11	62.345	DZ_PG_39	54.4791
2017-07-11	62.345	DZ_PG_40	56.6035
2017-07-11	62.345	DZ_PG_41	54.18
2017-07-11	62.345	DZ_PG_43	55.026
2017-07-11	62.345	DZ_PG_44	52.1923
2017-07-11	62.345	DZ_PG_45	58.28
2017-07-11	62.345	DZ_PG_46	54.4985
2017-07-11	62.345	DZ_PG_47	52.0399
2017-07-11	62.345	DZ_PG_48	54.3772
2017-07-11	62.345	DZ_PG_49	54.0832
2017-07-11	62.345	DZ_PG_50	51.9226
2017-07-11	62.345	DZ_PG_51	53.3025
2017-07-11	62.345	DZ_PG_52	52.8802
2017-07-11	62.345	DZ_PG_53	50.8831
2017-07-11	62.345	DZ_PG_54	52.0292
2017-07-11	62.345	DZ_PG_55	52.1856
2017-07-11	62.345	DZ_PG_62	56.6023
2017-07-11	62.345	DZ_PG_63	57.2028
2017-07-11	62.345	DZ_PG_66	55.1598
2017-07-11	62.345	DZ_PG_67	56.2904
2017-07-11	62.345	DZ_PG_68	55.7655
2017-07-11	62.345	DZ_PG_69	56.8234
2017-07-11	62.345	DZ_PG_72	56.5376
2017-07-11	62.345	DZ_PG_74	55.6114

## Sheet: SupFig1c
Date	Thermal_time	h2_rhPAD
2017-04-22	13.2152	0.97
2017-04-23	14.5526	0.98
2017-04-24	15.89	0.98
2017-04-25	17.2277	0.98
2017-04-26	18.5658	0.98
2017-04-27	19.9047	0.98
2017-04-28	21.2448	0.98
2017-04-29	22.5862	0.98
2017-04-30	23.9292	0.98
2017-05-01	25.2741	0.98
2017-05-02	26.614	0.98
2017-05-03	27.9856	0.98
2017-05-04	29.3421	0.98
2017-05-05	30.6963	0.98
2017-05-06	32.0531	0.98
2017-05-07	33.4024	0.98
2017-05-08	34.7646	0.98
2017-05-09	36.1295	0.98
2017-05-10	37.5043	0.97
2017-05-11	38.8748	0.97
2017-05-12	40.2482	0.97
2017-05-13	41.6244	0.97
2017-05-14	42.9934	0.96
2017-05-15	44.3755	0.96
2017-05-16	45.7604	0.95
2017-05-17	47.1275	0.94
2017-05-18	48.5258	0.94
2017-05-19	49.9186	0.93
2017-05-20	51.4592	0.93
2017-05-21	52.8567	0.92
2017-05-22	54.2486	0.91
2017-05-23	55.6385	0.91
2017-05-24	58.1317	0.89
2017-05-25	59.533	0.9
2017-05-26	60.9352	0.9
2017-05-27	62.3348	0.9

## Sheet: SupFig1d
Date	Thermal_time	h2_ALA
2017-06-08	14.6118	0.32
2017-06-14	22.8622	0.81
2017-06-20	32.4221	0.73
2017-06-27	43.7822	0.93
2017-07-11	62.345	0.96

## Sheet: SupFig1e
Hybrid	D_15	D_23	D_32	D_44	D_62
DZ_PG_01	0.416281	0.369416	0.33105	0.325846	0.400192
DZ_PG_02	0.398779	0.332189	0.269788	0.250845	0.33257
DZ_PG_03	0.436138	0.398746	0.347545	0.314909	0.329994
DZ_PG_04	0.413726	0.365095	0.314584	0.30072	0.362726
DZ_PG_05	0.3726	0.317423	0.255644	0.219295	0.303412
DZ_PG_06	0.459467	0.405719	0.332356	0.262508	0.300265
DZ_PG_07	0.434064	0.357116	0.260494	0.20602	0.269024
DZ_PG_08	0.346019	0.293568	0.261542	0.255137	0.324095
DZ_PG_09	0.356163	0.292144	0.238902	0.214941	0.27616
DZ_PG_10	0.367695	0.306723	0.248148	0.223386	0.299964
DZ_PG_11	0.387571	0.343494	0.305687	0.283439	0.356582
DZ_PG_13	0.396827	0.346454	0.32084	0.327845	0.352775
DZ_PG_14	0.443762	0.397443	0.348023	0.324259	0.3466
DZ_PG_16	0.404947	0.315457	0.245612	0.213178	0.290568
DZ_PG_17	0.385912	0.31882	0.258941	0.226892	0.291427
DZ_PG_18	0.456168	0.419765	0.384384	0.362066	0.390956
DZ_PG_19	0.421536	0.357652	0.291869	0.24533	0.295124
DZ_PG_20	0.359577	0.299983	0.257756	0.251168	0.316362
DZ_PG_21	0.344465	0.294009	0.248849	0.239697	0.347459
DZ_PG_22	0.388729	0.318129	0.2547	0.246279	0.366
DZ_PG_23	0.400144	0.368836	0.335789	0.310653	0.332909
DZ_PG_24	0.335021	0.281881	0.274921	0.310672	0.416267
DZ_PG_25	0.450184	0.386705	0.340864	0.338182	0.401817
DZ_PG_26	0.425328	0.389805	0.357777	0.347589	0.356762
DZ_PG_27	0.396579	0.310551	0.238084	0.236486	0.354835
DZ_PG_28	0.466457	0.416899	0.333376	0.257563	0.297027
DZ_PG_30	0.34878	0.281685	0.238835	0.229424	0.319673
DZ_PG_31	0.363536	0.296899	0.236273	0.231363	0.303455
DZ_PG_32	0.449772	0.361288	0.270994	0.236704	0.328816
DZ_PG_33	0.431705	0.34413	0.252457	0.224106	0.28242
DZ_PG_34	0.399316	0.356642	0.325883	0.312032	0.351051
DZ_PG_35	0.387496	0.324161	0.256687	0.244296	0.334658
DZ_PG_36	0.428362	0.356172	0.281087	0.257253	0.348383
DZ_PG_37	0.370238	0.315948	0.273086	0.278561	0.404051
DZ_PG_38	0.463219	0.433194	0.398241	0.383926	0.406345
DZ_PG_39	0.482878	0.401211	0.337778	0.305053	0.388304
DZ_PG_40	0.398026	0.345344	0.294346	0.248158	0.277287
DZ_PG_41	0.395768	0.354089	0.309112	0.282202	0.356035
DZ_PG_43	0.396417	0.321071	0.26886	0.248383	0.339062
DZ_PG_44	0.416044	0.325404	0.249978	0.225916	0.315675
DZ_PG_45	0.467119	0.425791	0.381746	0.345394	0.335263
DZ_PG_46	0.486644	0.443337	0.384406	0.321377	0.336394
DZ_PG_47	0.345538	0.289299	0.246985	0.19857	0.252062
DZ_PG_48	0.4248	0.378396	0.315926	0.27216	0.332575
DZ_PG_49	0.438349	0.39988	0.358231	0.314755	0.319912
DZ_PG_50	0.388574	0.325851	0.275605	0.26416	0.362864
DZ_PG_51	0.395799	0.31684	0.238812	0.206062	0.25025
DZ_PG_52	0.392656	0.326835	0.266554	0.252021	0.345991
DZ_PG_53	0.319305	0.25865	0.215036	0.232249	0.318451
DZ_PG_54	0.336439	0.271093	0.23803	0.269769	0.402121
DZ_PG_55	0.376951	0.295148	0.237387	0.231426	0.331381
DZ_PG_62	0.406605	0.354962	0.323218	0.339491	0.367878
DZ_PG_63	0.410175	0.364161	0.335693	0.339829	0.381485
DZ_PG_66	0.425816	0.374718	0.317797	0.293244	0.322483
DZ_PG_67	0.446677	0.407192	0.36999	0.351454	0.380328
DZ_PG_68	0.405605	0.375065	0.34187	0.31086	0.331337
DZ_PG_69	0.440947	0.402734	0.372086	0.354159	0.354809
DZ_PG_72	0.396863	0.343847	0.298745	0.293266	0.348465
DZ_PG_74	0.430186	0.374652	0.316019	0.298352	0.323501

## Sheet: SupFig1f
Hybrid	D_15	D_23	D_32	D_44	D_62
DZ_PG_01	56.7195	55.059	51.9173	53.8039	54.0296
DZ_PG_02	55.9185	53.1807	50.8273	51.8092	52.5597
DZ_PG_03	57.5334	55.3205	52.1684	54.2348	53.6674
DZ_PG_04	57.2657	54.299	51.9567	53.3686	52.9856
DZ_PG_05	55.9333	54.3297	50.5728	52.9523	52.0843
DZ_PG_06	56.8158	54.7033	52.3648	53.4578	55.5566
DZ_PG_07	57.6884	55.1851	52.4409	53.0145	52.6872
DZ_PG_08	57.1056	55.1024	52.3552	52.0541	52.3654
DZ_PG_09	56.4367	54.9291	52.2339	54.0989	52.6064
DZ_PG_10	56.7197	54.6898	51.8464	52.5395	54.2083
DZ_PG_11	57.3965	54.8286	51.8707	52.8191	54.4465
DZ_PG_12	57.3946	55.1143	51.4	53.2858	52.6545
DZ_PG_13	57.0527	54.7967	52.1248	53.6091	57.2367
DZ_PG_14	57.3042	55.1446	53.6477	54.4295	55.8184
DZ_PG_16	56.6289	54.1366	50.5912	51.4707	51.4486
DZ_PG_17	57.1538	54.6483	52.4098	51.2182	52.3756
DZ_PG_19	56.6555	54.5441	52.2703	51.908	53.114
DZ_PG_20	56.0876	54.0142	51.4291	53.5596	53.6748
DZ_PG_21	56.153	54.6712	51.1436	51.6667	51.9846
DZ_PG_22	56.8264	54.5484	51.1069	50.7564	53.4296
DZ_PG_23	57.1233	55.7569	52.4552	55.2774	53.9426
DZ_PG_24	56.652	54.6125	52.4194	53.7548	53.7012
DZ_PG_25	56.4743	53.898	51.0552	53.8685	56.1384
DZ_PG_26	57.257	55.096	52.4271	54.1506	57.3051
DZ_PG_27	56.5648	54.4345	51.5787	54.0346	52.7684
DZ_PG_30	56.3459	54.673	51.2238	52.4951	52.3028
DZ_PG_31	57.2635	54.1895	51.3085	53.1524	51.8366
DZ_PG_32	56.9152	54.6359	51.3819	53.1673	53.0366
DZ_PG_33	56.9048	54.4452	51.5573	51.7358	52.0371
DZ_PG_34	57.0669	55.4153	51.7063	52.1385	54.188
DZ_PG_35	56.3093	53.5705	50.5628	52.4606	52.1689
DZ_PG_36	56.9199	54.9257	51.6233	53.1497	53.4345
DZ_PG_37	57.4881	55.041	52.4476	52.4949	50.9876
DZ_PG_39	57.8247	55.411	52.115	53.443	54.4791
DZ_PG_40	57.6322	55.4277	52.8408	52.7508	56.6035
DZ_PG_41	56.9738	55.1358	51.7743	52.6616	54.18
DZ_PG_43	57.105	55.1092	52.074	54.1979	55.026
DZ_PG_44	57.0889	54.4693	51.5997	52.085	52.1923
DZ_PG_45	57.6854	54.0427	51.7859	56.353	58.28
DZ_PG_46	56.8025	54.9942	52.8007	54.4441	54.4985
DZ_PG_47	56.5783	54.1478	50.4522	51.4808	52.0399
DZ_PG_48	56.8916	54.8435	52.3208	54.5694	54.3772
DZ_PG_49	56.2403	53.6401	51.335	53.1479	54.0832
DZ_PG_50	56.3478	53.9778	50.6544	50.978	51.9226
DZ_PG_51	56.1684	54.762	51.262	52.9247	53.3025
DZ_PG_52	56.1882	54.4448	51.4898	52.7376	52.8802
DZ_PG_53	56.7937	53.9805	51.5085	51.7068	50.8831
DZ_PG_54	56.6612	54.3626	50.7036	51.5308	52.0292
DZ_PG_55	57.0397	54.4789	52.1458	53.1471	52.1856
DZ_PG_62	57.291	54.7905	52.1094	53.6478	56.6023
DZ_PG_63	58.362	55.5649	53.3656	53.5009	57.2028
DZ_PG_66	56.3209	54.6988	51.8574	53.5951	55.1598
DZ_PG_67	56.825	54.5973	51.5947	54.1303	56.2904
DZ_PG_68	56.3883	55.2905	52.1232	54.4717	55.7655
DZ_PG_69	57.322	54.7697	54.0015	54.8803	56.8234
DZ_PG_72	57.1286	55.1515	51.5384	53.2488	56.5376
DZ_PG_74	56.9216	54.8224	50.9143	53.1431	55.6114
