# Supplementary material for: Robotized indoor phenotyping allows genomic prediction of adaptive traits in the field
Source: Nat Commun. 2023 Oct 19;14:6603. doi: 10.1038/s41467-023-42298-z (PMC10587076; doi:10.1038/s41467-023-42298-z)
Supplement: Supplementary file 6 — Source Data [file 41467_2023_42298_MOESM6_ESM.zip › Supplementary_Fig2_LAI_indoor.xlsx]

## Sheet: SuppFig2
Hybrid	LAI_indoor_WW	LAI_obs_Field5WW
DZ_PG_01	4.25419	3.855
DZ_PG_02	4.4485	3.64
DZ_PG_03	5.4101	4.084
DZ_PG_04	5.13781	3.419
DZ_PG_05	4.23168	3.649
DZ_PG_07	5.86508	3.28467
DZ_PG_08	4.57273	3.15033
DZ_PG_09	5.19125	3.543
DZ_PG_10	4.75512	3.499
DZ_PG_11	4.07777	3.83133
DZ_PG_12	4.97899	3.57767
DZ_PG_13	4.83797	4.166
DZ_PG_14	5.19925	4.222
DZ_PG_17	5.31642	3.87567
DZ_PG_19	4.80263	3.83433
DZ_PG_20	5.84507	3.02333
DZ_PG_21	5.52391	2.722
DZ_PG_22	4.2914	3.783
DZ_PG_24	4.97174	2.99633
DZ_PG_25	4.8854	4.07733
DZ_PG_26	4.62164	4.04867
DZ_PG_27	5.38641	3.441
DZ_PG_30	5.34277	2.97267
DZ_PG_31	6.46023	3.02033
DZ_PG_32	5.01427	3.259
DZ_PG_33	5.46085	3.07233
DZ_PG_34	4.50013	3.996
DZ_PG_35	4.66699	3.698
DZ_PG_36	4.93335	4.1915
DZ_PG_37	4.86437	3.42533
DZ_PG_40	4.4806	4.09
DZ_PG_41	4.51838	4.41133
DZ_PG_43	4.71109	3.634
DZ_PG_44	4.20874	3.32467
DZ_PG_45	6.18446	4.23033
DZ_PG_46	4.74841	3.46
DZ_PG_48	4.88919	3.571
DZ_PG_49	4.85658	3.72133
DZ_PG_50	4.32062	3.59367
DZ_PG_52	5.55375	4.29567
DZ_PG_53	5.05326	2.54467
DZ_PG_54	5.48404	3.22133
DZ_PG_55	6.66062	3.37767
DZ_PG_62	4.64867	4.07233
DZ_PG_63	4.56753	3.898
DZ_PG_66	4.45998	3.83333
DZ_PG_67	4.19975	4.155
DZ_PG_68	4.36725	4.041
DZ_PG_69	4.93159	4.04133
DZ_PG_72	5.81798	4.26833
DZ_PG_74	5.36828	4.32333
