# Supplementary material for: Robotized indoor phenotyping allows genomic prediction of adaptive traits in the field
Source: Nat Commun. 2023 Oct 19;14:6603. doi: 10.1038/s41467-023-42298-z (PMC10587076; doi:10.1038/s41467-023-42298-z)
Supplement: Supplementary file 6 — Source Data [file 41467_2023_42298_MOESM6_ESM.zip › Supplementary_Fig3_LAR_Calendar.xlsx]

## Sheet: SuppFig3a
Hybrid	Maturity_group	LAR_Indoor_1_Calendar	LAR_Field_3_Calendar
ARV01	G2	0.170324	0.219173
ARV12	G2	0.201032	0.242811
ARV32	G2	0.211098	0.235359
ARV55	G2	0.203869	0.2196
ARV61	G2	0.195071	0.251138
ARV69	G2	0.209705	0.24948
ARV94	G2	0.216832	0.261082
ARV04	G3	0.194639	0.245841
ARV18	G3	0.210276	0.250948
ARV20	G3	0.196325	0.246011
ARV28	G3	0.216602	0.266682
ARV39	G3	0.214753	0.270132
ARV52	G3	0.19822	0.228511
ARV85	G3	0.190914	0.277404
ARV89	G3	0.194476	0.237381
ARV06	G4	0.204299	0.260943
ARV26	G4	0.195951	0.261279
ARV27	G4	0.190053	0.243974
ARV72	G4	0.200695	0.237808
ARV73	G4	0.202424	0.227389
ARV84	G4	0.212639	0.254349

## Sheet: SuppFig3b
Hybrid	Maturity_group	LAR_Field_1_Calendar	LAR_Field_3_Calendar
ARV12	G2	0.212309	0.242811
ARV79	G2	0.223413	0.267871
ARV04	G3	0.217501	0.245841
ARV16	G3	0.21669	0.257121
X47D113_49	G3	0.216301	0.254947
ARV18	G3	0.222454	0.250948
ARV19	G3	0.220053	0.244073
ARV20	G3	0.208097	0.246011
ARV21	G3	0.215873	0.235269
ARV22	G3	0.215122	0.244139
ARV23	G3	0.21319	0.263481
ARV24	G3	0.221507	0.23548
ARV28	G3	0.221296	0.266682
ARV39	G3	0.207317	0.270132
ARV40	G3	0.212536	0.229842
ARV42	G3	0.223651	0.275526
ARV44	G3	0.210818	0.24512
ARV47	G3	0.220365	0.254412
ARV52	G3	0.198366	0.228511
ARV59	G3	0.212113	0.240549
ARV65	G3	0.21461	0.233112
ARV85	G3	0.220582	0.277404
ARV88	G3	0.191335	0.225899
ARV89	G3	0.22235	0.237381
ARV90	G3	0.215024	0.249394
ARV91	G3	0.210201	0.248386
