# Supplementary material for: Robotized indoor phenotyping allows genomic prediction of adaptive traits in the field
Source: Nat Commun. 2023 Oct 19;14:6603. doi: 10.1038/s41467-023-42298-z (PMC10587076; doi:10.1038/s41467-023-42298-z)
Supplement: Supplementary file 6 — Source Data [file 41467_2023_42298_MOESM6_ESM.zip › Supplementary_Fig5_PCoA.xlsx]

## Sheet: Supp_Fig5
Code	Panel	Group	Dim_1	Dim_2	Dim_3	Dim_4	Dim_5
11430_H	Diversity_Panel_Hybrids	Diversity_Hybrids	267.08	167.934	-122.776	-26.7623	-1.1256
A3_H	Diversity_Panel_Hybrids	Diversity_Hybrids	324.186	31.1265	1.32996	20.7086	38.4585
A310_H	Diversity_Panel_Hybrids	Diversity_Hybrids	314.634	9.86955	-23.5663	9.54882	48.5882
A347_H	Diversity_Panel_Hybrids	Diversity_Hybrids	317.14	8.95673	0.656957	-3.04185	55.8528
A374_H	Diversity_Panel_Hybrids	Diversity_Hybrids	325.559	-0.117361	11.9247	14.4688	53.7297
A375_H	Diversity_Panel_Hybrids	Diversity_Hybrids	318.655	14.7292	1.61444	12.6034	35.9031
A554_H	Diversity_Panel_Hybrids	Diversity_Hybrids	318.806	25.2121	16.4497	7.88853	47.2007
AS5707_H	Diversity_Panel_Hybrids	Diversity_Hybrids	340.544	39.3254	41.7844	65.7678	-61.7344
B100_H	Diversity_Panel_Hybrids	Diversity_Hybrids	333.402	45.8765	19.1577	90.399	17.1422
B104_H	Diversity_Panel_Hybrids	Diversity_Hybrids	296.865	-132.999	-59.2295	-35.8654	-5.77606
B105_H	Diversity_Panel_Hybrids	Diversity_Hybrids	300.758	-57.9215	-46.0337	-19.5591	21.4034
B106_H	Diversity_Panel_Hybrids	Diversity_Hybrids	345.358	38.7696	25.2437	23.7264	-7.71576
B107_H	Diversity_Panel_Hybrids	Diversity_Hybrids	263.511	144.644	-144.333	-101.688	-50.7709
B108_H	Diversity_Panel_Hybrids	Diversity_Hybrids	335.1	15.0582	12.3352	25.9336	33.4079
B109_H	Diversity_Panel_Hybrids	Diversity_Hybrids	268.655	-239.02	-102.574	-14.2161	-65.3364
B110_H	Diversity_Panel_Hybrids	Diversity_Hybrids	289.345	-124.442	-65.5575	-38.5827	-0.678052
B113_H	Diversity_Panel_Hybrids	Diversity_Hybrids	326.582	14.8859	-7.65386	20.9278	30.5277
B37_H	Diversity_Panel_Hybrids	Diversity_Hybrids	293.552	-67.4591	-58.3797	-14.7538	-30.9196
B73_H	Diversity_Panel_Hybrids	Diversity_Hybrids	260.116	-289.641	-118.468	-28.4572	-82.438
B84_H	Diversity_Panel_Hybrids	Diversity_Hybrids	287.025	-153.595	-63.9111	-34.816	4.13214
B89_H	Diversity_Panel_Hybrids	Diversity_Hybrids	317.805	23.0903	1.23967	1.05347	32.8557
B97_H	Diversity_Panel_Hybrids	Diversity_Hybrids	320.261	16.5803	-6.75113	20.669	50.2481
B98_H	Diversity_Panel_Hybrids	Diversity_Hybrids	328.97	21.4289	-14.2925	21.3464	38.0326
C103_H	Diversity_Panel_Hybrids	Diversity_Hybrids	336.575	65.5517	80.1361	110.239	-167.548
CO109_H	Diversity_Panel_Hybrids	Diversity_Hybrids	348.578	20.1372	5.49782	15.0102	25.0434
CR1Ht_H	Diversity_Panel_Hybrids	Diversity_Hybrids	318.278	59.0071	61.29	81.2612	-49.9083
D09_H	Diversity_Panel_Hybrids	Diversity_Hybrids	311.107	0.0425856	-5.41095	-32.9286	85.7786
DE811_H	Diversity_Panel_Hybrids	Diversity_Hybrids	298.392	-76.4955	-33.5021	3.35334	-21.6166
DK4676A_H	Diversity_Panel_Hybrids	Diversity_Hybrids	269.046	-63.8619	-117.301	77.585	59.1916
DK78010_H	Diversity_Panel_Hybrids	Diversity_Hybrids	262.203	-229.849	-118.528	-24.9716	-1.28633
DK78371A_H	Diversity_Panel_Hybrids	Diversity_Hybrids	329.262	67.7687	48.0602	138.862	-27.6637
DKFAPW_H	Diversity_Panel_Hybrids	Diversity_Hybrids	279.991	-127.343	-74.1519	-47.7206	14.377
DKFBHJ_H	Diversity_Panel_Hybrids	Diversity_Hybrids	280.869	-106.707	-96.6574	0.588438	71.0403
DKIBO2_H	Diversity_Panel_Hybrids	Diversity_Hybrids	265.559	162.419	-141.378	-94.816	5.36215
DKMBST_H	Diversity_Panel_Hybrids	Diversity_Hybrids	323.755	70.4237	26.7181	140.352	16.5265
EA1027_H	Diversity_Panel_Hybrids	Diversity_Hybrids	361.077	24.9805	-3.43427	26.2497	27.9167
EA1163_H	Diversity_Panel_Hybrids	Diversity_Hybrids	332.008	18.6313	22.6488	0.0749637	35.926
EA3076_H	Diversity_Panel_Hybrids	Diversity_Hybrids	356.048	35.7986	7.90547	15.5565	43.6563
EC136_H	Diversity_Panel_Hybrids	Diversity_Hybrids	310.065	-142.745	-67.3297	-10.108	-28.6031
EC140_H	Diversity_Panel_Hybrids	Diversity_Hybrids	341.119	-94.6684	-49.22	-0.858792	-23.7378
EC151_H	Diversity_Panel_Hybrids	Diversity_Hybrids	314.287	-92.3554	-35.305	-27.0512	69.8821
EC169_H	Diversity_Panel_Hybrids	Diversity_Hybrids	307.079	-157.958	-79.478	-34.7399	48.6955
EC175_H	Diversity_Panel_Hybrids	Diversity_Hybrids	312.837	-119.831	-45.8694	-67.8248	58.6434
EC232_H	Diversity_Panel_Hybrids	Diversity_Hybrids	352.018	29.2594	-5.19045	0.259802	28.1995
EC242C_H	Diversity_Panel_Hybrids	Diversity_Hybrids	260.723	123.271	-143.439	-58.4742	-20.8029
EC334_H	Diversity_Panel_Hybrids	Diversity_Hybrids	307.573	-65.3088	-36.7398	-35.4657	69.3978
EP10_H	Diversity_Panel_Hybrids	Diversity_Hybrids	347.42	29.1037	-5.64155	8.15043	44.9887
EP2008-18_H	Diversity_Panel_Hybrids	Diversity_Hybrids	324.514	61.4307	49.4496	123.044	-3.51386
EP2008-22_H	Diversity_Panel_Hybrids	Diversity_Hybrids	331.277	44.9309	35.754	112.652	17.5215
EP29_H	Diversity_Panel_Hybrids	Diversity_Hybrids	327.659	12.8391	4.44239	25.7036	63.6571
EP51_H	Diversity_Panel_Hybrids	Diversity_Hybrids	334.831	29.0776	-3.36657	17.0131	22.5179
EP52_H	Diversity_Panel_Hybrids	Diversity_Hybrids	326.221	8.54816	17.6752	27.4979	57.2984
EP55_H	Diversity_Panel_Hybrids	Diversity_Hybrids	330.809	-2.9769	6.85767	7.55841	60.4151
EP67_H	Diversity_Panel_Hybrids	Diversity_Hybrids	351.337	29.7397	-8.11916	31.371	48.4341
EP72_H	Diversity_Panel_Hybrids	Diversity_Hybrids	325.53	20.1533	6.74328	42.4063	7.61188
EP77_H	Diversity_Panel_Hybrids	Diversity_Hybrids	345.656	27.6918	7.02928	6.67647	39.659
EZ11A_H	Diversity_Panel_Hybrids	Diversity_Hybrids	304.686	-11.0995	-4.60166	25.4173	55.4173
EZ18_H	Diversity_Panel_Hybrids	Diversity_Hybrids	337.242	34.7231	2.35368	28.2983	-23.4624
EZ31_H	Diversity_Panel_Hybrids	Diversity_Hybrids	286.905	-143.547	-63.1953	-65.2327	83.7494
EZ35_H	Diversity_Panel_Hybrids	Diversity_Hybrids	363.389	-13.8238	-24.8829	3.2704	41.4317
EZ36_H	Diversity_Panel_Hybrids	Diversity_Hybrids	335.21	-5.47845	-4.54118	2.81798	32.5656
EZ37_H	Diversity_Panel_Hybrids	Diversity_Hybrids	281.468	-153.034	-73.0887	-76.2641	93.9408
EZ38_H	Diversity_Panel_Hybrids	Diversity_Hybrids	306.68	-92.6528	-45.8048	-39.1641	26.3729
EZ40_H	Diversity_Panel_Hybrids	Diversity_Hybrids	300.123	-84.0922	-52.8456	-35.4926	-8.58071
EZ42_H	Diversity_Panel_Hybrids	Diversity_Hybrids	293.103	-114.377	-57.5314	-49.2246	13.904
EZ47_H	Diversity_Panel_Hybrids	Diversity_Hybrids	315.858	-24.3727	7.07916	6.52006	48.7635
EZ48_H	Diversity_Panel_Hybrids	Diversity_Hybrids	303.156	-87.296	-45.602	-20.2385	33.5657
F04401_H	Diversity_Panel_Hybrids	Diversity_Hybrids	271.821	136.085	-159.409	-104.245	-61.2264
F04402_H	Diversity_Panel_Hybrids	Diversity_Hybrids	267.122	134.098	-166.334	-107.326	-56.5295
F04701_H	Diversity_Panel_Hybrids	Diversity_Hybrids	305.263	78.8482	58.6816	146.6	-129.187
F04702_H	Diversity_Panel_Hybrids	Diversity_Hybrids	329.638	70.8954	62.7102	127.684	-129.837
F05101_H	Diversity_Panel_Hybrids	Diversity_Hybrids	269.594	-196.935	-106.587	0.218207	2.78331
F05404_H	Diversity_Panel_Hybrids	Diversity_Hybrids	247.867	17.3623	-169.22	109.87	-12.7118
F1808_H	Diversity_Panel_Hybrids	Diversity_Hybrids	272.183	-46.6309	-122.419	-66.5972	-17.0333
F1890_H	Diversity_Panel_Hybrids	Diversity_Hybrids	266.319	160.929	-144.872	-83.7485	-26.0343
F218_H	Diversity_Panel_Hybrids	Diversity_Hybrids	335.243	27.7789	3.49139	-5.13188	50.1284
F252_H	Diversity_Panel_Hybrids	Diversity_Hybrids	328.382	27.2798	1.00574	-0.801739	53.047
F353_H	Diversity_Panel_Hybrids	Diversity_Hybrids	289.701	126.606	-113.493	-63.6077	-11.937
F354_H	Diversity_Panel_Hybrids	Diversity_Hybrids	349.135	28.9243	12.8344	24.4715	15.543
F608_H	Diversity_Panel_Hybrids	Diversity_Hybrids	329.341	23.7603	4.25916	20.6367	46.174
F618_H	Diversity_Panel_Hybrids	Diversity_Hybrids	296.311	-39.7923	-53.9394	-19.6635	3.09792
F7001_H	Diversity_Panel_Hybrids	Diversity_Hybrids	332.321	7.68003	10.216	3.98438	47.9178
F7019_H	Diversity_Panel_Hybrids	Diversity_Hybrids	312.01	-70.215	-26.8628	-53.2216	102.629
F7025_H	Diversity_Panel_Hybrids	Diversity_Hybrids	282.053	-159.013	-77.1107	-11.8869	-43.7083
F7028_H	Diversity_Panel_Hybrids	Diversity_Hybrids	324.439	-20.0523	-11.6001	12.0554	-40.2984
F7057_H	Diversity_Panel_Hybrids	Diversity_Hybrids	333.406	10.2855	32.1014	26.1547	93.7493
F7058_H	Diversity_Panel_Hybrids	Diversity_Hybrids	328.056	-0.350649	24.1617	19.2962	90.8941
F7081_H	Diversity_Panel_Hybrids	Diversity_Hybrids	323.177	-26.301	0.408265	-20.6858	114.21
F7082_H	Diversity_Panel_Hybrids	Diversity_Hybrids	324.408	-16.729	4.65211	-15.5989	109.728
F712_H	Diversity_Panel_Hybrids	Diversity_Hybrids	332.035	6.22168	10.5993	13.5493	56.7315
F748_H	Diversity_Panel_Hybrids	Diversity_Hybrids	302.853	-68.2233	-21.81	-9.0389	49.6677
F752_H	Diversity_Panel_Hybrids	Diversity_Hybrids	310.282	-10.4773	-21.1051	-9.11445	14.2706
F838_H	Diversity_Panel_Hybrids	Diversity_Hybrids	318.27	4.90536	6.22893	24.746	60.7444
F874_H	Diversity_Panel_Hybrids	Diversity_Hybrids	377.302	51.913	1.14918	35.4588	38.2778
F888_H	Diversity_Panel_Hybrids	Diversity_Hybrids	322.168	-7.11697	-11.4512	-10.0251	56.5197
F894_H	Diversity_Panel_Hybrids	Diversity_Hybrids	293.768	-42.9977	-58.8241	-18.5955	20.8384
F908_H	Diversity_Panel_Hybrids	Diversity_Hybrids	348.846	16.7939	6.78804	21.4492	51.412
F912_H	Diversity_Panel_Hybrids	Diversity_Hybrids	270.426	95.051	-135.886	-82.4471	-21.9387
F918_H	Diversity_Panel_Hybrids	Diversity_Hybrids	297.349	-45.2164	-45.2421	-22.7438	13.9682
F922_H	Diversity_Panel_Hybrids	Diversity_Hybrids	323.88	52.492	-33.6881	-3.52779	39.4363
F924_H	Diversity_Panel_Hybrids	Diversity_Hybrids	290.456	-90.9623	-54.9861	-10.226	-12.2346
F98902_H	Diversity_Panel_Hybrids	Diversity_Hybrids	230.838	-34.8139	-214.824	34.9693	3.19974
FP1_H	Diversity_Panel_Hybrids	Diversity_Hybrids	347.594	-0.200501	-22.8066	-2.04319	45.3964
FR19_H	Diversity_Panel_Hybrids	Diversity_Hybrids	309.338	-55.2285	-28.606	-20.0267	53.0225
FR697_H	Diversity_Panel_Hybrids	Diversity_Hybrids	313.449	81.9976	66.0264	119.727	-138.306
H99_H	Diversity_Panel_Hybrids	Diversity_Hybrids	333.096	51.2595	28.4948	93.3069	12.4946
HMV5301_H	Diversity_Panel_Hybrids	Diversity_Hybrids	263.549	150.905	-169.626	-93.9227	-30.9954
HMV5325_H	Diversity_Panel_Hybrids	Diversity_Hybrids	302.774	-58.9621	-57.1786	23.3222	-27.3434
HMV5343_H	Diversity_Panel_Hybrids	Diversity_Hybrids	289.781	-71.4291	-48.0241	28.0452	-54.7132
HMV5347_H	Diversity_Panel_Hybrids	Diversity_Hybrids	274.006	-136.983	-103.842	-11.2108	65.3725
HMV5405_H	Diversity_Panel_Hybrids	Diversity_Hybrids	276.983	28.7977	-98.2858	-91.6853	-13.9911
HMV5409_H	Diversity_Panel_Hybrids	Diversity_Hybrids	299.031	-48.6615	-30.6964	26.2828	-16.1891
HMV5422_H	Diversity_Panel_Hybrids	Diversity_Hybrids	297.149	-47.7469	-54.9606	38.1931	-48.8795
HMV5502_H	Diversity_Panel_Hybrids	Diversity_Hybrids	276.402	48.6115	-117.805	-68.6407	-34.1638
I198_H	Diversity_Panel_Hybrids	Diversity_Hybrids	311.7	7.09638	-17.6344	-3.17728	39.1971
I233_H	Diversity_Panel_Hybrids	Diversity_Hybrids	339.534	22.6775	11.5348	15.0395	19.0003
I238_H	Diversity_Panel_Hybrids	Diversity_Hybrids	321.45	13.6136	-14.0337	-5.63282	37.534
I242_H	Diversity_Panel_Hybrids	Diversity_Hybrids	315.733	-8.61954	-19.5649	-4.30748	45.9643
I261_H	Diversity_Panel_Hybrids	Diversity_Hybrids	320.081	5.83555	-5.00526	7.44298	39.7185
I267_H	Diversity_Panel_Hybrids	Diversity_Hybrids	318.551	3.73281	-24.6294	-1.87748	45.2751
IDT_H	Diversity_Panel_Hybrids	Diversity_Hybrids	310.291	32.036	-15.6583	21.6916	31.6236
LAN496_H	Diversity_Panel_Hybrids	Diversity_Hybrids	336.18	42.3928	25.384	39.0206	-22.1241
LH123Ht_H	Diversity_Panel_Hybrids	Diversity_Hybrids	301.411	38.8403	1.03014	119.322	-44.9262
LH145_H	Diversity_Panel_Hybrids	Diversity_Hybrids	285.186	-113.353	-71.356	-47.8631	103.913
LH38_H	Diversity_Panel_Hybrids	Diversity_Hybrids	321.83	69.611	11.7132	136.614	38.7552
LH39_H	Diversity_Panel_Hybrids	Diversity_Hybrids	312.053	63.6592	16.0802	129.773	44.7332
LH59_H	Diversity_Panel_Hybrids	Diversity_Hybrids	324.501	81.9511	75.6088	139.458	-138.816
LH60_H	Diversity_Panel_Hybrids	Diversity_Hybrids	329.914	57.2179	53.5566	62.7144	-68.711
LH65_H	Diversity_Panel_Hybrids	Diversity_Hybrids	314.684	70.868	77.8516	113.576	-129.854
LH74_H	Diversity_Panel_Hybrids	Diversity_Hybrids	262.43	-242.384	-113.749	-42.3209	-5.40672
LH82_H	Diversity_Panel_Hybrids	Diversity_Hybrids	299.084	65.6738	-67.4358	-12.497	16.4477
LH93_H	Diversity_Panel_Hybrids	Diversity_Hybrids	335.83	31.7728	4.55167	18.5321	23.0642
Lo1016_H	Diversity_Panel_Hybrids	Diversity_Hybrids	293.443	-129.665	-66.436	11.8233	-54.2434
Lo1026_H	Diversity_Panel_Hybrids	Diversity_Hybrids	279.668	-212.723	-87.035	-17.3365	-79.0349
Lo1035_H	Diversity_Panel_Hybrids	Diversity_Hybrids	317.662	-57.3968	-10.3165	17.788	-107.235
Lo1038_H	Diversity_Panel_Hybrids	Diversity_Hybrids	325.44	36.2902	-3.70092	20.1418	33.3841
Lo1056_H	Diversity_Panel_Hybrids	Diversity_Hybrids	332.78	26.0234	43.6846	81.8926	-154.874
Lo1063_H	Diversity_Panel_Hybrids	Diversity_Hybrids	289.513	-20.4042	-49.9861	0.790789	-70.9726
Lo1087_H	Diversity_Panel_Hybrids	Diversity_Hybrids	297.67	-120.281	-52.6883	-5.68279	-134.478
Lo1094_H	Diversity_Panel_Hybrids	Diversity_Hybrids	296.93	-138.31	-51.928	-43.3095	-137.4
Lo1095_H	Diversity_Panel_Hybrids	Diversity_Hybrids	291.544	30.4264	-80.3851	-11.6523	-87.7596
Lo1101_H	Diversity_Panel_Hybrids	Diversity_Hybrids	263.967	-252.821	-110.042	-24.3165	-93.0177
Lo1106_H	Diversity_Panel_Hybrids	Diversity_Hybrids	273.698	-184.059	-79.132	-50.4635	-91.4518
Lo1123_H	Diversity_Panel_Hybrids	Diversity_Hybrids	272.092	-10.3428	-108.497	-52.2105	-4.52777
Lo1124_H	Diversity_Panel_Hybrids	Diversity_Hybrids	301.448	54.1316	42.5283	106.556	-172.231
Lo1172_H	Diversity_Panel_Hybrids	Diversity_Hybrids	348.239	5.632	-27.9509	4.04579	-81.7166
Lo1180_H	Diversity_Panel_Hybrids	Diversity_Hybrids	290.637	108.304	-111.206	-55.2612	-67.7282
Lo1187_H	Diversity_Panel_Hybrids	Diversity_Hybrids	268.939	-200.965	-103.826	-21.0734	-58.2059
Lo1199_H	Diversity_Panel_Hybrids	Diversity_Hybrids	275.23	-186.326	-73.189	-39.2187	-102.375
Lo1203_H	Diversity_Panel_Hybrids	Diversity_Hybrids	293.525	-8.9612	-67.8515	-2.80346	-87.6811
Lo1223_H	Diversity_Panel_Hybrids	Diversity_Hybrids	272.367	-129.403	-124.354	-14.9309	-122.574
Lo1242_H	Diversity_Panel_Hybrids	Diversity_Hybrids	281.591	88.1934	-57.4573	3.58414	-99.8972
Lo1251_H	Diversity_Panel_Hybrids	Diversity_Hybrids	280.713	-68.1988	-64.6708	-29.1443	-133.687
Lo1253_H	Diversity_Panel_Hybrids	Diversity_Hybrids	287.422	-12.8285	-75.4635	-32.041	-157.004
Lo1261_H	Diversity_Panel_Hybrids	Diversity_Hybrids	263.651	-245.909	-105.791	-20.5909	-92.8226
Lo1266_H	Diversity_Panel_Hybrids	Diversity_Hybrids	273.657	8.0606	-115.412	-22.2958	-57.1827
Lo1270_H	Diversity_Panel_Hybrids	Diversity_Hybrids	310.163	32.1251	15.6785	72.9596	-105.386
Lo1273_H	Diversity_Panel_Hybrids	Diversity_Hybrids	285.878	12.5605	-84.7207	-45.1743	-23.5331
Lo1274_H	Diversity_Panel_Hybrids	Diversity_Hybrids	293.19	18.353	4.2916	73.238	-108.955
Lo1280_H	Diversity_Panel_Hybrids	Diversity_Hybrids	300.236	20.6761	-23.2267	53.2175	-140.924
Lo1282_H	Diversity_Panel_Hybrids	Diversity_Hybrids	288.714	18.6465	-60.3372	38.3231	-134.137
Lo1284_H	Diversity_Panel_Hybrids	Diversity_Hybrids	291.665	2.96519	-61.5318	25.2481	-136.797
Lo1288_H	Diversity_Panel_Hybrids	Diversity_Hybrids	297.897	51.0044	0.847714	72.9789	-165.599
Lo1290_H	Diversity_Panel_Hybrids	Diversity_Hybrids	297.028	34.4752	-20.9166	50.6912	-164.721
Lo1301_H	Diversity_Panel_Hybrids	Diversity_Hybrids	277.858	-195.305	-95.2094	-5.86993	-130.667
Lo904_H	Diversity_Panel_Hybrids	Diversity_Hybrids	257.014	-274.858	-121.293	-21.8732	-79.6906
Lp5_H	Diversity_Panel_Hybrids	Diversity_Hybrids	280.14	-228.7	-96.5537	-10.1349	-73.1218
ML606_H	Diversity_Panel_Hybrids	Diversity_Hybrids	323.955	60.7673	22.3246	125.747	26.1076
Mo15W_H	Diversity_Panel_Hybrids	Diversity_Hybrids	323.463	25.3363	6.21751	27.3722	44.0831
Mo17_H	Diversity_Panel_Hybrids	Diversity_Hybrids	315.51	85.826	90.4724	129.67	-177.291
MS153_H	Diversity_Panel_Hybrids	Diversity_Hybrids	323.343	23.5801	8.78258	27.5156	49.6358
MS71_H	Diversity_Panel_Hybrids	Diversity_Hybrids	330.906	9.14873	3.42565	-6.63182	51.6735
N16_H	Diversity_Panel_Hybrids	Diversity_Hybrids	328.525	8.1957	0.313366	-6.58613	46.6596
N192_H	Diversity_Panel_Hybrids	Diversity_Hybrids	266.793	-244.923	-105.553	-25.7676	-28.5316
N22_H	Diversity_Panel_Hybrids	Diversity_Hybrids	314.243	21.4177	3.5003	4.0428	20.9311
N25_H	Diversity_Panel_Hybrids	Diversity_Hybrids	332.846	1.3876	-14.1521	13.9593	30.5287
N6_H	Diversity_Panel_Hybrids	Diversity_Hybrids	333.349	18.5101	-9.64468	13.9469	34.0366
NC290_H	Diversity_Panel_Hybrids	Diversity_Hybrids	339.746	35.8719	35.513	61.1136	-53.7266
NC358_H	Diversity_Panel_Hybrids	Diversity_Hybrids	331.232	17.8395	10.2921	18.5273	45.0024
NDB8_H	Diversity_Panel_Hybrids	Diversity_Hybrids	327.974	25.9125	-5.92129	-2.82725	69.0996
NK764_H	Diversity_Panel_Hybrids	Diversity_Hybrids	280.002	-220.201	-90.4832	-32.8785	-14.1905
NK807_H	Diversity_Panel_Hybrids	Diversity_Hybrids	308.37	-27.3361	-17.3109	3.9415	23.7846
NQ508_H	Diversity_Panel_Hybrids	Diversity_Hybrids	249.435	105.644	-157.871	-102.374	-39.2379
NS701_H	Diversity_Panel_Hybrids	Diversity_Hybrids	260.141	-249.664	-118.288	-23.9988	-28.6495
Oh02_H	Diversity_Panel_Hybrids	Diversity_Hybrids	333.318	12.0098	1.62024	10.9155	32.5389
Oh33_H	Diversity_Panel_Hybrids	Diversity_Hybrids	323.626	20.7791	0.656268	-1.13946	43.5189
Oh40B_H	Diversity_Panel_Hybrids	Diversity_Hybrids	346.105	42.6517	27.393	106.848	2.41563
Oh43_H	Diversity_Panel_Hybrids	Diversity_Hybrids	332.199	59.2199	39.6187	139.159	42.5584
Os426_H	Diversity_Panel_Hybrids	Diversity_Hybrids	312.818	6.61496	-4.90593	-5.51778	34.3811
P465P_H	Diversity_Panel_Hybrids	Diversity_Hybrids	344.96	28.0458	24.2386	60.6696	45.7399
Pa36_H	Diversity_Panel_Hybrids	Diversity_Hybrids	328.412	31.7744	6.86514	10.2288	57.4274
Pa405_H	Diversity_Panel_Hybrids	Diversity_Hybrids	338.901	7.74983	15.9648	2.68731	52.135
Pa91_H	Diversity_Panel_Hybrids	Diversity_Hybrids	334.233	34.4119	8.08577	59.8648	20.1971
PB116_H	Diversity_Panel_Hybrids	Diversity_Hybrids	362.611	36.3753	21.9898	36.0408	-18.8096
PB98TR_H	Diversity_Panel_Hybrids	Diversity_Hybrids	342.074	21.3413	9.56602	20.9268	38.2908
PH207_H	Diversity_Panel_Hybrids	Diversity_Hybrids	225.199	226.417	-237.166	-163.17	-27.9847
PHB09_H	Diversity_Panel_Hybrids	Diversity_Hybrids	301.473	-67.292	-39.0144	-20.2316	-29.2929
PHG35_H	Diversity_Panel_Hybrids	Diversity_Hybrids	286.167	63.1688	-64.6197	-36.4641	-71.7663
PHG39_H	Diversity_Panel_Hybrids	Diversity_Hybrids	276.545	-63.9744	-88.3987	4.71544	-52.603
PHG47_H	Diversity_Panel_Hybrids	Diversity_Hybrids	298.414	57.3399	-51.3417	139.671	37.1309
PHG50_H	Diversity_Panel_Hybrids	Diversity_Hybrids	261.515	181.664	-160.967	-121.792	-59.4263
PHG71_H	Diversity_Panel_Hybrids	Diversity_Hybrids	261.159	-8.61543	-136.479	-130.462	43.331
PHG80_H	Diversity_Panel_Hybrids	Diversity_Hybrids	299.233	-51.1406	-44.56	20.7691	-73.2751
PHG83_H	Diversity_Panel_Hybrids	Diversity_Hybrids	265.576	140.329	-118.488	-86.3745	-71.8313
PHG84_H	Diversity_Panel_Hybrids	Diversity_Hybrids	314.076	39.7053	-17.2118	3.09619	-130.525
PHG86_H	Diversity_Panel_Hybrids	Diversity_Hybrids	270.997	-199.408	-81.792	-35.4879	-40.8211
PHH93_H	Diversity_Panel_Hybrids	Diversity_Hybrids	234.209	204.258	-212.42	-121.972	-20.0156
PHJ40_H	Diversity_Panel_Hybrids	Diversity_Hybrids	312.465	7.5284	4.44544	27.4435	-86.4551
PHK29_H	Diversity_Panel_Hybrids	Diversity_Hybrids	287.774	-124.818	-77.8225	-11.3098	-59.1567
PHK76_H	Diversity_Panel_Hybrids	Diversity_Hybrids	307.812	57.5999	36.8675	97.7068	-77.3265
PHR36_H	Diversity_Panel_Hybrids	Diversity_Hybrids	309.012	62.3024	-32.1977	-15.9421	-41.6862
PHT77_H	Diversity_Panel_Hybrids	Diversity_Hybrids	314.367	50.4701	26.7218	67.2156	-74.9576
PHV63_H	Diversity_Panel_Hybrids	Diversity_Hybrids	311.159	-42.9499	-22.3823	3.6378	-55.0736
PHW65_H	Diversity_Panel_Hybrids	Diversity_Hybrids	297.878	59.9902	-23.73	32.6972	-114.461
PHZ51_H	Diversity_Panel_Hybrids	Diversity_Hybrids	320.466	44.8696	15.8545	10.0604	-76.9715
SC-Malawi_H	Diversity_Panel_Hybrids	Diversity_Hybrids	335.954	21.1947	8.11031	20.3382	43.5336
SGI061_H	Diversity_Panel_Hybrids	Diversity_Hybrids	254.939	164.854	-169.872	-12.3833	-1.40016
UH_2500_H	Diversity_Panel_Hybrids	Diversity_Hybrids	341.452	18.1205	7.34808	0.438417	50.2777
UH_6102_H	Diversity_Panel_Hybrids	Diversity_Hybrids	309.505	-11.245	-4.55034	-50.1665	78.8419
UH_6179_H	Diversity_Panel_Hybrids	Diversity_Hybrids	249.593	164.167	-167.567	-121.745	3.94785
UH_P024_H	Diversity_Panel_Hybrids	Diversity_Hybrids	261.36	114.727	-131.207	-109.361	30.612
UH_P060_H	Diversity_Panel_Hybrids	Diversity_Hybrids	279.868	119.583	-106.3	-71.4809	8.57195
UH_P064_H	Diversity_Panel_Hybrids	Diversity_Hybrids	250.59	171.73	-180.016	-144.195	-4.63925
UH_P074_H	Diversity_Panel_Hybrids	Diversity_Hybrids	274.54	86.7373	-98.4125	-84.0238	40.6017
UH_P087_H	Diversity_Panel_Hybrids	Diversity_Hybrids	268.177	105.282	-128.871	-96.3762	18.0174
UH_P089_H	Diversity_Panel_Hybrids	Diversity_Hybrids	261.344	127.737	-138.33	-124.989	13.8182
UH_P104_H	Diversity_Panel_Hybrids	Diversity_Hybrids	266.167	79.9413	-121.257	-93.8253	59.2169
UH_P115_H	Diversity_Panel_Hybrids	Diversity_Hybrids	282.396	101.213	-87.8708	-48.0656	26.2377
UH_P128_H	Diversity_Panel_Hybrids	Diversity_Hybrids	293.8	8.01777	-43.3138	-80.0326	69.0283
UH_P148_H	Diversity_Panel_Hybrids	Diversity_Hybrids	262.577	105.647	-117.973	-118.978	30.992
UH_S018_H	Diversity_Panel_Hybrids	Diversity_Hybrids	275.713	88.1827	-102.988	-127.591	39.4373
UH_S020_H	Diversity_Panel_Hybrids	Diversity_Hybrids	263.199	131.914	-127.812	-103.908	38.0313
UH_S025_H	Diversity_Panel_Hybrids	Diversity_Hybrids	316.651	-10.5888	-11.6125	-10.0037	59.7623
UH250_H	Diversity_Panel_Hybrids	Diversity_Hybrids	315.191	-9.40549	-15.6437	-18.5082	64.5429
UH304_H	Diversity_Panel_Hybrids	Diversity_Hybrids	321.479	-1.01873	5.10679	-25.0952	74.9021
Va26_H	Diversity_Panel_Hybrids	Diversity_Hybrids	331.796	39.8458	27.1563	96.6067	38.5459
W117_H	Diversity_Panel_Hybrids	Diversity_Hybrids	335.673	13.4189	37.1056	21.7658	85.4879
W153R_H	Diversity_Panel_Hybrids	Diversity_Hybrids	328.742	47.064	21.9	24.2729	53.6084
W182E_H	Diversity_Panel_Hybrids	Diversity_Hybrids	320.876	22.1906	11.7076	27.7265	74.8153
W23_H	Diversity_Panel_Hybrids	Diversity_Hybrids	340.429	11.2832	9.65834	7.67327	57.6771
W602S_H	Diversity_Panel_Hybrids	Diversity_Hybrids	324.506	37.3956	27.3253	58.6492	-20.2052
W604S_H	Diversity_Panel_Hybrids	Diversity_Hybrids	332.543	27.012	35.479	69.9985	-37.4155
W64A_H	Diversity_Panel_Hybrids	Diversity_Hybrids	304.239	38.4953	22.2631	13.7563	6.71661
W9_H	Diversity_Panel_Hybrids	Diversity_Hybrids	338.21	3.37233	13.3397	23.9597	15.6596
W95115_H	Diversity_Panel_Hybrids	Diversity_Hybrids	353.497	19.7283	8.61179	13.5364	53.6842
Wf9_H	Diversity_Panel_Hybrids	Diversity_Hybrids	314.413	24.0214	17.3904	8.16624	27.1251
11430	Diversity_Panel_Lines	Diversity_Iodent	-252.117	323.008	-80.602	-92.7093	4.34426
A3	Diversity_Panel_Lines	Diversity_Other	-147.463	19.2654	170.903	-13.3554	80.1663
A310	Diversity_Panel_Lines	Diversity_Other	-137.741	49.183	167.67	2.39736	83.5804
A347	Diversity_Panel_Lines	Diversity_Other	-156.883	6.6874	118.016	-19.9186	103.937
A374	Diversity_Panel_Lines	Diversity_Other	-152.016	4.86783	166.554	-45.0529	118.462
A375	Diversity_Panel_Lines	Diversity_Other	-135.216	-13.2799	188.961	-10.1793	114.125
A554	Diversity_Panel_Lines	Diversity_Other	-148.612	37.3897	197.952	-23.2596	101.042
AS5707	Diversity_Panel_Lines	Diversity_Lancaster	-104.141	66.6921	249.639	92.853	-117.003
B100	Diversity_Panel_Lines	Diversity_Lancaster	-118.341	79.1915	203.964	142.349	41.8569
B104	Diversity_Panel_Lines	Diversity_Stiff_Stalk	-192.357	-279.144	46.5857	-110.763	-4.86364
B105	Diversity_Panel_Lines	Diversity_Other	-184.362	-128.976	73.1126	-78.2013	49.5854
B106	Diversity_Panel_Lines	Diversity_Other	-95.4812	64.4266	215.656	8.376	-8.85434
B107	Diversity_Panel_Lines	Diversity_Iodent	-260.317	282.1	-126.122	-245.411	-95.8687
B108	Diversity_Panel_Lines	Diversity_Other	-115.964	17.1562	189.703	12.8373	73.52
B109	Diversity_Panel_Lines	Diversity_Stiff_Stalk	-248.894	-491.161	-40.1697	-67.4943	-124.098
B110	Diversity_Panel_Lines	Diversity_Stiff_Stalk	-207.655	-261.942	33.9344	-116.18	5.33831
B113	Diversity_Panel_Lines	Diversity_Other	-128.511	20.2763	152.668	4.6497	75.2868
B37	Diversity_Panel_Lines	Diversity_Other	-199.164	-147.99	48.2544	-68.4944	-55.2262
B73	Diversity_Panel_Lines	Diversity_Stiff_Stalk	-266.068	-592.395	-71.8644	-95.9222	-158.291
B84	Diversity_Panel_Lines	Diversity_Stiff_Stalk	-212.212	-320.455	37.1195	-108.777	14.8533
B89	Diversity_Panel_Lines	Diversity_Other	-149.786	33.806	167.003	-36.2818	73.0289
B97	Diversity_Panel_Lines	Diversity_Other	-145.614	20.0558	151.633	2.30781	107.092
B98	Diversity_Panel_Lines	Diversity_Other	-128.356	29.8099	136.556	3.71672	82.644
C103	Diversity_Panel_Lines	Diversity_Other	-113.135	118.07	325.425	181.391	-328.538
CO109	Diversity_Panel_Lines	Diversity_Other	-89.0281	27.2802	176.087	-8.97223	56.7196
CR1Ht	Diversity_Panel_Lines	Diversity_Lancaster	-146.8	106.422	290.655	125.818	-93.4758
D09	Diversity_Panel_Lines	Diversity_Other	-164.048	-12.9347	154.226	-104.936	178.283
DE811	Diversity_Panel_Lines	Diversity_Stiff_Stalk	-189.343	-165.927	98.0492	-32.2651	-36.8199
DK4676A	Diversity_Panel_Lines	Diversity_Stiff_Stalk	-248.341	-141.573	-68.6295	118.005	127.935
DK78010	Diversity_Panel_Lines	Diversity_Stiff_Stalk	-261.869	-475.199	-72.0368	-89.9961	4.69795
DK78371A	Diversity_Panel_Lines	Diversity_Lancaster	-127.695	122.594	261.309	238.775	-48.6604
DKFAPW	Diversity_Panel_Lines	Diversity_Stiff_Stalk	-225.938	-269.033	16.2936	-134.441	37.3059
DKFBHJ	Diversity_Panel_Lines	Diversity_Stiff_Stalk	-224.451	-226.77	-28.4974	-37.7274	148.847
DKIBO2	Diversity_Panel_Lines	Diversity_Iodent	-255.175	311.852	-117.646	-228.651	17.2905
DKMBST	Diversity_Panel_Lines	Diversity_Lancaster	-138.196	129.38	219.271	242.879	40.2197
EA1027	Diversity_Panel_Lines	Diversity_Other	-63.8137	36.9579	158.171	13.6134	62.4727
EA1163	Diversity_Panel_Lines	Diversity_Other	-122.114	24.3473	210.569	-38.7793	78.4016
EA3076	Diversity_Panel_Lines	Diversity_Other	-74.0717	58.6756	180.915	-7.9257	94.0352
EC136	Diversity_Panel_Lines	Diversity_Stiff_Stalk	-166.029	-298.591	30.3887	-59.3292	-50.5718
EC140	Diversity_Panel_Lines	Diversity_Stiff_Stalk	-103.989	-202.41	66.5713	-40.712	-40.8591
EC151	Diversity_Panel_Lines	Diversity_Stiff_Stalk	-157.644	-197.807	94.4866	-93.1761	146.533
EC169	Diversity_Panel_Lines	Diversity_Stiff_Stalk	-172.103	-329.048	6.19321	-108.514	104.128
EC175	Diversity_Panel_Lines	Diversity_Stiff_Stalk	-159.483	-252.267	73.1673	-175.287	123.875
EC232	Diversity_Panel_Lines	Diversity_Other	-82.2469	45.5474	154.786	-38.5655	63.0823
EC242C	Diversity_Panel_Lines	Diversity_Iodent	-264.774	233.499	-121.933	-155.872	-34.9588
EC334	Diversity_Panel_Lines	Diversity_Other	-171.014	-143.679	91.5981	-109.99	145.538
EP10	Diversity_Panel_Lines	Diversity_Other	-91.0195	45.1455	153.787	-22.632	96.7022
EP2008-18	Diversity_Panel_Lines	Diversity_Lancaster	-136.349	111.358	265.343	207.901	2.15107
EP2008-22	Diversity_Panel_Lines	Diversity_Lancaster	-122.935	77.8817	237.995	187.992	41.8866
EP29	Diversity_Panel_Lines	Diversity_Other	-130.919	12.6857	173.924	12.3891	133.965
EP51	Diversity_Panel_Lines	Diversity_Other	-116.629	45.225	158.408	-4.99262	51.6859
EP52	Diversity_Panel_Lines	Diversity_Other	-133.84	4.03881	200.387	16.0073	121.201
EP55	Diversity_Panel_Lines	Diversity_Other	-124.608	-18.9636	178.794	-23.928	127.459
EP67	Diversity_Panel_Lines	Diversity_Other	-83.4916	46.5633	148.852	23.6892	103.493
EP72	Diversity_Panel_Lines	Diversity_Other	-135.276	27.366	178.643	46.1086	21.7673
EP77	Diversity_Panel_Lines	Diversity_Other	-94.137	42.4404	179.196	-24.9897	86.9106
EZ11A	Diversity_Panel_Lines	Diversity_Other	-176.785	-35.0741	155.993	11.7587	117.486
EZ18	Diversity_Panel_Lines	Diversity_Other	-111.654	56.5029	169.769	17.7047	-40.2266
EZ31	Diversity_Panel_Lines	Diversity_Stiff_Stalk	-212.403	-300.247	38.6054	-169.562	174.122
EZ35	Diversity_Panel_Lines	Diversity_Other	-56.4716	-41.517	115.475	-32.6835	89.3901
EZ36	Diversity_Panel_Lines	Diversity_Other	-114.519	-23.0785	156.945	-33.2751	72.6621
EZ37	Diversity_Panel_Lines	Diversity_Stiff_Stalk	-223.347	-319.135	18.8674	-191.626	194.564
EZ38	Diversity_Panel_Lines	Diversity_Other	-173.001	-198.457	73.3905	-117.315	59.5341
EZ40	Diversity_Panel_Lines	Diversity_Stiff_Stalk	-185.131	-181.895	59.4158	-109.329	-8.24216
EZ42	Diversity_Panel_Lines	Diversity_Stiff_Stalk	-199.459	-242.417	50.0736	-137.712	34.3701
EZ47	Diversity_Panel_Lines	Diversity_Other	-154.535	-61.865	179.068	-25.9054	104.19
EZ48	Diversity_Panel_Lines	Diversity_Stiff_Stalk	-180.113	-188.022	74.3698	-79.4263	74.5212
F04401	Diversity_Panel_Lines	Diversity_Iodent	-242.939	260.384	-155.105	-247.968	-116.007
F04402	Diversity_Panel_Lines	Diversity_Iodent	-252.179	255.918	-168.813	-253.722	-106.487
F04701	Diversity_Panel_Lines	Diversity_Lancaster	-175.631	144.918	282.743	254.599	-252.131
F04702	Diversity_Panel_Lines	Diversity_Lancaster	-126.851	129.552	290.777	216.239	-252.972
F05101	Diversity_Panel_Lines	Diversity_Stiff_Stalk	-247.445	-410.092	-48.6461	-38.8592	13.7987
F05404	Diversity_Panel_Lines	Diversity_Iodent	-292.513	21.2584	-180.743	181.992	-20.0753
F1808	Diversity_Panel_Lines	Diversity_Stiff_Stalk	-241.952	-106.307	-79.7649	-172.258	-27.4803
F1890	Diversity_Panel_Lines	Diversity_Iodent	-253.58	308.926	-124.687	-206.51	-45.4927
F218	Diversity_Panel_Lines	Diversity_Other	-115.65	42.4392	171.969	-49.3063	106.943
F252	Diversity_Panel_Lines	Diversity_Other	-128.691	43.299	167.899	-40.7437	113.617
F353	Diversity_Panel_Lines	Diversity_Iodent	-205.604	240.829	-61.0671	-164.629	-16.6157
F354	Diversity_Panel_Lines	Diversity_Other	-87.9673	44.8673	190.856	9.96751	37.7559
F608	Diversity_Panel_Lines	Diversity_Other	-127.591	34.611	173.676	2.22212	98.993
F618	Diversity_Panel_Lines	Diversity_Other	-193.557	-92.6278	57.1458	-78.309	12.7581
F7001	Diversity_Panel_Lines	Diversity_Other	-121.544	2.36563	185.582	-30.985	102.579
F7019	Diversity_Panel_Lines	Diversity_Other	-162.128	-153.611	111.47	-145.528	212.116
F7025	Diversity_Panel_Lines	Diversity_Stiff_Stalk	-222.014	-330.94	10.9324	-62.6803	-80.3243
F7028	Diversity_Panel_Lines	Diversity_Other	-137.387	-53.109	141.927	-14.9325	-73.7284
F7057	Diversity_Panel_Lines	Diversity_Other	-117.963	8.39123	230.416	13.8386	196.251
F7058	Diversity_Panel_Lines	Diversity_Other	-128.389	-13.1941	215.199	0.301903	192.163
F7081	Diversity_Panel_Lines	Diversity_Other	-139.814	-65.6084	165.895	-80.2598	235.193
F7082	Diversity_Panel_Lines	Diversity_Other	-137.34	-46.0021	174.359	-70.4492	226.597
F712	Diversity_Panel_Lines	Diversity_Other	-121.233	-0.24666	186.656	-11.6663	120.344
F748	Diversity_Panel_Lines	Diversity_Lancaster	-180.522	-149.424	121.636	-57.0372	105.901
F752	Diversity_Panel_Lines	Diversity_Other	-165.568	-33.8517	123.034	-57.1588	35.0868
F838	Diversity_Panel_Lines	Diversity_Other	-149.732	-3.13621	177.639	10.4572	128.162
F874	Diversity_Panel_Lines	Diversity_Other	-31.3749	90.9848	167.59	31.9741	83.3706
F888	Diversity_Panel_Lines	Diversity_Other	-141.778	-27.2078	142.11	-58.9993	119.729
F894	Diversity_Panel_Lines	Diversity_Other	-198.841	-98.7976	47.4328	-76.5268	48.4925
F908	Diversity_Panel_Lines	Diversity_Other	-88.0923	20.9401	178.908	4.75621	110.168
F912	Diversity_Panel_Lines	Diversity_Iodent	-245.493	179.345	-108.962	-206.054	-37.8632
F918	Diversity_Panel_Lines	Diversity_Other	-191.707	-103.498	74.86	-84.3057	34.6333
F922	Diversity_Panel_Lines	Diversity_Other	-138.245	93.3503	97.3917	-46.1462	86.1088
F924	Diversity_Panel_Lines	Diversity_Stiff_Stalk	-204.784	-195.592	55.4301	-59.584	-17.0169
F98902	Diversity_Panel_Lines	Diversity_Iodent	-324.887	-82.7475	-265.827	30.6318	12.4528
FP1	Diversity_Panel_Lines	Diversity_Other	-91.0006	-13.4605	119.358	-43.1226	97.4253
FR19	Diversity_Panel_Lines	Diversity_Other	-167.416	-123.577	108.032	-79.0957	112.779
FR697	Diversity_Panel_Lines	Diversity_Lancaster	-157.73	152.92	298.571	203.572	-272.024
H99	Diversity_Panel_Lines	Diversity_Lancaster	-120.053	89.5289	222.073	147.593	31.6118
HMV5301	Diversity_Panel_Lines	Diversity_Iodent	-259.248	289.869	-174.3	-227.423	-55.2734
HMV5325	Diversity_Panel_Lines	Diversity_Stiff_Stalk	-180.578	-130.995	50.6488	7.59221	-48.0836
HMV5343	Diversity_Panel_Lines	Diversity_Stiff_Stalk	-206.516	-155.948	69.1718	17.2446	-102.904
HMV5347	Diversity_Panel_Lines	Diversity_Stiff_Stalk	-238.264	-287.051	-42.5767	-61.4387	137.393
HMV5405	Diversity_Panel_Lines	Diversity_Iodent	-232.287	44.5578	-31.519	-222.412	-21.3281
HMV5409	Diversity_Panel_Lines	Diversity_Other	-187.908	-112.541	105.752	13.9823	-23.1892
HMV5422	Diversity_Panel_Lines	Diversity_Stiff_Stalk	-191.915	-108.539	55.138	37.3686	-91.1861
HMV5502	Diversity_Panel_Lines	Diversity_Iodent	-233.169	84.3837	-70.8139	-175.812	-62.0507
I198	Diversity_Panel_Lines	Diversity_Other	-162.716	1.26085	129.804	-45.3577	85.1424
I233	Diversity_Panel_Lines	Diversity_Other	-107.154	32.3623	188.127	-8.92602	44.6029
I238	Diversity_Panel_Lines	Diversity_Other	-143.235	14.2136	136.862	-50.1892	81.6811
I242	Diversity_Panel_Lines	Diversity_Other	-154.722	-30.295	126.003	-47.6741	98.6051
I261	Diversity_Panel_Lines	Diversity_Other	-144.579	-0.701081	155.468	-23.929	86.7362
I267	Diversity_Panel_Lines	Diversity_Other	-149.026	-5.62046	115.758	-42.7942	97.2088
IDT	Diversity_Panel_Lines	Diversity_Other	-165.551	51.0786	133.853	4.39699	70.0124
LAN496	Diversity_Panel_Lines	Diversity_Other	-113.571	71.724	215.862	39.167	-37.5479
LH123Ht	Diversity_Panel_Lines	Diversity_Lancaster	-183.036	65.3248	167.827	200.409	-82.9865
LH145	Diversity_Panel_Lines	Diversity_Stiff_Stalk	-215.5	-239.827	22.0891	-134.622	215.006
LH38	Diversity_Panel_Lines	Diversity_Lancaster	-142.667	126.411	188.7	234.472	84.28
LH39	Diversity_Panel_Lines	Diversity_Lancaster	-162.078	114.374	197.386	220.673	96.0822
LH59	Diversity_Panel_Lines	Diversity_Lancaster	-136.576	151.555	317.177	240.784	-271.521
LH60	Diversity_Panel_Lines	Diversity_Lancaster	-126.099	101.497	272.69	86.5613	-130.951
LH65	Diversity_Panel_Lines	Diversity_Lancaster	-156.914	128.766	320.759	188.304	-253.151
LH74	Diversity_Panel_Lines	Diversity_Stiff_Stalk	-261.51	-498.471	-62.5034	-123.757	-4.23877
LH82	Diversity_Panel_Lines	Diversity_Other	-188.054	118.337	30.2301	-63.8718	39.5331
LH93	Diversity_Panel_Lines	Diversity_Other	-114.744	50.5923	175.086	-1.27343	53.9902
Lo1016	Diversity_Panel_Lines	Diversity_Stiff_Stalk	-199.361	-272.413	32.1961	-15.3327	-101.978
Lo1026	Diversity_Panel_Lines	Diversity_Stiff_Stalk	-227.016	-439.378	-9.22301	-73.8162	-151.638
Lo1035	Diversity_Panel_Lines	Diversity_Lancaster	-150.797	-127.836	144.394	-3.33157	-208.025
Lo1038	Diversity_Panel_Lines	Diversity_Other	-135.386	60.0361	157.168	3.10361	73.8054
Lo1056	Diversity_Panel_Lines	Diversity_Lancaster	-120.365	39.6622	254.555	124.503	-303.698
Lo1063	Diversity_Panel_Lines	Diversity_Stiff_Stalk	-207.307	-53.9429	65.0182	-37.4674	-135.29
Lo1087	Diversity_Panel_Lines	Diversity_Stiff_Stalk	-190.962	-253.612	59.7458	-50.3806	-262.434
Lo1094	Diversity_Panel_Lines	Diversity_Stiff_Stalk	-192.346	-290.071	61.2689	-125.609	-268.297
Lo1095	Diversity_Panel_Lines	Diversity_Iodent	-203.254	47.8266	4.2874	-62.2852	-168.955
Lo1101	Diversity_Panel_Lines	Diversity_Stiff_Stalk	-258.343	-518.755	-54.9927	-87.6151	-179.44
Lo1106	Diversity_Panel_Lines	Diversity_Stiff_Stalk	-239.638	-382.681	7.18755	-139.414	-177.35
Lo1123	Diversity_Panel_Lines	Diversity_Iodent	-241.986	-33.5127	-51.6941	-143.722	-2.32404
Lo1124	Diversity_Panel_Lines	Diversity_Lancaster	-183.366	95.2995	250.743	174.776	-337.827
Lo1172	Diversity_Panel_Lines	Diversity_Other	-89.5901	-1.5025	109.525	-30.1537	-156.558
Lo1180	Diversity_Panel_Lines	Diversity_Iodent	-205.097	203.779	-57.4042	-149.552	-128.687
Lo1187	Diversity_Panel_Lines	Diversity_Stiff_Stalk	-248.653	-415.706	-43.6095	-80.5939	-110.01
Lo1199	Diversity_Panel_Lines	Diversity_Stiff_Stalk	-236.734	-391.75	17.3814	-120.541	-200.926
Lo1203	Diversity_Panel_Lines	Diversity_Lancaster	-199.513	-30.8908	29.2778	-44.5918	-169.112
Lo1223	Diversity_Panel_Lines	Diversity_Stiff_Stalk	-242.238	-273.266	-84.4232	-68.6361	-239.078
Lo1242	Diversity_Panel_Lines	Diversity_Lancaster	-223.807	167.089	50.7528	-30.977	-197.813
Lo1251	Diversity_Panel_Lines	Diversity_Stiff_Stalk	-223.093	-152.393	35.2466	-97.9589	-264.854
Lo1253	Diversity_Panel_Lines	Diversity_Stiff_Stalk	-211.963	-40.2461	13.8609	-103.587	-308.213
Lo1261	Diversity_Panel_Lines	Diversity_Stiff_Stalk	-258.978	-505.259	-46.6314	-80.0402	-179.25
Lo1266	Diversity_Panel_Lines	Diversity_Iodent	-239.358	4.03261	-67.1181	-85.4673	-108.038
Lo1270	Diversity_Panel_Lines	Diversity_Lancaster	-165.769	51.2194	196.606	106.89	-204.736
Lo1273	Diversity_Panel_Lines	Diversity_Iodent	-214.542	11.9721	-4.55751	-129.555	-40.4153
Lo1274	Diversity_Panel_Lines	Diversity_Lancaster	-200.248	22.8526	174.741	108.505	-212.903
Lo1280	Diversity_Panel_Lines	Diversity_Lancaster	-185.644	28.5313	118.791	67.7071	-275.61
Lo1282	Diversity_Panel_Lines	Diversity_Lancaster	-209.688	26.7864	43.4947	37.1253	-265.497
Lo1284	Diversity_Panel_Lines	Diversity_Lancaster	-202.844	-7.16574	42.0879	11.4926	-267.083
Lo1288	Diversity_Panel_Lines	Diversity_Lancaster	-189.943	89.6151	167.108	107.913	-325.547
Lo1290	Diversity_Panel_Lines	Diversity_Lancaster	-192.248	55.9627	123.304	62.3639	-322.982
Lo1301	Diversity_Panel_Lines	Diversity_Stiff_Stalk	-230.741	-404.659	-25.3482	-51.1432	-255.302
Lo904	Diversity_Panel_Lines	Diversity_Stiff_Stalk	-272.27	-562.875	-77.5416	-82.7544	-152.81
Lp5	Diversity_Panel_Lines	Diversity_Stiff_Stalk	-224.963	-472.001	-27.8461	-59.5784	-139.999
ML606	Diversity_Panel_Lines	Diversity_Lancaster	-138.32	108.583	209.765	212.503	58.8472
Mo15W	Diversity_Panel_Lines	Diversity_Other	-139.412	37.7284	177.542	15.8379	94.8619
Mo17	Diversity_Panel_Lines	Diversity_Lancaster	-155.344	158.74	346.297	220.443	-348.016
MS153	Diversity_Panel_Lines	Diversity_Other	-139.476	34.1265	182.561	15.876	106.133
MS71	Diversity_Panel_Lines	Diversity_Other	-123.875	5.32437	172.003	-52.0428	110.921
N16	Diversity_Panel_Lines	Diversity_Other	-129.05	3.4569	165.72	-52.2354	100.033
N192	Diversity_Panel_Lines	Diversity_Stiff_Stalk	-252.745	-503.006	-46.0577	-90.5485	-50.4336
N22	Diversity_Panel_Lines	Diversity_Other	-157.747	29.7897	172.091	-30.8718	48.5191
N25	Diversity_Panel_Lines	Diversity_Other	-120.506	-10.249	136.767	-11.1701	67.7391
N6	Diversity_Panel_Lines	Diversity_Other	-119.307	24.0795	145.867	-11.1453	74.8466
NC290	Diversity_Panel_Lines	Diversity_Lancaster	-106.867	58.7953	236.149	83.2114	-100.879
NC358	Diversity_Panel_Lines	Diversity_Other	-123.654	22.5484	185.743	-1.90433	96.7669
NDB8	Diversity_Panel_Lines	Diversity_Other	-130.224	38.7882	153.278	-44.6208	145.032
NK764	Diversity_Panel_Lines	Diversity_Stiff_Stalk	-226	-453.586	-15.6861	-104.872	-21.6178
NK807	Diversity_Panel_Lines	Diversity_Other	-169.222	-67.8395	130.89	-30.9312	54.8477
NQ508	Diversity_Panel_Lines	Diversity_Iodent	-287.472	199.446	-151.254	-244.107	-71.8739
NS701	Diversity_Panel_Lines	Diversity_Stiff_Stalk	-265.882	-512.4	-71.5212	-87.0341	-50.622
Oh02	Diversity_Panel_Lines	Diversity_Other	-119.547	10.976	168.336	-17.1628	71.731
Oh33	Diversity_Panel_Lines	Diversity_Other	-138.831	28.5295	166.404	-41.3341	93.767
Oh40B	Diversity_Panel_Lines	Diversity_Lancaster	-94.0492	72.3662	219.959	174.651	11.516
Oh43	Diversity_Panel_Lines	Diversity_Lancaster	-121.908	105.444	244.41	239.298	91.7495
Os426	Diversity_Panel_Lines	Diversity_Other	-159.962	0.471496	155.718	-50.1028	76.1769
P465P	Diversity_Panel_Lines	Diversity_Other	-94.5258	43.4825	214.238	82.9118	100.065
Pa36	Diversity_Panel_Lines	Diversity_Other	-129.315	50.58	178.765	-18.5266	121.578
Pa405	Diversity_Panel_Lines	Diversity_Other	-108.425	2.41959	196.913	-33.7076	110.948
Pa91	Diversity_Panel_Lines	Diversity_Other	-117.784	55.7589	181.272	80.7578	47.0941
PB116	Diversity_Panel_Lines	Diversity_Other	-54.6965	61.5859	210.918	34.6175	-28.831
PB98TR	Diversity_Panel_Lines	Diversity_Other	-101.621	29.8208	184.507	2.95214	83.3422
PH207	Diversity_Panel_Lines	Diversity_Iodent	-336.339	439.148	-310.411	-365.438	-49.1806
PHB09	Diversity_Panel_Lines	Diversity_Stiff_Stalk	-181.547	-146.373	87.6787	-78.5391	-53.749
PHG35	Diversity_Panel_Lines	Diversity_Iodent	-213.394	119.06	32.2282	-114.115	-138.15
PHG39	Diversity_Panel_Lines	Diversity_Stiff_Stalk	-233.246	-141.46	-12.1533	-29.8078	-98.5085
PHG47	Diversity_Panel_Lines	Diversity_Lancaster	-189.222	102.313	62.7357	241.608	81.4623
PHG50	Diversity_Panel_Lines	Diversity_Iodent	-263.286	351.76	-157.321	-282.85	-112.433
PHG71	Diversity_Panel_Lines	Diversity_Iodent	-263.928	-30.2236	-107.858	-300.131	93.2707
PHG80	Diversity_Panel_Lines	Diversity_Stiff_Stalk	-187.884	-115.477	76.0487	2.59158	-139.705
PHG83	Diversity_Panel_Lines	Diversity_Iodent	-255.525	269.423	-72.0801	-212.346	-137.836
PHG84	Diversity_Panel_Lines	Diversity_Lancaster	-157.927	66.8079	130.723	-32.7571	-255.146
PHG86	Diversity_Panel_Lines	Diversity_Stiff_Stalk	-245.553	-419.513	-4.50647	-105.784	-76.8736
PHH93	Diversity_Panel_Lines	Diversity_Iodent	-317.854	395.5	-259.869	-282.95	-33.4404
PHJ40	Diversity_Panel_Lines	Diversity_Lancaster	-161.261	1.973	174.837	17.0094	-168.134
PHK29	Diversity_Panel_Lines	Diversity_Stiff_Stalk	-210.427	-263.208	9.34491	-61.5178	-112.126
PHK76	Diversity_Panel_Lines	Diversity_Lancaster	-170.114	103.992	239.392	156.487	-147.464
PHR36	Diversity_Panel_Lines	Diversity_Other	-167.538	111.974	101.346	-71.1696	-76.6998
PHT77	Diversity_Panel_Lines	Diversity_Lancaster	-156.859	88.1761	219.014	96.3651	-143.655
PHV63	Diversity_Panel_Lines	Diversity_Stiff_Stalk	-163.915	-99.0458	120.31	-31.7005	-103.663
PHW65	Diversity_Panel_Lines	Diversity_Lancaster	-190.241	107.01	117.754	26.4655	-222.448
PHZ51	Diversity_Panel_Lines	Diversity_Lancaster	-145.106	78.7162	198.146	-18.0709	-148.056
SC-Malawi	Diversity_Panel_Lines	Diversity_Other	-114.29	29.3532	181.219	1.57601	93.6574
SGI061	Diversity_Panel_Lines	Diversity_Iodent	-276.449	316.686	-174.696	-63.6939	3.88325
UH_2500	Diversity_Panel_Lines	Diversity_Other	-167.149	-35.5654	156.021	-139.35	164.349
UH_6102	Diversity_Panel_Lines	Diversity_Iodent	-103.233	23.2947	179.81	-38.1534	107.355
UH_6179	Diversity_Panel_Lines	Diversity_Iodent	-287.075	315.296	-170.104	-282.566	14.5361
UH_P024	Diversity_Panel_Lines	Diversity_Iodent	-263.557	216.397	-97.4403	-257.738	67.8332
UH_P060	Diversity_Panel_Lines	Diversity_Iodent	-226.448	226.178	-47.5676	-181.995	23.746
UH_P064	Diversity_Panel_Lines	Diversity_Iodent	-285.252	330.532	-195.108	-327.498	-2.5643
UH_P074	Diversity_Panel_Lines	Diversity_Iodent	-237.407	162.025	-32.2791	-207.995	88.4864
UH_P087	Diversity_Panel_Lines	Diversity_Iodent	-250.141	198.311	-93.0721	-232.311	43.3006
UH_P089	Diversity_Panel_Lines	Diversity_Iodent	-263.812	243.352	-111.803	-289.522	34.4948
UH_P104	Diversity_Panel_Lines	Diversity_Other	-253.921	146.85	-77.5114	-226.686	125.028
UH_P115	Diversity_Panel_Lines	Diversity_Iodent	-221.925	190.544	-10.8932	-135.27	58.7893
UH_P128	Diversity_Panel_Lines	Diversity_Iodent	-198.588	3.02148	78.4291	-199.133	144.746
UH_P148	Diversity_Panel_Lines	Diversity_Iodent	-261.145	198.311	-70.9655	-277.035	68.615
UH_S018	Diversity_Panel_Lines	Diversity_Other	-234.802	163.26	-40.9987	-294.257	85.4477
UH_S020	Diversity_Panel_Lines	Diversity_Other	-259.814	251.962	-90.5883	-248.975	83.5683
UH_S025	Diversity_Panel_Lines	Diversity_Other	-152.616	-34.4073	142.375	-58.957	126.531
UH250	Diversity_Panel_Lines	Diversity_Other	-155.167	-32.1084	134.359	-75.7468	136.192
UH304	Diversity_Panel_Lines	Diversity_Iodent	-142.274	-14.212	176.702	-89.3597	158.596
Va26	Diversity_Panel_Lines	Diversity_Lancaster	-122.694	66.6412	219.47	154.184	83.9006
W117	Diversity_Panel_Lines	Diversity_Other	-114.867	13.76	239.338	4.49928	177.65
W153R	Diversity_Panel_Lines	Diversity_Other	-128.751	81.055	208.858	9.51116	113.786
W182E	Diversity_Panel_Lines	Diversity_Other	-144.583	31.3496	188.6	16.4817	156.305
W23	Diversity_Panel_Lines	Diversity_Other	-105.358	9.53168	184.425	-23.7109	121.974
W602S	Diversity_Panel_Lines	Diversity_Lancaster	-137.156	61.9457	219.888	78.3285	-33.595
W604S	Diversity_Panel_Lines	Diversity_Lancaster	-120.95	41.2632	236.127	100.942	-68.2376
W64A	Diversity_Panel_Lines	Diversity_Other	-177.851	63.9502	209.691	-11.4568	20.1013
W9	Diversity_Panel_Lines	Diversity_Other	-79.1594	26.4075	182.369	-11.8955	114.047
W95115	Diversity_Panel_Lines	Diversity_Other	-109.249	-6.15044	192.288	9.36153	37.9022
Wf9	Diversity_Panel_Lines	Diversity_Other	-157.454	35.0406	199.882	-22.6676	60.8733
DZ_PG_01	Genetic_Progress_Panel	PG	-277.803	-37.8977	-164.091	138.297	100.776
DZ_PG_02	Genetic_Progress_Panel	PG	-113.513	-77.9927	130.68	-49.0675	42.4766
DZ_PG_03	Genetic_Progress_Panel	PG	-206.13	121.967	72.7413	-10.6684	-129.141
DZ_PG_04	Genetic_Progress_Panel	PG	-64.2629	236.333	-113.048	-179.21	6.75985
DZ_PG_05	Genetic_Progress_Panel	PG	-99.0861	-91.3066	124.71	-54.9405	82.4473
DZ_PG_06	Genetic_Progress_Panel	PG	-212.695	174.612	83.3957	-0.274547	-150.659
DZ_PG_08	Genetic_Progress_Panel	PG	-45.4069	37.3832	146.96	-16.343	107.968
DZ_PG_09	Genetic_Progress_Panel	PG	-40.1868	-73.4723	126.488	-28.927	73.122
DZ_PG_10	Genetic_Progress_Panel	PG	-106.074	67.5109	202.253	10.1856	51.1218
DZ_PG_11	Genetic_Progress_Panel	PG	-252.169	119.456	-83.9333	-109.028	-58.5063
DZ_PG_12	Genetic_Progress_Panel	PG	-262.799	66.6761	-128.288	-162.237	40.4348
DZ_PG_13	Genetic_Progress_Panel	PG	-297.864	10.161	-229.3	100.421	24.0949
DZ_PG_14	Genetic_Progress_Panel	PG	-220.251	112.228	77.4764	20.7684	-155.867
DZ_PG_16	Genetic_Progress_Panel	PG	-163.717	-145.37	132.746	-72.695	151.961
DZ_PG_17	Genetic_Progress_Panel	PG	-134.043	53.0382	190.731	66.1688	118.125
DZ_PG_18	Genetic_Progress_Panel	PG	-81.6125	158.941	-14.9205	-109.24	33.4528
DZ_PG_19	Genetic_Progress_Panel	PG	-178.739	-137.168	76.0592	-108.432	129.929
DZ_PG_20	Genetic_Progress_Panel	PG	-101.78	34.2827	184.092	1.64769	103.111
DZ_PG_21	Genetic_Progress_Panel	PG	46.9636	26.45	161.865	5.65081	118.981
DZ_PG_22	Genetic_Progress_Panel	PG	-150.197	69.2824	201.018	51.3723	49.4708
DZ_PG_23	Genetic_Progress_Panel	PG	-261.01	5.30493	-133.192	98.6915	83.4769
DZ_PG_24	Genetic_Progress_Panel	PG	-94.62	18.6706	164.558	-0.479518	101.362
DZ_PG_25	Genetic_Progress_Panel	PG	-233.685	23.1868	-76.3193	-91.2728	-18.7803
DZ_PG_26	Genetic_Progress_Panel	PG	-309.494	27.2165	-229.455	157.221	28.1196
DZ_PG_27	Genetic_Progress_Panel	PG	-104.691	45.3671	169.834	-15.1745	82.8673
DZ_PG_30	Genetic_Progress_Panel	PG	24.8113	28.0756	165.907	6.60596	115.73
DZ_PG_31	Genetic_Progress_Panel	PG	31.5328	35.4065	136.189	11.6797	107.967
DZ_PG_32	Genetic_Progress_Panel	PG	12.9998	34.2079	119.469	-1.46697	55.8951
DZ_PG_33	Genetic_Progress_Panel	PG	4.85201	37.2752	146.702	-6.65897	59.536
DZ_PG_34	Genetic_Progress_Panel	PG	-300.096	15.3962	-235.821	109.287	75.315
DZ_PG_35	Genetic_Progress_Panel	PG	-119.161	-78.8975	118.339	-52.8318	61.8293
DZ_PG_37	Genetic_Progress_Panel	PG	-93.0506	-29.0953	121.642	-40.8492	82.9393
DZ_PG_39	Genetic_Progress_Panel	PG	-111.406	211.388	-67.6256	-139.408	24.481
DZ_PG_40	Genetic_Progress_Panel	PG	-246.454	-78.4476	-40.8334	-74.6982	-6.766
DZ_PG_41	Genetic_Progress_Panel	PG	-295.769	8.1116	-198.73	99.5796	56.1932
DZ_PG_43	Genetic_Progress_Panel	PG	-251.018	149.826	-78.6466	-114.499	-101.506
DZ_PG_44	Genetic_Progress_Panel	PG	-228.117	248.417	-25.8481	-127.615	-36.7889
DZ_PG_45	Genetic_Progress_Panel	PG	-18.1362	15.7606	112.764	7.39845	-80.1781
DZ_PG_46	Genetic_Progress_Panel	PG	-93.2633	86.8702	16.4072	-85.4299	-31.3314
DZ_PG_47	Genetic_Progress_Panel	PG	-168.75	-148.194	128.683	-88.7192	185.014
DZ_PG_48	Genetic_Progress_Panel	PG	-101.8	223.708	-86.1259	-162.533	4.27425
DZ_PG_49	Genetic_Progress_Panel	PG	-229.143	125.611	59.8711	-6.71594	-122.604
DZ_PG_50	Genetic_Progress_Panel	PG	-175.501	-38.3807	139.809	-46.2592	56.3459
DZ_PG_51	Genetic_Progress_Panel	PG	-71.5846	16.244	149.539	-18.0449	108.527
DZ_PG_52	Genetic_Progress_Panel	PG	-185.324	-28.223	156.679	68.8319	-15.9406
DZ_PG_53	Genetic_Progress_Panel	PG	-53.0395	55.8952	153.085	-9.57974	76.4953
DZ_PG_54	Genetic_Progress_Panel	PG	-34.5749	52.946	166.675	-2.98527	78.5943
DZ_PG_55	Genetic_Progress_Panel	PG	-67.3424	26.5342	168.19	20.1816	131.007
DZ_PG_62	Genetic_Progress_Panel	PG	-309.521	27.68	-229.39	157.212	27.8016
DZ_PG_63	Genetic_Progress_Panel	PG	-310.729	19.6074	-248.941	183.608	60.9949
DZ_PG_66	Genetic_Progress_Panel	PG	-248.336	208.265	-55.3897	-73.1034	-88.0669
DZ_PG_67	Genetic_Progress_Panel	PG	-285.752	-24.2768	-219.409	192.779	49.3596
DZ_PG_68	Genetic_Progress_Panel	PG	-265.693	-19.8573	-156.103	137.777	24.4426
DZ_PG_69	Genetic_Progress_Panel	PG	-161.286	39.0865	-92.0563	102.923	-16.8491
DZ_PG_72	Genetic_Progress_Panel	PG	-288.434	8.85713	-233.964	186.91	71.5455
DZ_PG_74	Genetic_Progress_Panel	PG	-272.302	90.4245	-105.508	-107.048	-77.0754
ARV01	Recent_Hybrids_Panel	Recent_Hybrids	-110.754	129.204	-4.28182	-51.6885	-6.65605
ARV03	Recent_Hybrids_Panel	Recent_Hybrids	-318.569	6.33111	-264.666	262.681	85.5944
ARV04	Recent_Hybrids_Panel	Recent_Hybrids	-303.131	-34.8668	-269.262	236.052	65.9779
ARV05	Recent_Hybrids_Panel	Recent_Hybrids	-221.568	34.1613	-133.695	124.545	-48.4386
ARV06	Recent_Hybrids_Panel	Recent_Hybrids	-208.345	154.409	-34.0886	-74.4485	-100.468
ARV07	Recent_Hybrids_Panel	Recent_Hybrids	-311.098	-11.1349	-224.212	177.918	55.0465
ARV08	Recent_Hybrids_Panel	Recent_Hybrids	-237.624	25.2011	-76.2117	7.56524	-79.3196
ARV09	Recent_Hybrids_Panel	Recent_Hybrids	-301.199	-26.2495	-246.44	242.62	55.7323
ARV10	Recent_Hybrids_Panel	Recent_Hybrids	-325.15	-12.9676	-277.637	206.862	61.187
ARV11	Recent_Hybrids_Panel	Recent_Hybrids	-223.138	9.40177	-17.2623	9.42848	-48.0967
ARV12	Recent_Hybrids_Panel	Recent_Hybrids	-239.236	170.886	-37.619	-43.3278	-120.462
ARV13	Recent_Hybrids_Panel	Recent_Hybrids	-291.176	-3.75029	-209.046	187.53	6.81106
ARV14	Recent_Hybrids_Panel	Recent_Hybrids	-310.407	-26.2571	-256.159	247.972	85.652
ARV15	Recent_Hybrids_Panel	Recent_Hybrids	-213.77	-138.342	66.654	78.0477	-103.874
ARV16	Recent_Hybrids_Panel	Recent_Hybrids	-303.135	3.91649	-263.088	218.533	60.3545
ARV17	Recent_Hybrids_Panel	Recent_Hybrids	-319.29	-36.2011	-254.813	204.67	93.1976
ARV18	Recent_Hybrids_Panel	Recent_Hybrids	-322.09	14.9572	-271.4	169.683	64.3406
ARV19	Recent_Hybrids_Panel	Recent_Hybrids	-313.831	1.4983	-256.7	238.401	105.932
ARV20	Recent_Hybrids_Panel	Recent_Hybrids	-325.464	-35.0275	-271.498	235.798	93.7866
ARV21	Recent_Hybrids_Panel	Recent_Hybrids	-317.243	3.31848	-254.78	219.9	77.869
ARV22	Recent_Hybrids_Panel	Recent_Hybrids	-316.141	-3.06201	-248.358	226.196	77.1868
ARV23	Recent_Hybrids_Panel	Recent_Hybrids	-313.506	-42.5482	-265.648	235.414	112.858
ARV24	Recent_Hybrids_Panel	Recent_Hybrids	-325.683	1.82015	-279.817	249.896	88.2359
ARV25	Recent_Hybrids_Panel	Recent_Hybrids	-328.865	22.2435	-282.961	204.572	43.8035
ARV26	Recent_Hybrids_Panel	Recent_Hybrids	-309.461	16.2245	-243.131	205.301	90.3527
ARV27	Recent_Hybrids_Panel	Recent_Hybrids	-305.763	-49.5529	-251.231	256.387	81.087
ARV28	Recent_Hybrids_Panel	Recent_Hybrids	-325.911	-1.03566	-275.344	232.263	95.2061
ARV29	Recent_Hybrids_Panel	Recent_Hybrids	-306.245	2.87936	-285.858	236.932	90.8206
ARV30	Recent_Hybrids_Panel	Recent_Hybrids	-330.401	14.8969	-304.396	232.907	79.7589
ARV31	Recent_Hybrids_Panel	Recent_Hybrids	-321.788	23.7169	-281.397	196.403	67.3248
ARV32	Recent_Hybrids_Panel	Recent_Hybrids	-305.363	-4.87546	-282.373	241.992	45.8411
ARV33	Recent_Hybrids_Panel	Recent_Hybrids	-307.006	-2.44425	-247.779	226.779	89.0985
ARV34	Recent_Hybrids_Panel	Recent_Hybrids	-306.316	-24.9893	-284.324	220.541	82.5735
ARV35	Recent_Hybrids_Panel	Recent_Hybrids	-296.88	-40.8139	-229.083	282.898	96.0325
ARV36	Recent_Hybrids_Panel	Recent_Hybrids	-196.97	147.298	-118.099	-36.4799	-67.5814
ARV37	Recent_Hybrids_Panel	Recent_Hybrids	-162.574	142.383	-103.956	64.2659	-39.6193
ARV39	Recent_Hybrids_Panel	Recent_Hybrids	-174.346	33.8021	-126.139	135.289	-10.3236
ARV40	Recent_Hybrids_Panel	Recent_Hybrids	-165.609	133.953	-121.622	86.2615	-29.3058
ARV41	Recent_Hybrids_Panel	Recent_Hybrids	-232.459	97.387	-40.2941	-2.89894	-131.398
ARV42	Recent_Hybrids_Panel	Recent_Hybrids	-156.859	2.15663	-76.9206	128.274	-42.0969
ARV44	Recent_Hybrids_Panel	Recent_Hybrids	-328.98	-26.7908	-273.025	219.55	76.9068
ARV46	Recent_Hybrids_Panel	Recent_Hybrids	-281.163	-27.517	-199.716	175.793	37.3019
ARV47	Recent_Hybrids_Panel	Recent_Hybrids	-325.647	2.20204	-280.343	237.015	95.1806
ARV48	Recent_Hybrids_Panel	Recent_Hybrids	-286.186	-25.168	-208.855	193.544	55.3737
ARV50	Recent_Hybrids_Panel	Recent_Hybrids	-317.902	19.698	-279.584	232.747	67.9336
ARV51	Recent_Hybrids_Panel	Recent_Hybrids	-297.151	11.9226	-230.175	227.531	86.48
ARV52	Recent_Hybrids_Panel	Recent_Hybrids	-220.998	70.8001	51.9289	30.6956	-92.9581
ARV54	Recent_Hybrids_Panel	Recent_Hybrids	-328.592	-2.04571	-278.731	232.534	67.8374
ARV55	Recent_Hybrids_Panel	Recent_Hybrids	-221.806	170.085	-35.1992	-102.138	-109.416
ARV56	Recent_Hybrids_Panel	Recent_Hybrids	-226.61	-52.6858	-40.3176	33.7419	-7.76105
ARV57	Recent_Hybrids_Panel	Recent_Hybrids	-220.871	147.382	-48.4732	-85.9855	-117.072
ARV58	Recent_Hybrids_Panel	Recent_Hybrids	-263.909	160.788	-83.4828	-54.8492	-63.8038
ARV59	Recent_Hybrids_Panel	Recent_Hybrids	-234.164	120.529	-15.2869	-49.419	-96.396
ARV60	Recent_Hybrids_Panel	Recent_Hybrids	-258.324	55.2267	-99.9332	-23.2648	-86.9392
ARV61	Recent_Hybrids_Panel	Recent_Hybrids	-264.16	82.3233	-125.214	-42.7842	-106.281
ARV63	Recent_Hybrids_Panel	Recent_Hybrids	-281.515	93.4301	-142.586	-100.432	-91.6656
ARV64	Recent_Hybrids_Panel	Recent_Hybrids	-218.837	-52.5074	55.97	119.575	-169.109
ARV65	Recent_Hybrids_Panel	Recent_Hybrids	-223.552	174.702	-25.7231	-81.1394	-133.141
ARV66	Recent_Hybrids_Panel	Recent_Hybrids	-254.256	62.386	-138.122	7.30203	-59.1937
ARV67	Recent_Hybrids_Panel	Recent_Hybrids	-286.698	-10.0934	-192.823	175.318	30.4666
ARV69	Recent_Hybrids_Panel	Recent_Hybrids	-261.805	72.0015	-110.893	-90.4642	-108.726
ARV71	Recent_Hybrids_Panel	Recent_Hybrids	-249.597	166.068	-85.7702	-62.4693	-64.1966
ARV72	Recent_Hybrids_Panel	Recent_Hybrids	-264.793	180.329	-108.644	-45.6227	-59.3515
ARV73	Recent_Hybrids_Panel	Recent_Hybrids	-259.577	220.497	-82.4405	-57.8459	-87.8647
ARV74	Recent_Hybrids_Panel	Recent_Hybrids	-285.841	92.814	-140.071	-92.3833	-74.1656
ARV75	Recent_Hybrids_Panel	Recent_Hybrids	-278.526	111.185	-152.717	-100.622	-103.114
ARV76	Recent_Hybrids_Panel	Recent_Hybrids	-313.494	-22.3577	-247.09	233.313	70.2734
ARV77	Recent_Hybrids_Panel	Recent_Hybrids	-259.119	198.475	-99.6797	-63.1547	-72.865
ARV78	Recent_Hybrids_Panel	Recent_Hybrids	-320.712	23.7657	-270.349	204.27	49.6593
ARV79	Recent_Hybrids_Panel	Recent_Hybrids	-119.707	134.129	-30.5649	-67.4843	-7.73647
ARV80	Recent_Hybrids_Panel	Recent_Hybrids	-316.551	-18.2643	-263.094	255.354	88.971
ARV82	Recent_Hybrids_Panel	Recent_Hybrids	-291.818	-13.0191	-206.794	93.0403	56.9779
ARV83	Recent_Hybrids_Panel	Recent_Hybrids	-301.647	-20.8111	-229.636	81.2059	86.739
ARV84	Recent_Hybrids_Panel	Recent_Hybrids	-293.382	15.3503	-196.885	31.2591	11.1883
ARV85	Recent_Hybrids_Panel	Recent_Hybrids	-300.19	13.1433	-240.507	189.782	66.5351
ARV87	Recent_Hybrids_Panel	Recent_Hybrids	-293.532	19.4597	-206.482	40.8718	71.5823
ARV88	Recent_Hybrids_Panel	Recent_Hybrids	-250.269	93.7979	-96.0577	-40.5303	-25.7774
ARV89	Recent_Hybrids_Panel	Recent_Hybrids	-212.563	-120.788	49.5387	73.1323	-146.856
ARV90	Recent_Hybrids_Panel	Recent_Hybrids	-247.135	68.5023	-89.4851	-36.0735	-39.4641
ARV91	Recent_Hybrids_Panel	Recent_Hybrids	-272.601	-10.1345	-145.609	-27.2116	-6.82641
ARV93	Recent_Hybrids_Panel	Recent_Hybrids	-304.907	5.80095	-271.612	218.912	53.746
ARV94	Recent_Hybrids_Panel	Recent_Hybrids	-317.224	26.7811	-266.922	198.242	45.3275
X47D113_08	Recent_Hybrids_Panel	Recent_Hybrids	-240.8	145.825	-2.35106	32.7999	-79.6609
X47D113_12	Recent_Hybrids_Panel	Recent_Hybrids	-294.474	-19.1151	-219.749	51.1189	65.8398
X47D113_49	Recent_Hybrids_Panel	Recent_Hybrids	-280.079	103.486	-140.129	-88.8751	-107.485
X47D113_74	Recent_Hybrids_Panel	Recent_Hybrids	-270.509	54.0878	-115.692	-153.259	-65.3644
