# Supplementary material for: Robotized indoor phenotyping allows genomic prediction of adaptive traits in the field
Source: Nat Commun. 2023 Oct 19;14:6603. doi: 10.1038/s41467-023-42298-z (PMC10587076; doi:10.1038/s41467-023-42298-z)
Supplement: Supplementary file 6 — Source Data [file 41467_2023_42298_MOESM6_ESM.zip › Supplementary_Fig6&Table6_PCBLUP_results.xlsx]

## Sheet: LAR_CV
Hybrid	LAR_obs	Mean_pred_LAR	Panel	LAR_pred_BGLR1	LAR_pred_BGLR2	LAR_pred_BGLR3	LAR_pred_BGLR4	LAR_pred_BGLR5	LAR_pred_BGLR6	LAR_pred_BGLR7	LAR_pred_BGLR8	LAR_pred_BGLR9	LAR_pred_BGLR10	.folds_1	.folds_2	.folds_3	.folds_4	.folds_5	.folds_6	.folds_7	.folds_8	.folds_9	.folds_10
A3_H	0.258898	0.25176	Diversity	0.252252	0.251394	0.251111	0.252156	0.252101	0.251355	0.252548	0.25153	0.251455	0.2517	2	5	5	3	2	5	3	2	5	2
A310_H	0.238719	0.253681	Diversity	0.253224	0.254003	0.254634	0.25288	0.254004	0.254174	0.253548	0.253315	0.25285	0.254177	4	3	2	1	2	1	4	2	3	5
A347_H	0.244149	0.254709	Diversity	0.254999	0.254329	0.255488	0.254937	0.254679	0.253814	0.254569	0.254871	0.255216	0.254184	3	2	2	3	4	5	2	5	2	2
A374_H	0.24684	0.253046	Diversity	0.253003	0.252151	0.253806	0.252902	0.252828	0.253071	0.252855	0.253424	0.253133	0.25329	3	5	2	3	4	1	2	1	2	3
A375_H	0.257235	0.252906	Diversity	0.252912	0.25287	0.252861	0.252907	0.251844	0.253319	0.252457	0.252209	0.254322	0.253354	3	4	4	4	5	4	1	3	4	3
A554_H	0.255839	0.254031	Diversity	0.253946	0.254163	0.253314	0.254531	0.254503	0.253307	0.254027	0.254748	0.254656	0.253115	1	4	5	4	2	2	1	1	2	4
AS5707_H	0.226536	0.242602	Diversity	0.243594	0.242447	0.243275	0.241568	0.242161	0.242522	0.242343	0.242635	0.241841	0.243631	2	1	2	4	4	3	4	5	5	5
B100_H	0.270395	0.246664	Diversity	0.246334	0.2466	0.246504	0.246932	0.248133	0.246498	0.246217	0.246994	0.246394	0.246033	3	5	1	1	1	5	5	5	5	1
B104_H	0.263293	0.255452	Diversity	0.255526	0.256516	0.255387	0.254718	0.254534	0.255436	0.255454	0.255699	0.256014	0.255238	1	4	5	1	5	2	5	1	4	1
B105_H	0.264555	0.25488	Diversity	0.25493	0.255057	0.254982	0.254938	0.254684	0.255127	0.25412	0.254825	0.255175	0.254963	2	3	5	4	3	3	1	4	2	4
B106_H	0.262006	0.24778	Diversity	0.247285	0.248233	0.247602	0.247833	0.247296	0.247716	0.247931	0.249149	0.24756	0.247192	4	4	1	5	5	2	4	1	5	1
B107_H	0.227203	0.250563	Diversity	0.24968	0.249627	0.250935	0.249557	0.250193	0.249632	0.250774	0.252537	0.252346	0.250346	1	2	5	5	1	5	4	5	2	5
B108_H	0.243808	0.251652	Diversity	0.251917	0.251721	0.251288	0.251868	0.250823	0.252277	0.251119	0.25257	0.250557	0.252379	3	1	3	3	5	4	5	1	1	5
B109_H	0.251336	0.255745	Diversity	0.256663	0.255134	0.254626	0.256042	0.255367	0.256035	0.256936	0.256536	0.256175	0.253934	4	2	3	4	5	1	5	1	3	3
B110_H	0.271146	0.255612	Diversity	0.255886	0.255993	0.254966	0.255822	0.255155	0.255889	0.254439	0.25561	0.256691	0.25567	4	1	3	4	5	4	1	3	4	5
B113_H	0.258648	0.251661	Diversity	0.251956	0.251561	0.251074	0.251873	0.252318	0.251461	0.25201	0.251153	0.250883	0.25232	2	1	1	3	1	2	2	2	3	5
B37_H	0.251261	0.248672	Diversity	0.248026	0.248165	0.248586	0.24915	0.248851	0.248914	0.249834	0.248088	0.248615	0.248494	5	3	5	1	4	4	2	3	2	1
B73_H	0.253075	0.258557	Diversity	0.258729	0.259479	0.258266	0.259356	0.258392	0.25811	0.258466	0.258364	0.257584	0.258828	3	4	4	5	1	2	5	4	3	4
B84_H	0.25411	0.25686	Diversity	0.255695	0.257149	0.25725	0.25628	0.257001	0.256919	0.25686	0.257364	0.256403	0.257678	5	1	5	1	2	4	4	4	2	2
B89_H	0.267985	0.251779	Diversity	0.252004	0.252141	0.251605	0.252017	0.252221	0.252277	0.251319	0.251434	0.251535	0.251236	5	3	3	4	1	1	5	3	5	1
B97_H	0.230002	0.253609	Diversity	0.253476	0.253705	0.254464	0.253744	0.253869	0.253036	0.254039	0.253122	0.253937	0.252697	5	3	2	3	1	3	3	2	2	1
B98_H	0.258774	0.251779	Diversity	0.251604	0.252016	0.251777	0.251971	0.251743	0.251909	0.251977	0.251674	0.251686	0.251437	4	2	3	4	3	2	4	2	5	1
C103_H	0.223461	0.232135	Diversity	0.23505	0.231094	0.231953	0.231316	0.229765	0.23273	0.232616	0.233051	0.232286	0.231484	2	3	3	5	2	5	3	5	2	1
CO109_H	0.219173	0.251841	Diversity	0.251636	0.251617	0.252426	0.251413	0.251832	0.251651	0.250976	0.251762	0.252969	0.252131	3	4	2	5	1	1	1	5	4	3
CR1Ht_H	0.245774	0.244148	Diversity	0.24366	0.244372	0.244041	0.244089	0.244373	0.24426	0.244521	0.243466	0.245495	0.243207	3	2	3	3	4	5	2	3	4	4
D09_H	0.280917	0.255944	Diversity	0.255965	0.256815	0.256397	0.255163	0.255502	0.255676	0.256199	0.255951	0.255164	0.256604	4	4	4	1	5	5	4	4	1	5
DE811_H	0.205656	0.251384	Diversity	0.251128	0.252139	0.252183	0.25089	0.251115	0.251196	0.251883	0.250442	0.251567	0.251296	1	4	2	4	3	2	2	3	4	5
DK4676A_H	0.255083	0.257131	Diversity	0.257558	0.257223	0.256367	0.256515	0.258444	0.256968	0.257009	0.257573	0.256699	0.256958	4	2	3	4	1	3	4	1	1	1
DK78010_H	0.269796	0.260875	Diversity	0.261348	0.259847	0.259297	0.262634	0.261335	0.261238	0.261468	0.260688	0.261843	0.259051	1	2	3	5	1	2	5	3	4	3
DK78371A_H	0.241572	0.240148	Diversity	0.238803	0.240112	0.239779	0.239261	0.242029	0.240069	0.240315	0.239275	0.239813	0.242021	3	4	3	4	1	2	4	3	1	5
DKFAPW_H	0.294904	0.255091	Diversity	0.254485	0.25533	0.254788	0.254902	0.255637	0.254839	0.254016	0.25617	0.255846	0.254893	5	3	3	2	2	5	1	1	5	3
DKFBHJ_H	0.254792	0.260624	Diversity	0.261794	0.261565	0.259694	0.259729	0.260925	0.260388	0.261365	0.260263	0.259939	0.260578	3	4	3	2	4	4	2	5	3	2
DKIBO2_H	0.277563	0.254246	Diversity	0.253001	0.25355	0.253372	0.253246	0.254623	0.254504	0.254526	0.25442	0.25678	0.254438	4	5	1	1	2	2	3	1	2	5
DKMBST_H	0.226633	0.242268	Diversity	0.243114	0.24243	0.241969	0.243126	0.241561	0.241209	0.241681	0.24407	0.242191	0.241332	5	2	3	1	5	1	5	1	2	1
EA1027_H	0.241203	0.250233	Diversity	0.250172	0.250681	0.249886	0.250006	0.250922	0.250491	0.250062	0.250383	0.249902	0.249821	4	1	5	1	4	3	5	3	3	4
EA1163_H	0.2376	0.251583	Diversity	0.25167	0.25118	0.251252	0.251866	0.251948	0.252207	0.251331	0.251341	0.252363	0.250674	5	5	3	3	1	4	1	4	2	4
EA3076_H	0.258971	0.251865	Diversity	0.251313	0.251373	0.253089	0.252009	0.25104	0.25158	0.251696	0.251471	0.2539	0.25118	4	5	2	5	5	3	4	2	4	1
EC136_H	0.255448	0.255356	Diversity	0.255334	0.254602	0.25649	0.255306	0.255923	0.255383	0.256049	0.255043	0.255056	0.254378	1	3	2	3	1	2	2	2	5	3
EC140_H	0.23959	0.253499	Diversity	0.253429	0.253126	0.254861	0.253067	0.253758	0.25377	0.253293	0.253165	0.25332	0.253205	2	5	2	2	4	1	4	3	5	3
EC151_H	0.264032	0.257361	Diversity	0.257216	0.258928	0.256957	0.256621	0.25752	0.256773	0.256693	0.258015	0.257189	0.257696	2	4	1	1	3	5	1	4	1	1
EC169_H	0.252732	0.260028	Diversity	0.260166	0.259098	0.258771	0.261574	0.260459	0.260278	0.259682	0.26003	0.259666	0.260555	4	2	3	5	2	3	4	2	1	4
EC175_H	0.258951	0.260535	Diversity	0.262105	0.260361	0.260981	0.259026	0.260093	0.260208	0.260384	0.260273	0.261464	0.26046	3	1	5	2	1	4	5	1	4	3
EC232_H	0.247716	0.251777	Diversity	0.252272	0.251608	0.251944	0.251931	0.250987	0.251261	0.251629	0.25102	0.252703	0.252418	3	1	4	2	5	5	4	2	2	5
EC242C_H	0.277534	0.250082	Diversity	0.249885	0.249948	0.250145	0.250188	0.249812	0.250018	0.248749	0.250202	0.25211	0.24976	1	4	4	1	5	1	5	3	2	4
EC334_H	0.27942	0.258465	Diversity	0.259896	0.258012	0.257747	0.259167	0.259245	0.257608	0.258359	0.258315	0.257894	0.258405	3	2	1	3	2	5	4	2	3	1
EP10_H	0.27095	0.252576	Diversity	0.253115	0.25242	0.253139	0.253192	0.252104	0.252764	0.252811	0.252301	0.251597	0.252316	2	5	4	5	5	2	4	4	1	1
EP2008-18_H	0.227496	0.243121	Diversity	0.244069	0.242438	0.243475	0.243509	0.244074	0.242286	0.241954	0.244282	0.243785	0.241339	2	4	4	2	1	2	1	1	4	4
EP2008-22_H	0.269326	0.244756	Diversity	0.244397	0.244659	0.243335	0.245811	0.245007	0.246003	0.24451	0.244505	0.244468	0.244864	1	3	5	2	4	4	1	4	3	3
EP29_H	0.2551	0.252756	Diversity	0.25242	0.252521	0.253723	0.252724	0.252869	0.253042	0.253256	0.252277	0.251417	0.253311	1	1	2	2	2	1	3	2	1	3
EP51_H	0.265292	0.250979	Diversity	0.251354	0.250567	0.250698	0.251261	0.251605	0.250763	0.251312	0.250644	0.249871	0.251718	2	5	3	3	1	2	2	3	1	5
EP52_H	0.25967	0.252302	Diversity	0.252579	0.252204	0.251893	0.25155	0.252469	0.251717	0.252485	0.252477	0.252724	0.252928	2	2	3	1	4	5	2	5	2	3
EP55_H	0.244603	0.254027	Diversity	0.253512	0.254395	0.254143	0.254345	0.254255	0.253757	0.254216	0.254665	0.253143	0.253837	4	4	4	5	4	3	2	1	3	2
EP67_H	0.250016	0.25291	Diversity	0.253233	0.252787	0.25216	0.253206	0.253318	0.252479	0.25213	0.25271	0.255021	0.252058	3	1	5	3	2	3	5	3	4	4
EP72_H	0.248932	0.249252	Diversity	0.249819	0.249065	0.248206	0.248874	0.248879	0.249771	0.249697	0.248721	0.249423	0.250065	2	3	5	4	2	4	3	3	2	5
EP77_H	0.258705	0.251486	Diversity	0.251124	0.251339	0.251287	0.252056	0.251624	0.251334	0.251199	0.252648	0.251398	0.250854	4	5	1	3	3	2	5	1	5	4
EZ11A_H	0.229775	0.253904	Diversity	0.253714	0.254153	0.254112	0.253882	0.254108	0.253628	0.254413	0.253776	0.253475	0.253778	1	4	4	4	2	3	3	2	5	2
EZ18_H	0.233378	0.247247	Diversity	0.248023	0.247042	0.2478	0.24676	0.247322	0.246867	0.247276	0.248461	0.24644	0.246474	2	2	4	4	4	5	4	1	1	1
EZ31_H	0.271384	0.262904	Diversity	0.265193	0.26229	0.264483	0.261567	0.262907	0.261901	0.262911	0.263025	0.262635	0.262132	3	2	2	2	3	5	4	3	3	5
EZ35_H	0.249911	0.253213	Diversity	0.253322	0.253063	0.252883	0.253471	0.252415	0.253935	0.253865	0.253177	0.252151	0.253847	1	2	3	4	5	1	2	3	1	5
EZ36_H	0.240507	0.251974	Diversity	0.252515	0.25162	0.253107	0.251312	0.251793	0.251802	0.252401	0.251343	0.251347	0.252502	3	5	2	1	3	2	2	2	3	5
EZ37_H	0.268815	0.264702	Diversity	0.265352	0.264282	0.264315	0.265297	0.264946	0.264389	0.265072	0.264486	0.26409	0.264793	1	3	4	3	4	2	3	2	1	1
EZ38_H	0.2551	0.25659	Diversity	0.256835	0.256572	0.256795	0.255976	0.256956	0.256701	0.25645	0.25645	0.256411	0.256759	1	1	4	2	2	2	4	3	5	2
EZ40_H	0.254764	0.252881	Diversity	0.252787	0.252762	0.253222	0.252473	0.252446	0.253017	0.25313	0.253399	0.252782	0.252793	2	1	4	1	2	2	3	1	2	5
EZ42_H	0.248932	0.256669	Diversity	0.257842	0.255638	0.257491	0.255749	0.256595	0.257031	0.256961	0.256871	0.256442	0.256068	3	2	2	1	2	3	3	5	2	5
EZ47_H	0.2565	0.253384	Diversity	0.253472	0.25357	0.253729	0.253209	0.253653	0.253425	0.253145	0.253346	0.252611	0.253684	1	1	4	2	2	3	5	4	1	2
EZ48_H	0.240026	0.256537	Diversity	0.255534	0.256373	0.256463	0.255734	0.256766	0.256909	0.257036	0.256506	0.257593	0.256459	5	1	5	2	1	1	2	5	4	4
F04401_H	0.245037	0.248826	Diversity	0.249462	0.247524	0.248457	0.250211	0.249471	0.248681	0.247981	0.248502	0.247749	0.250223	2	1	1	3	1	5	1	4	4	3
F04402_H	0.247497	0.250037	Diversity	0.249992	0.248727	0.250117	0.251533	0.250392	0.250977	0.249286	0.250299	0.249707	0.249339	1	1	4	3	4	2	1	3	5	1
F04701_H	0.207335	0.234305	Diversity	0.234208	0.233739	0.234872	0.235502	0.233767	0.234844	0.233715	0.233539	0.233439	0.235427	5	1	4	1	3	4	4	4	3	5
F04702_H	0.243202	0.235119	Diversity	0.237228	0.235431	0.232261	0.233656	0.236961	0.236371	0.235428	0.233022	0.234496	0.236335	2	5	5	5	1	4	2	2	2	2
F05101_H	0.259339	0.258876	Diversity	0.257498	0.259372	0.257594	0.26053	0.258015	0.257695	0.260036	0.259312	0.258714	0.259991	5	1	3	5	5	5	2	2	3	4
F05404_H	0.256132	0.249636	Diversity	0.24909	0.249837	0.250534	0.247921	0.24908	0.249733	0.249837	0.249611	0.251264	0.249453	3	4	2	4	3	4	3	5	4	1
F1808_H	0.248669	0.256157	Diversity	0.257068	0.256723	0.256773	0.255109	0.256204	0.255074	0.25623	0.2562	0.256487	0.255703	3	4	5	4	4	5	3	1	2	1
F1890_H	0.251244	0.252887	Diversity	0.252382	0.254085	0.251879	0.253612	0.251628	0.252528	0.25254	0.254465	0.251613	0.254137	5	3	4	3	3	1	3	5	3	3
F218_H	0.250619	0.253351	Diversity	0.25355	0.253348	0.253212	0.253914	0.253675	0.253137	0.254249	0.253155	0.252072	0.253195	5	2	3	3	1	3	3	3	1	2
F252_H	0.25968	0.253362	Diversity	0.25294	0.253325	0.254567	0.253531	0.253705	0.252888	0.252714	0.25419	0.253037	0.252722	4	1	2	4	4	5	5	1	5	4
F353_H	0.254055	0.251282	Diversity	0.252192	0.251689	0.251762	0.250469	0.252143	0.251405	0.250435	0.251035	0.25068	0.251011	2	4	4	4	2	4	5	4	1	1
F354_H	0.242913	0.250266	Diversity	0.250557	0.250204	0.249205	0.250097	0.250274	0.250747	0.250347	0.251117	0.250742	0.249369	2	3	5	5	4	4	2	1	2	1
F608_H	0.251966	0.252385	Diversity	0.25255	0.252334	0.251856	0.251589	0.252867	0.251851	0.252556	0.253221	0.251974	0.253054	5	2	1	1	1	5	2	1	5	5
F618_H	0.248927	0.251435	Diversity	0.251835	0.251145	0.251272	0.251615	0.251099	0.2513	0.252157	0.251365	0.251016	0.251544	3	5	5	3	3	4	2	4	1	5
F7001_H	0.261944	0.253144	Diversity	0.253464	0.25329	0.253553	0.252427	0.252628	0.25287	0.254216	0.253124	0.253063	0.252809	5	2	4	1	5	5	3	3	5	1
F7019_H	0.272886	0.260082	Diversity	0.259578	0.259861	0.259723	0.258755	0.260838	0.260413	0.259755	0.260737	0.260883	0.260272	2	2	3	1	4	4	1	5	2	1
F7025_H	0.265185	0.253719	Diversity	0.252877	0.253814	0.253257	0.253287	0.254149	0.253829	0.254309	0.253569	0.254221	0.253882	5	5	1	2	4	1	5	2	1	5
F7028_H	0.252849	0.24918	Diversity	0.249183	0.249213	0.250196	0.24877	0.248935	0.249096	0.249726	0.248343	0.248801	0.249536	3	1	2	4	3	2	2	2	5	2
F7057_H	0.241936	0.257652	Diversity	0.257457	0.257794	0.256992	0.256988	0.256308	0.258638	0.257609	0.257804	0.258116	0.258814	1	3	3	2	5	1	1	1	2	3
F7058_H	0.23515	0.258007	Diversity	0.257556	0.257837	0.25703	0.258207	0.25707	0.257935	0.258324	0.257574	0.259794	0.258741	1	3	3	4	3	4	3	2	4	3
F7081_H	0.269461	0.25956	Diversity	0.260919	0.258784	0.25918	0.260457	0.259405	0.259788	0.259087	0.259173	0.259311	0.259493	3	5	3	5	1	4	5	4	5	5
F7082_H	0.250975	0.259924	Diversity	0.258823	0.259815	0.259363	0.260013	0.259651	0.260698	0.25921	0.25957	0.261439	0.260661	4	3	5	5	4	1	1	5	4	3
F712_H	0.260465	0.254061	Diversity	0.254056	0.253916	0.255224	0.254399	0.253694	0.253571	0.253372	0.253744	0.253606	0.255026	5	2	2	3	3	2	5	3	5	3
F748_H	0.230311	0.255786	Diversity	0.255917	0.255501	0.255599	0.256529	0.254916	0.256047	0.25629	0.25581	0.255141	0.256107	1	3	5	5	5	4	3	4	1	2
F752_H	0.255525	0.251372	Diversity	0.2515	0.251464	0.251266	0.251883	0.250931	0.251606	0.251602	0.250473	0.251099	0.251892	1	1	5	5	5	1	4	2	3	5
F838_H	0.236773	0.253287	Diversity	0.253503	0.252982	0.252929	0.253828	0.253694	0.253999	0.252952	0.253726	0.252406	0.252855	5	5	5	3	4	4	5	5	1	4
F874_H	0.265171	0.251917	Diversity	0.251441	0.25204	0.252969	0.251925	0.251898	0.251172	0.251743	0.250891	0.252555	0.252534	1	3	2	2	4	3	1	4	2	5
F888_H	0.26326	0.255103	Diversity	0.255673	0.255366	0.254726	0.255375	0.255205	0.255671	0.255638	0.254527	0.254113	0.25474	3	4	5	5	1	1	3	2	3	2
F894_H	0.250258	0.252942	Diversity	0.252945	0.252741	0.25228	0.252733	0.25267	0.253275	0.253744	0.253546	0.252593	0.25289	1	1	1	2	3	3	2	1	3	4
F908_H	0.244035	0.253485	Diversity	0.253422	0.25351	0.25457	0.253307	0.25234	0.253847	0.253344	0.253565	0.253986	0.252959	5	4	2	2	5	4	2	5	2	2
F912_H	0.251323	0.252486	Diversity	0.252464	0.253926	0.251936	0.250965	0.252622	0.252797	0.252898	0.253094	0.252315	0.251844	1	3	1	4	2	3	3	1	4	1
F918_H	0.24684	0.252635	Diversity	0.25254	0.2532	0.251766	0.252985	0.252592	0.252548	0.252799	0.253007	0.252844	0.252074	2	4	3	5	4	4	3	5	4	1
F922_H	0.247683	0.253426	Diversity	0.252505	0.253171	0.25317	0.253434	0.253569	0.253007	0.253788	0.25307	0.254176	0.25437	4	4	4	2	1	2	3	3	2	3
F924_H	0.245037	0.253584	Diversity	0.253296	0.253251	0.254404	0.253685	0.254084	0.253618	0.253804	0.253029	0.253179	0.253492	4	5	2	3	1	4	3	3	3	5
F98902_H	0.265163	0.256405	Diversity	0.256712	0.256072	0.256911	0.256752	0.256709	0.2556	0.255115	0.256777	0.257702	0.255698	2	1	5	1	4	5	1	2	4	3
FP1_H	0.265314	0.254194	Diversity	0.254256	0.254691	0.254035	0.255027	0.254163	0.254316	0.254064	0.254131	0.253321	0.253933	5	3	3	5	3	3	1	4	1	4
FR19_H	0.260845	0.257027	Diversity	0.25675	0.256821	0.257468	0.256197	0.256523	0.256496	0.257645	0.257475	0.257179	0.257713	5	5	4	1	5	5	2	5	5	3
FR697_H	0.228014	0.234674	Diversity	0.234818	0.233662	0.235404	0.235293	0.235937	0.234083	0.233666	0.234274	0.233633	0.235969	5	2	4	2	1	5	5	5	4	5
H99_H	0.256217	0.246107	Diversity	0.246966	0.246466	0.246082	0.246208	0.246178	0.24624	0.245757	0.245868	0.245926	0.245381	5	2	3	3	3	3	5	2	5	4
HMV5301_H	0.240374	0.252255	Diversity	0.252537	0.252254	0.251224	0.25327	0.252684	0.252354	0.252581	0.251171	0.251694	0.252777	2	2	2	2	1	3	3	4	5	5
HMV5325_H	0.2539	0.250247	Diversity	0.249915	0.249871	0.251038	0.250342	0.250455	0.249677	0.251189	0.250465	0.249999	0.249515	5	2	4	3	4	5	2	5	2	3
HMV5343_H	0.250489	0.247178	Diversity	0.247032	0.247306	0.246436	0.247417	0.247113	0.247845	0.248178	0.246405	0.24696	0.247086	3	1	5	5	3	3	2	3	5	4
HMV5347_H	0.268164	0.261423	Diversity	0.26233	0.26118	0.260812	0.262042	0.260788	0.260587	0.260523	0.261501	0.261785	0.262677	1	5	1	4	5	5	1	5	5	4
HMV5405_H	0.245576	0.253343	Diversity	0.253283	0.252996	0.252999	0.253056	0.253062	0.25284	0.253601	0.253647	0.254453	0.253496	1	5	2	2	3	4	4	1	2	2
HMV5409_H	0.244213	0.250961	Diversity	0.250816	0.250334	0.251461	0.251323	0.250852	0.251324	0.250958	0.251157	0.250696	0.250689	1	2	4	5	3	4	4	4	5	4
HMV5422_H	0.251436	0.247799	Diversity	0.248661	0.247946	0.248738	0.248124	0.247306	0.24715	0.246403	0.246892	0.247994	0.248777	2	5	4	5	5	1	1	2	1	2
HMV5502_H	0.296761	0.249646	Diversity	0.249584	0.24946	0.25065	0.248568	0.250192	0.249646	0.251064	0.247679	0.24978	0.249833	5	2	5	4	4	4	2	2	1	4
I198_H	0.23571	0.253895	Diversity	0.254189	0.254066	0.253133	0.254188	0.254104	0.253114	0.253127	0.253203	0.25539	0.254441	3	3	1	3	2	5	5	4	4	3
I233_H			Diversity											1	1	3	2	1	1	5	1	1	2
I238_H	0.253459	0.252993	Diversity	0.252989	0.253355	0.252407	0.253217	0.252168	0.253312	0.252617	0.252473	0.254577	0.252817	5	3	1	5	5	4	1	2	4	2
I242_H	0.254732	0.254009	Diversity	0.254195	0.253692	0.253558	0.254199	0.25458	0.254068	0.25409	0.253757	0.253869	0.254084	1	5	1	4	2	2	4	4	5	2
I261_H	0.237505	0.25341	Diversity	0.25326	0.253378	0.253302	0.253052	0.253617	0.253567	0.252948	0.252531	0.254796	0.253643	2	4	4	4	1	1	4	4	4	5
I267_H	0.238162	0.254051	Diversity	0.253424	0.25368	0.2532	0.253877	0.254084	0.254411	0.254486	0.254495	0.255507	0.253349	4	1	1	2	4	1	3	1	4	4
IDT_H	0.245093	0.251598	Diversity	0.252042	0.251184	0.251094	0.251345	0.25173	0.251833	0.250916	0.252486	0.25118	0.25217	2	5	1	4	4	1	5	1	5	3
LAN496_H	0.27039	0.245446	Diversity	0.245481	0.24585	0.244601	0.245917	0.245069	0.245497	0.246296	0.24564	0.245114	0.244997	3	1	5	1	2	5	3	4	1	1
LH123Ht_H	0.225861	0.240759	Diversity	0.240233	0.241035	0.241709	0.241749	0.240837	0.240561	0.240466	0.239818	0.241223	0.239955	4	1	2	2	3	5	5	3	4	4
LH145_H	0.268158	0.263367	Diversity	0.263282	0.263219	0.263063	0.263974	0.262707	0.263246	0.262901	0.263241	0.264736	0.2633	4	1	4	3	3	3	4	4	4	1
LH38_H	0.244677	0.243703	Diversity	0.24524	0.243961	0.244901	0.2434	0.243672	0.243554	0.243248	0.243179	0.243119	0.242754	2	2	2	3	4	5	1	2	1	4
LH39_H	0.251824	0.244231	Diversity	0.243741	0.244208	0.24409	0.243547	0.245864	0.245222	0.244744	0.243702	0.243808	0.243386	4	5	1	5	1	4	2	2	5	1
LH59_H	0.191246	0.234587	Diversity	0.235727	0.233814	0.233451	0.235195	0.235326	0.234763	0.233678	0.235702	0.233445	0.234767	2	5	1	1	1	4	2	1	1	2
LH60_H	0.241116	0.241289	Diversity	0.241045	0.242017	0.240177	0.241356	0.242141	0.240775	0.241197	0.241971	0.241599	0.240611	4	4	5	4	3	1	1	4	3	4
LH65_H	0.237814	0.235586	Diversity	0.234159	0.234766	0.237341	0.234983	0.235657	0.236053	0.23571	0.236167	0.236109	0.23492	3	3	4	4	5	5	5	5	1	1
LH74_H	0.265306	0.260623	Diversity	0.260018	0.259883	0.259879	0.262865	0.260031	0.261298	0.258682	0.26066	0.260761	0.262152	2	3	1	5	5	2	1	3	3	4
LH82_H	0.243701	0.251835	Diversity	0.251689	0.251912	0.25181	0.252394	0.251508	0.252032	0.251468	0.252897	0.251274	0.25136	1	4	5	2	3	2	1	5	3	4
LH93_H	0.246381	0.249884	Diversity	0.249935	0.249978	0.250116	0.249299	0.249636	0.249824	0.249111	0.250773	0.250372	0.249794	5	4	4	1	2	1	5	1	2	2
Lo1016_H	0.272398	0.252247	Diversity	0.252657	0.252793	0.251394	0.252374	0.252194	0.252208	0.252434	0.252199	0.251542	0.252676	2	1	3	3	3	1	4	2	2	5
Lo1026_H	0.26699	0.254125	Diversity	0.253904	0.25397	0.254828	0.253781	0.253359	0.254878	0.255259	0.253484	0.254072	0.253717	2	5	4	4	2	3	2	3	3	5
Lo1035_H	0.253093	0.245997	Diversity	0.245971	0.245404	0.245951	0.245952	0.245166	0.245774	0.246563	0.245096	0.246689	0.247403	4	3	1	3	2	5	3	2	4	2
Lo1038_H	0.241263	0.250626	Diversity	0.250219	0.251007	0.251788	0.251146	0.2509	0.250688	0.25014	0.250495	0.24976	0.250116	4	4	2	2	2	3	5	3	1	1
Lo1056_H	0.238318	0.23708	Diversity	0.239065	0.236664	0.238061	0.236043	0.237487	0.235109	0.237267	0.235156	0.237352	0.238596	2	2	2	4	3	1	3	2	1	2
Lo1063_H	0.235541	0.247493	Diversity	0.24704	0.246929	0.248251	0.247445	0.248587	0.24664	0.247634	0.248598	0.247362	0.246446	5	3	4	3	1	1	3	1	2	3
Lo1087_H	0.228365	0.24832	Diversity	0.248338	0.249643	0.247887	0.248964	0.247341	0.248832	0.246494	0.249018	0.248379	0.2483	1	4	5	1	2	2	1	4	5	1
Lo1094_H	0.243558	0.249341	Diversity	0.249575	0.249498	0.248148	0.248757	0.250172	0.249497	0.249454	0.25018	0.248754	0.249375	2	1	3	4	1	4	4	4	2	4
Lo1095_H	0.235569	0.24663	Diversity	0.245999	0.246154	0.24626	0.246826	0.246181	0.245769	0.247068	0.247724	0.247147	0.247174	4	1	3	3	5	1	4	5	2	2
Lo1101_H	0.252953	0.256143	Diversity	0.255421	0.254365	0.256999	0.257356	0.255908	0.256684	0.255758	0.256088	0.255994	0.256859	2	3	2	5	4	3	3	1	4	4
Lo1106_H	0.245228	0.254481	Diversity	0.255206	0.254108	0.254442	0.254067	0.254349	0.25409	0.254262	0.254254	0.25464	0.25539	3	5	5	1	4	4	4	5	1	2
Lo1123_H	0.259829	0.253042	Diversity	0.253673	0.252203	0.253171	0.252685	0.253349	0.253495	0.253109	0.253447	0.252699	0.252585	3	2	4	2	1	3	3	1	5	1
Lo1124_H	0.225289	0.234864	Diversity	0.237155	0.235173	0.234982	0.233661	0.23214	0.234823	0.234719	0.235083	0.234406	0.236498	2	1	1	5	2	5	3	5	5	2
Lo1172_H	0.237437	0.245876	Diversity	0.246448	0.245064	0.246403	0.245941	0.245263	0.245293	0.245389	0.246942	0.245531	0.246488	2	2	4	1	5	5	5	1	3	5
Lo1180_H	0.257016	0.246338	Diversity	0.245891	0.24682	0.246224	0.244984	0.247587	0.24658	0.247539	0.244142	0.246038	0.247577	4	4	2	4	1	5	4	2	4	3
Lo1187_H	0.25793	0.255499	Diversity	0.254027	0.255402	0.256645	0.255178	0.255073	0.254384	0.256803	0.255262	0.255542	0.256674	5	5	2	4	2	5	2	5	3	2
Lo1199_H	0.255412	0.253372	Diversity	0.253745	0.252596	0.252898	0.252743	0.253769	0.253636	0.254093	0.252826	0.254095	0.253323	4	3	1	2	4	4	5	2	1	5
Lo1203_H	0.252407	0.245966	Diversity	0.245451	0.245781	0.246281	0.246637	0.244651	0.246321	0.246025	0.246253	0.245686	0.246575	4	1	2	1	2	2	3	4	5	5
Lo1223_H	0.243918	0.249016	Diversity	0.249185	0.248161	0.250042	0.249892	0.247808	0.248283	0.250638	0.247687	0.249402	0.249063	4	3	4	1	2	5	2	2	3	1
Lo1242_H	0.251596	0.243491	Diversity	0.242638	0.243689	0.244149	0.244437	0.243382	0.243803	0.242302	0.24489	0.242891	0.242728	4	5	4	2	4	2	1	1	4	4
Lo1251_H	0.253603	0.248	Diversity	0.2478	0.247933	0.248472	0.247977	0.247988	0.247109	0.248073	0.247277	0.248287	0.249083	1	1	2	3	3	1	3	3	1	2
Lo1253_H	0.256024	0.244426	Diversity	0.24436	0.244025	0.244427	0.24474	0.243283	0.245598	0.244434	0.245122	0.244495	0.243779	5	2	1	5	2	3	5	4	5	3
Lo1261_H	0.254905	0.255569	Diversity	0.254193	0.255701	0.256633	0.255857	0.255546	0.255595	0.255877	0.255204	0.254151	0.256931	5	5	4	1	3	1	3	5	2	4
Lo1266_H	0.221681	0.248821	Diversity	0.248217	0.248588	0.24873	0.249163	0.247661	0.24935	0.249796	0.249681	0.248379	0.248646	4	3	5	1	2	3	2	5	5	4
Lo1270_H	0.228844	0.240502	Diversity	0.239869	0.240955	0.240547	0.240019	0.240218	0.239011	0.240936	0.240786	0.240664	0.242016	1	5	1	3	5	1	4	4	4	5
Lo1273_H	0.267896	0.250196	Diversity	0.251174	0.250171	0.250179	0.250572	0.250204	0.250503	0.249281	0.248729	0.25035	0.250797	3	1	3	1	5	4	1	2	5	5
Lo1274_H	0.246272	0.240876	Diversity	0.240383	0.241461	0.2404	0.239891	0.239232	0.240835	0.241911	0.241384	0.240914	0.242353	1	4	3	4	2	5	2	4	4	5
Lo1280_H	0.218322	0.239699	Diversity	0.239	0.239733	0.240113	0.238987	0.241355	0.240493	0.239485	0.237423	0.239282	0.241124	4	1	2	3	1	3	5	2	2	2
Lo1282_H	0.239511	0.242417	Diversity	0.243433	0.242392	0.243067	0.243357	0.240166	0.242803	0.242544	0.241124	0.242195	0.243091	2	5	4	1	2	3	4	3	3	5
Lo1284_H	0.245305	0.24242	Diversity	0.241995	0.241881	0.242317	0.240961	0.242418	0.24343	0.243714	0.244037	0.242383	0.241066	1	2	1	4	4	3	2	1	2	3
Lo1288_H	0.221379	0.237211	Diversity	0.235634	0.236029	0.238351	0.238846	0.23735	0.237939	0.236966	0.237356	0.2375	0.236144	3	3	4	1	3	4	3	4	1	1
Lo1290_H	0.248057	0.237276	Diversity	0.237144	0.238368	0.237325	0.238909	0.23558	0.238294	0.236121	0.235519	0.238305	0.237195	1	4	3	2	2	2	1	2	3	1
Lo1301_H	0.239415	0.251052	Diversity	0.251305	0.249459	0.251953	0.250531	0.249713	0.251805	0.252238	0.251525	0.251028	0.250967	3	3	2	3	2	3	2	4	3	1
Lo904_H	0.267706	0.2566	Diversity	0.258027	0.258796	0.258213	0.256608	0.256594	0.257849	0.254183	0.256506	0.255002	0.254221	3	4	2	4	3	3	1	3	2	3
Lp5_H	0.245618	0.254779	Diversity	0.254519	0.2564	0.255517	0.256157	0.255702	0.253545	0.252356	0.254455	0.254794	0.254347	2	4	4	5	1	5	1	2	5	5
ML606_H	0.266026	0.243736	Diversity	0.24343	0.244275	0.242633	0.243713	0.244204	0.243638	0.243752	0.243828	0.243691	0.244193	3	5	5	5	3	1	5	3	1	3
Mo15W_H	0.247049	0.252297	Diversity	0.252231	0.252417	0.251695	0.252466	0.25272	0.25188	0.251745	0.251804	0.254283	0.251729	1	2	5	4	2	5	5	4	4	1
Mo17_H	0.233666	0.230727	Diversity	0.230338	0.231952	0.230816	0.229863	0.228446	0.231077	0.230149	0.234122	0.23097	0.229537	4	1	3	5	2	2	1	1	5	3
MS153_H	0.265245	0.252758	Diversity	0.253111	0.25283	0.252185	0.252933	0.252553	0.252341	0.252183	0.253163	0.252459	0.253817	5	1	5	5	3	5	5	5	5	3
MS71_H	0.257958	0.253117	Diversity	0.253334	0.25285	0.252778	0.253503	0.252553	0.253164	0.253086	0.253912	0.252143	0.253845	5	5	1	4	5	3	1	5	1	5
N16_H	0.251391	0.253822	Diversity	0.253782	0.25416	0.253426	0.252825	0.253487	0.253581	0.25353	0.254271	0.255557	0.253599	1	4	5	1	3	3	1	5	4	2
N192_H	0.277547	0.258235	Diversity	0.25737	0.258005	0.259542	0.257697	0.258237	0.258986	0.256889	0.258448	0.257587	0.259588	5	3	5	2	5	4	1	5	2	1
N22_H	0.26671	0.251441	Diversity	0.251296	0.251156	0.252178	0.25117	0.251216	0.250853	0.251173	0.251702	0.251859	0.251802	5	1	2	4	2	2	4	5	2	3
N25_H	0.252302	0.252025	Diversity	0.252021	0.252305	0.251759	0.2524	0.252298	0.252035	0.252032	0.251887	0.251429	0.252085	1	3	3	5	2	3	4	3	3	2
N6_H	0.269813	0.252072	Diversity	0.252521	0.252121	0.251866	0.252501	0.25133	0.252633	0.252868	0.251938	0.251395	0.251546	3	1	3	3	5	4	3	3	3	1
NC290_H	0.233868	0.242907	Diversity	0.243337	0.242341	0.242815	0.242516	0.242909	0.242767	0.243059	0.244604	0.242568	0.242152	5	3	1	3	4	2	4	1	1	1
NC358_H	0.278465	0.252675	Diversity	0.253057	0.253147	0.252515	0.253317	0.252273	0.252603	0.252522	0.252922	0.251882	0.252511	1	1	5	5	5	5	5	2	1	1
NDB8_H	0.229592	0.256027	Diversity	0.256744	0.255852	0.255942	0.256335	0.255622	0.255356	0.256053	0.255359	0.255604	0.257406	3	1	4	5	3	5	1	4	5	3
NK764_H	0.269822	0.259204	Diversity	0.259133	0.2605	0.257282	0.258997	0.259218	0.259117	0.259025	0.25946	0.259511	0.259796	4	4	3	4	1	1	3	4	4	2
NK807_H	0.247787	0.253343	Diversity	0.252606	0.253692	0.254015	0.253531	0.253268	0.253438	0.253613	0.253534	0.252446	0.253288	4	4	2	5	4	4	3	5	1	5
NQ508_H	0.248568	0.25273	Diversity	0.252851	0.252407	0.253107	0.254161	0.252907	0.252877	0.251224	0.253116	0.25242	0.25223	2	2	3	3	4	1	5	1	3	2
NS701_H	0.248638	0.260119	Diversity	0.258964	0.261457	0.260161	0.261505	0.258763	0.259451	0.260446	0.259884	0.259803	0.260757	2	4	5	5	5	4	5	2	5	2
Oh02_H	0.257765	0.251778	Diversity	0.2515	0.252169	0.253161	0.252105	0.251184	0.251748	0.251859	0.251535	0.251243	0.25128	4	3	2	2	5	2	4	2	3	4
Oh33_H	0.260175	0.252719	Diversity	0.25248	0.252943	0.252506	0.25219	0.252252	0.253507	0.25294	0.252779	0.252675	0.252916	4	2	1	1	5	4	4	3	5	2
Oh40B_H	0.228481	0.243995	Diversity	0.243421	0.244145	0.244871	0.243511	0.243906	0.244034	0.244	0.244192	0.244072	0.2438	4	4	4	5	3	3	4	5	2	3
Oh43_H	0.252766	0.243288	Diversity	0.242636	0.243588	0.241728	0.242966	0.242892	0.244744	0.244131	0.243649	0.243103	0.243443	3	4	5	5	5	4	3	5	3	3
Os426_H	0.254995	0.2535	Diversity	0.252868	0.253663	0.254426	0.253807	0.253776	0.253912	0.253055	0.253003	0.252633	0.253859	4	3	2	3	1	1	1	4	3	5
P465P_H	0.242533	0.249035	Diversity	0.249693	0.248991	0.24866	0.248674	0.249926	0.248759	0.248724	0.249338	0.248019	0.249571	2	2	1	1	1	2	1	5	1	3
Pa36_H	0.24764	0.253477	Diversity	0.253406	0.253227	0.252683	0.253297	0.252343	0.253886	0.253983	0.253974	0.255115	0.252859	2	2	5	5	5	1	3	1	4	2
Pa405_H	0.237349	0.253203	Diversity	0.253099	0.252922	0.253247	0.253365	0.252831	0.252518	0.253869	0.253836	0.252719	0.25362	5	2	4	5	3	5	3	1	5	5
Pa91_H	0.232162	0.24797	Diversity	0.247528	0.24769	0.247565	0.248401	0.247557	0.247703	0.248291	0.2474	0.249401	0.248168	1	5	3	2	2	2	2	3	4	3
PB116_H	0.242863	0.246248	Diversity	0.246936	0.245934	0.245774	0.246014	0.247148	0.24577	0.246691	0.246614	0.245204	0.246395	2	5	1	1	1	5	3	5	1	2
PB98TR_H	0.254276	0.251573	Diversity	0.251848	0.251914	0.251187	0.251856	0.251912	0.252269	0.251073	0.251355	0.251301	0.251017	5	3	1	2	4	4	5	3	5	1
PH207_H	0.250172	0.255167	Diversity	0.256335	0.252723	0.257573	0.256479	0.254445	0.25492	0.25551	0.256071	0.253912	0.253698	3	1	5	2	3	5	3	3	4	2
PHB09_H	0.256167	0.250311	Diversity	0.250121	0.249749	0.250036	0.250447	0.25067	0.249875	0.250703	0.251085	0.250477	0.249949	4	2	1	1	4	5	4	4	1	3
PHG35_H	0.245037	0.248605	Diversity	0.248599	0.247957	0.248525	0.24918	0.248139	0.248876	0.249304	0.248221	0.247996	0.249255	5	1	3	2	5	3	2	3	1	5
PHG39_H	0.25788	0.247795	Diversity	0.247484	0.246788	0.247278	0.248537	0.247399	0.246556	0.247927	0.248265	0.248481	0.249234	4	3	1	1	5	1	5	5	1	2
PHG47_H	0.250221	0.24599	Diversity	0.246555	0.24594	0.246902	0.246685	0.2458	0.245114	0.246611	0.245644	0.245547	0.245099	5	1	2	1	4	1	2	3	2	1
PHG50_H	0.261163	0.249165	Diversity	0.248873	0.251146	0.247728	0.250343	0.248898	0.249833	0.247373	0.249883	0.248928	0.248643	1	3	2	2	2	2	5	1	3	2
PHG71_H	0.261446	0.26116	Diversity	0.260392	0.262126	0.260467	0.259956	0.26192	0.26052	0.261762	0.261762	0.260921	0.26178	5	4	1	1	4	4	4	3	3	4
PHG80_H	0.251946	0.245346	Diversity	0.244957	0.244386	0.244588	0.244949	0.245449	0.245514	0.245304	0.246522	0.245088	0.246706	1	2	5	3	3	2	3	1	5	2
PHG83_H	0.240534	0.248954	Diversity	0.247985	0.248937	0.248099	0.249029	0.248756	0.249569	0.249914	0.246281	0.251294	0.249673	4	5	2	1	3	2	2	2	2	5
PHG84_H	0.221867	0.24342	Diversity	0.242848	0.242918	0.242961	0.244077	0.242908	0.24348	0.244112	0.244801	0.243182	0.242918	3	2	3	2	5	2	2	1	3	3
PHG86_H	0.264091	0.256105	Diversity	0.25695	0.255416	0.25572	0.255294	0.25587	0.25649	0.254411	0.256385	0.256738	0.257774	1	2	1	2	5	4	1	5	4	2
PHH93_H	0.247939	0.254533	Diversity	0.254568	0.256526	0.254812	0.255857	0.253073	0.254323	0.254842	0.254066	0.25313	0.254131	3	3	3	3	3	1	2	1	5	5
PHJ40_H	0.246689	0.241704	Diversity	0.241862	0.24239	0.240891	0.242812	0.242184	0.242632	0.240453	0.240766	0.241983	0.241065	5	4	5	1	3	3	1	3	3	3
PHK29_H	0.256502	0.251025	Diversity	0.251007	0.251022	0.250384	0.250926	0.250908	0.251394	0.251156	0.251571	0.250972	0.250909	1	5	1	3	3	2	4	4	4	1
PHK76_H	0.227442	0.23853	Diversity	0.239091	0.238558	0.236602	0.239564	0.238246	0.236669	0.238154	0.240532	0.238099	0.239789	5	4	5	2	4	1	5	1	5	2
PHR36_H	0.252445	0.247001	Diversity	0.247104	0.247305	0.246853	0.24779	0.247975	0.246768	0.246421	0.245495	0.246813	0.247489	3	4	1	2	1	1	5	2	3	2
PHT77_H	0.242014	0.24155	Diversity	0.242968	0.24152	0.242205	0.240488	0.242817	0.241737	0.241657	0.240363	0.240971	0.24077	2	1	2	4	1	3	3	3	5	3
PHV63_H	0.234002	0.2478	Diversity	0.2479	0.247792	0.247319	0.247659	0.247762	0.248309	0.247654	0.248805	0.247507	0.247296	3	5	1	2	4	3	5	1	5	4
PHW65_H	0.231281	0.242387	Diversity	0.241435	0.242479	0.241087	0.243258	0.240823	0.242811	0.242702	0.243087	0.242601	0.243588	3	5	5	2	2	4	4	5	2	5
PHZ51_H	0.258938	0.243237	Diversity	0.243243	0.243388	0.243372	0.243098	0.243364	0.242824	0.244168	0.242766	0.243502	0.242645	1	3	3	4	5	1	2	3	3	4
SC-Malawi_H	0.259909	0.252101	Diversity	0.252519	0.251861	0.25183	0.25251	0.252898	0.252097	0.252187	0.252022	0.251518	0.251574	5	5	1	2	1	3	4	2	3	4
SGI061_H	0.257664	0.249645	Diversity	0.249562	0.248631	0.250648	0.25025	0.249396	0.249955	0.248347	0.24871	0.249638	0.251317	1	1	3	1	3	1	5	4	3	3
UH250_H	0.257562	0.255252	Diversity	0.2559	0.25563	0.256203	0.254939	0.254296	0.255402	0.255493	0.25554	0.254382	0.254737	3	4	2	2	5	4	2	5	3	4
UH_2500_H	0.245093	0.253119	Diversity	0.253114	0.252386	0.252367	0.253167	0.253504	0.252634	0.252761	0.252299	0.255036	0.253925	2	5	1	5	1	3	1	4	4	3
UH304_H	0.267113	0.254803	Diversity	0.255705	0.255227	0.254968	0.254672	0.255198	0.25456	0.254596	0.254623	0.254095	0.254391	3	3	4	2	4	2	1	4	3	1
UH_6102_H	0.253396	0.256198	Diversity	0.255993	0.255951	0.256248	0.256869	0.256321	0.256125	0.255852	0.255797	0.256995	0.255834	2	2	4	5	1	3	1	2	2	4
UH_6179_H	0.250679	0.255052	Diversity	0.255515	0.255027	0.254467	0.253699	0.255039	0.256204	0.253683	0.256189	0.255481	0.255218	1	5	2	4	5	2	5	3	4	4
UH_P024_H	0.229539	0.256756	Diversity	0.256484	0.258608	0.255842	0.25829	0.256039	0.257061	0.257326	0.256793	0.255258	0.255854	5	3	1	3	5	2	2	1	1	1
UH_P060_H	0.286187	0.25276	Diversity	0.2527	0.253536	0.2533	0.252207	0.25298	0.253414	0.252047	0.251839	0.252862	0.252714	4	2	4	4	3	3	5	2	3	2
UH_P064_H	0.240414	0.256805	Diversity	0.257197	0.255569	0.255259	0.255926	0.255894	0.256744	0.256853	0.256704	0.259124	0.258782	3	4	1	5	1	2	4	3	2	3
UH_P074_H	0.282159	0.256049	Diversity	0.255897	0.256526	0.255835	0.256789	0.2559	0.25601	0.256373	0.255683	0.255225	0.256255	4	4	1	5	5	5	1	4	1	4
UH_P087_H	0.271196	0.256162	Diversity	0.255661	0.255224	0.256848	0.256314	0.255923	0.255245	0.256547	0.257678	0.254462	0.257714	2	5	5	2	1	5	2	5	1	3
UH_P089_H	0.243028	0.255828	Diversity	0.256388	0.257331	0.255848	0.255321	0.255617	0.254334	0.256062	0.257736	0.254731	0.254908	3	3	3	5	4	4	2	5	3	4
UH_P104_H	0.255202	0.258355	Diversity	0.258178	0.2584	0.258635	0.259853	0.257535	0.257605	0.259047	0.257216	0.259352	0.25773	5	2	3	3	5	4	2	4	4	1
UH_P115_H	0.252736	0.254042	Diversity	0.254307	0.253629	0.254619	0.255332	0.254738	0.253807	0.254001	0.25297	0.253655	0.253361	2	5	5	3	2	4	1	2	5	1
UH_P128_H	0.266656	0.258527	Diversity	0.257773	0.258638	0.258783	0.258872	0.258591	0.25939	0.258194	0.257788	0.259457	0.257783	5	4	2	5	4	1	4	4	4	2
UH_P148_H	0.258945	0.256791	Diversity	0.256398	0.256466	0.255772	0.25669	0.257332	0.257519	0.25701	0.256928	0.255175	0.258623	5	2	1	5	2	1	4	3	1	3
UH_S018_H	0.251361	0.257165	Diversity	0.256823	0.256502	0.256629	0.256184	0.257961	0.25819	0.255746	0.259063	0.257478	0.257071	5	5	4	4	2	1	5	5	4	5
UH_S020_H	0.261194	0.256605	Diversity	0.256629	0.256689	0.255963	0.257204	0.255835	0.257624	0.256473	0.257154	0.257137	0.255345	5	2	2	2	3	1	1	3	4	2
UH_S025_H	0.254925	0.254698	Diversity	0.254619	0.254123	0.254372	0.255086	0.254333	0.254515	0.254496	0.254966	0.25627	0.254202	2	5	5	3	3	3	4	5	4	4
Va26_H	0.248638	0.246484	Diversity	0.245874	0.246204	0.247583	0.24623	0.245647	0.24621	0.245921	0.246613	0.247927	0.246632	1	3	2	3	5	2	1	5	4	2
W117_H	0.252892	0.258799	Diversity	0.258407	0.259043	0.260596	0.258493	0.259393	0.258089	0.258579	0.258513	0.257742	0.259137	4	2	2	2	4	2	2	4	3	5
W153R_H	0.261203	0.252622	Diversity	0.252879	0.252976	0.251775	0.251587	0.252835	0.251946	0.252724	0.2522	0.253475	0.253819	2	3	5	1	1	2	1	3	2	3
W182E_H	0.259455	0.255956	Diversity	0.25566	0.256207	0.256167	0.256819	0.256476	0.255593	0.255861	0.256819	0.25457	0.255383	4	1	4	4	4	5	4	1	1	4
W23_H	0.241639	0.253443	Diversity	0.253732	0.253531	0.252617	0.252205	0.252877	0.252915	0.25399	0.253625	0.255143	0.253794	3	4	1	1	3	3	3	5	4	5
W602S_H	0.245559	0.246574	Diversity	0.247048	0.246467	0.247304	0.246345	0.246024	0.24671	0.247182	0.24575	0.247023	0.245889	5	3	4	5	5	3	3	2	2	1
W604S_H	0.265344	0.244605	Diversity	0.244465	0.244818	0.24477	0.244659	0.24413	0.244292	0.24501	0.244826	0.245083	0.243991	1	2	1	3	2	1	4	4	2	4
W64A_H	0.282842	0.249588	Diversity	0.249077	0.249762	0.249005	0.249532	0.25022	0.250043	0.249696	0.250347	0.249333	0.248865	4	5	5	1	3	1	2	5	3	4
W9_H	0.288718	0.25041	Diversity	0.250615	0.250718	0.250301	0.250209	0.250609	0.250701	0.250304	0.250212	0.250432	0.25	1	3	1	1	3	3	1	2	5	4
W95115_H	0.244093	0.253142	Diversity	0.252645	0.252589	0.253345	0.253575	0.253607	0.25277	0.25406	0.252566	0.25397	0.252293	4	5	4	4	1	2	3	4	2	4
Wf9_H	0.251597	0.25154	Diversity	0.251664	0.251684	0.251135	0.251716	0.25164	0.251061	0.251027	0.25248	0.250766	0.252229	3	4	3	3	4	5	5	1	3	3
11430_H	0.265171	0.248602	Diversity	0.248192	0.248897	0.249734	0.247085	0.248983	0.249161	0.249439	0.248003	0.248076	0.248448	4	5	3	4	2	3	3	4	1	2
DZ_PG_02	0.265573	0.269633	PG_1950	0.267784	0.269497	0.268452	0.272168	0.269248	0.271119	0.270856	0.267597	0.270034	0.269576	4	3	4	4	4	1	1	3	1	3
DZ_PG_05	0.246656	0.274818	PG_1950	0.274215	0.274043	0.273271	0.275039	0.275548	0.275781	0.274983	0.275702	0.274325	0.275274	3	1	1	3	2	1	1	4	2	2
DZ_PG_08	0.28406	0.269954	PG_1950	0.270577	0.269881	0.270012	0.268616	0.266665	0.272406	0.270148	0.270654	0.271924	0.26866	1	1	3	2	1	1	4	4	2	5
DZ_PG_10	0.255723	0.263188	PG_1950	0.263996	0.263571	0.263055	0.264784	0.263887	0.265381	0.263244	0.260852	0.26179	0.261325	5	2	1	4	2	4	4	3	3	4
DZ_PG_16	0.301417	0.280811	PG_1950	0.283836	0.281289	0.283072	0.279386	0.277867	0.279095	0.279022	0.28425	0.281221	0.279075	1	5	2	1	1	2	2	4	3	5
DZ_PG_17	0.256624	0.265653	PG_1950	0.265709	0.266936	0.265259	0.264595	0.266736	0.265288	0.26612	0.266123	0.265097	0.264664	1	2	5	1	3	5	3	2	5	4
DZ_PG_20	0.289378	0.265233	PG_1950	0.267188	0.264102	0.266186	0.264817	0.265833	0.263069	0.262952	0.266493	0.266405	0.265283	5	4	3	5	4	2	2	1	4	1
DZ_PG_21	0.273666	0.272845	PG_1950	0.272466	0.271899	0.272754	0.272828	0.272472	0.274874	0.269883	0.273956	0.275315	0.272	2	5	1	5	5	4	2	2	4	4
DZ_PG_22	0.281327	0.258751	PG_1950	0.257462	0.256998	0.258719	0.2608	0.259897	0.259328	0.260137	0.257422	0.258588	0.258156	3	4	4	4	2	5	4	3	4	4
DZ_PG_24	0.287775	0.266935	PG_1950	0.265998	0.265781	0.268232	0.266232	0.267474	0.26963	0.264734	0.267325	0.267	0.266948	4	4	2	1	4	1	2	5	1	1
DZ_PG_27	0.277274	0.266728	PG_1950	0.26677	0.268593	0.267684	0.266234	0.264046	0.263987	0.263846	0.267668	0.269271	0.269187	3	3	5	2	1	2	2	1	2	3
DZ_PG_30	0.262297	0.272015	PG_1950	0.272235	0.270436	0.272555	0.273322	0.271622	0.273286	0.272705	0.272053	0.271126	0.27081	5	5	2	3	4	4	3	4	5	1
DZ_PG_31	0.269632	0.270653	PG_1950	0.270568	0.271375	0.271292	0.269586	0.270926	0.267352	0.273153	0.270315	0.268596	0.273371	3	2	2	5	3	2	1	4	3	3
DZ_PG_32	0.273199	0.263235	PG_1950	0.261861	0.263551	0.263666	0.262163	0.261179	0.263038	0.265489	0.263142	0.264019	0.264242	4	1	3	1	1	3	1	2	4	2
DZ_PG_33	0.289611	0.262265	PG_1950	0.261148	0.263206	0.263098	0.262118	0.260416	0.262472	0.262525	0.263577	0.262255	0.261832	4	1	1	2	1	3	5	1	1	4
DZ_PG_35	0.264521	0.272256	PG_1950	0.271548	0.271911	0.270915	0.274396	0.273412	0.271716	0.272189	0.271545	0.271099	0.273832	2	3	3	4	3	3	5	1	3	2
DZ_PG_37	0.248276	0.272305	PG_1950	0.27231	0.272516	0.271969	0.273217	0.2736	0.273726	0.271843	0.27127	0.271553	0.271048	1	3	2	3	2	1	4	1	4	1
DZ_PG_47	0.281648	0.284838	PG_1950	0.28637	0.284901	0.287147	0.281162	0.284727	0.285858	0.285039	0.283769	0.28448	0.284928	1	1	5	2	4	4	5	5	1	1
DZ_PG_50	0.283232	0.269244	PG_1950	0.269567	0.269568	0.269215	0.267276	0.270543	0.268561	0.26948	0.268651	0.270194	0.269389	2	2	1	2	2	5	3	2	2	3
DZ_PG_51	0.276746	0.269421	PG_1950	0.269273	0.270215	0.268031	0.27109	0.270289	0.268542	0.270079	0.268482	0.268435	0.269778	3	2	4	3	3	3	3	3	1	2
DZ_PG_53	0.268291	0.266376	PG_1950	0.266755	0.2644	0.26507	0.267924	0.267472	0.265541	0.267094	0.265186	0.265883	0.268436	2	4	4	3	3	3	3	3	5	3
DZ_PG_54	0.255407	0.265847	PG_1950	0.265938	0.263606	0.265632	0.267466	0.265205	0.267486	0.265791	0.265192	0.26754	0.264615	2	4	3	4	5	4	4	2	2	5
DZ_PG_55	0.288065	0.27028	PG_1950	0.269244	0.272456	0.269582	0.268796	0.270337	0.267729	0.273897	0.27028	0.2694	0.271078	4	3	4	1	5	2	1	5	3	2
DZ_PG_03	0.25814	0.245698	PG_1980	0.243775	0.247602	0.246535	0.247168	0.24436	0.24435	0.246019	0.244061	0.247767	0.245346	3	5	4	3	2	1	5	3	2	1
DZ_PG_04	0.260356	0.270761	PG_1980	0.270203	0.270587	0.271383	0.267612	0.272233	0.268391	0.2711	0.266875	0.274816	0.274414	1	2	3	1	2	2	4	2	2	3
DZ_PG_06	0.23923	0.244206	PG_1980	0.240455	0.24353	0.244142	0.244165	0.245344	0.244351	0.243414	0.245194	0.245189	0.246274	4	3	1	2	3	3	1	1	1	2
DZ_PG_09	0.248791	0.271899	PG_1980	0.271797	0.271657	0.272174	0.273969	0.272508	0.270322	0.271272	0.273087	0.271276	0.270933	3	1	2	4	3	5	4	4	4	1
DZ_PG_12	0.274047	0.272611	PG_1980	0.273276	0.271651	0.272967	0.276708	0.270265	0.272824	0.273122	0.271248	0.269991	0.274056	2	1	1	3	1	4	3	2	4	2
DZ_PG_14	0.249023	0.242739	PG_1980	0.240795	0.243322	0.243587	0.241278	0.242068	0.241411	0.24538	0.240532	0.24582	0.243201	4	2	4	4	4	2	4	3	1	5
DZ_PG_18	0.222974	0.271659	PG_1980	0.267594	0.273204	0.272213	0.267821	0.272223	0.272252	0.272086	0.271905	0.273765	0.273532	4	3	5	1	2	1	1	5	2	3
DZ_PG_19	0.273336	0.27896	PG_1980	0.278058	0.279063	0.277578	0.281208	0.275227	0.281714	0.28001	0.278122	0.278507	0.280112	2	2	4	4	1	1	1	1	3	4
DZ_PG_39	0.263735	0.267936	PG_1980	0.269014	0.265514	0.269604	0.271473	0.268207	0.267632	0.266204	0.267845	0.266223	0.267646	5	4	3	3	5	3	2	4	4	4
DZ_PG_44	0.281227	0.260702	PG_1980	0.262576	0.259388	0.259511	0.262444	0.259621	0.260981	0.260454	0.259037	0.261841	0.261167	1	4	2	1	1	2	2	2	5	1
DZ_PG_46	0.243772	0.260177	PG_1980	0.260492	0.259356	0.260317	0.259818	0.259893	0.261175	0.260313	0.260689	0.260031	0.259688	1	1	1	2	4	4	3	1	3	4
DZ_PG_48	0.265131	0.266954	PG_1980	0.267819	0.265267	0.265149	0.266422	0.267829	0.267401	0.268171	0.267974	0.266554	0.266949	2	4	2	5	4	3	3	3	1	2
DZ_PG_52	0.257526	0.253541	PG_1980	0.251537	0.25283	0.252955	0.253057	0.255753	0.256191	0.25146	0.256225	0.254128	0.251277	3	3	3	2	3	4	2	4	3	3
DZ_PG_01	0.259158	0.275471	PG_2000	0.275141	0.276259	0.274268	0.276365	0.273812	0.273925	0.275546	0.277141	0.27544	0.276812	2	2	2	3	1	2	4	2	1	4
DZ_PG_11	0.239984	0.262616	PG_2000	0.262902	0.262146	0.260653	0.264467	0.261844	0.261585	0.260473	0.26429	0.26465	0.263153	2	5	4	3	2	5	2	5	2	2
DZ_PG_13	0.271204	0.26679	PG_2000	0.267066	0.26712	0.26709	0.264626	0.267008	0.267338	0.266207	0.267344	0.266997	0.267102	1	5	4	4	1	1	3	1	5	1
DZ_PG_23	0.271658	0.267888	PG_2000	0.268296	0.266192	0.267573	0.270046	0.267744	0.267421	0.267831	0.268336	0.268153	0.267288	1	4	2	3	4	5	5	1	3	5
DZ_PG_25	0.250665	0.267703	PG_2000	0.266901	0.265533	0.266954	0.267293	0.268162	0.267844	0.268945	0.268493	0.268351	0.268551	5	4	1	1	3	3	4	4	1	2
DZ_PG_26	0.263928	0.267203	PG_2000	0.26783	0.266202	0.266957	0.268997	0.266239	0.267094	0.266096	0.268659	0.266804	0.267149	5	1	4	1	4	2	5	2	3	2
DZ_PG_34	0.269177	0.273288	PG_2000	0.272769	0.27476	0.272988	0.275157	0.272368	0.272573	0.271861	0.272513	0.272492	0.275394	1	3	3	3	4	3	5	1	5	4
DZ_PG_40	0.251026	0.26859	PG_2000	0.267855	0.268567	0.268058	0.268181	0.268784	0.268948	0.268339	0.268324	0.270304	0.268538	5	2	3	5	5	4	1	1	1	1
DZ_PG_41	0.27628	0.272076	PG_2000	0.272271	0.273443	0.271205	0.269688	0.271474	0.271561	0.273302	0.272659	0.271044	0.274114	5	2	1	4	3	2	4	3	2	4
DZ_PG_43	0.277731	0.255331	PG_2000	0.254343	0.254737	0.253193	0.254814	0.256076	0.256842	0.256842	0.259991	0.250656	0.255815	4	1	2	5	2	5	1	5	4	1
DZ_PG_45	0.24108	0.253771	PG_2000	0.253059	0.254184	0.253848	0.253695	0.252546	0.254507	0.252198	0.254561	0.25522	0.253893	3	3	3	2	1	3	2	5	2	3
DZ_PG_49	0.254694	0.247584	PG_2000	0.24651	0.249341	0.249617	0.247154	0.247142	0.247099	0.248136	0.245046	0.244023	0.251773	4	3	1	4	2	1	3	2	4	2
DZ_PG_62	0.274839	0.265753	PG_2000	0.266983	0.26413	0.265968	0.265198	0.265986	0.266838	0.266057	0.26542	0.266768	0.264179	4	4	2	5	5	3	5	4	3	3
DZ_PG_63	0.263092	0.268472	PG_2000	0.268368	0.269385	0.268759	0.268715	0.266965	0.267948	0.269706	0.269189	0.267828	0.267859	4	3	5	2	5	4	4	3	3	1
DZ_PG_66	0.275921	0.25251	PG_2000	0.252979	0.252444	0.254897	0.251949	0.252455	0.254637	0.253109	0.249798	0.249014	0.253819	3	1	1	5	1	4	2	2	4	5
DZ_PG_67	0.257446	0.267405	PG_2000	0.268682	0.266686	0.267425	0.269084	0.266621	0.266993	0.266798	0.267838	0.267165	0.266758	2	5	5	1	3	1	1	3	4	5
DZ_PG_68	0.268924	0.262645	PG_2000	0.264629	0.263005	0.262381	0.262844	0.263228	0.262093	0.261808	0.262899	0.261316	0.262254	2	5	3	2	3	5	3	4	2	5
DZ_PG_69	0.253309	0.254087	PG_2000	0.252192	0.254519	0.25508	0.256898	0.253984	0.253648	0.253824	0.253957	0.25442	0.252352	3	1	4	1	4	1	2	3	5	3
DZ_PG_72	0.275614	0.267136	PG_2000	0.265915	0.265836	0.269087	0.265949	0.267335	0.268636	0.268541	0.266281	0.268127	0.26565	3	4	5	4	5	2	1	5	5	3
DZ_PG_74	0.251369	0.260663	PG_2000	0.260324	0.260018	0.26314	0.259862	0.259445	0.259786	0.259172	0.261976	0.262035	0.260868	1	2	5	2	2	4	3	4	1	4

## Sheet: LAR_EXT
Hybrid	LAR_obs	LAR_pred	Maturity_group
ARV01	0.234701	0.263025	G2
ARV12	0.261754	0.248611	G2
ARV31	0.261424	0.268089	G2
ARV32	0.265809	0.265548	G2
ARV50	0.251065	0.26752	G2
ARV55	0.252704	0.252643	G2
ARV61	0.261864	0.254694	G2
ARV69	0.268416	0.256878	G2
ARV79	0.277095	0.262105	G2
ARV83	0.265598	0.27463	G2
ARV87	0.258848	0.273045	G2
X47D113_29	0.253474	0.257058	G2
ARV94	0.275486	0.266356	G2
ARV04	0.262034	0.267515	G3
ARV16	0.26401	0.266924	G3
X47D113_49	0.261869	0.272334	G3
ARV18	0.269942	0.269625	G3
ARV19	0.268519	0.27025	G3
ARV20	0.257353	0.271263	G3
ARV21	0.259965	0.268196	G3
ARV22	0.260428	0.267953	G3
ARV23	0.263759	0.272835	G3
ARV24	0.259843	0.269407	G3
ARV28	0.279796	0.270162	G3
ARV39	0.270146	0.254143	G3
ARV40	0.255144	0.251701	G3
ARV42	0.282443	0.251382	G3
ARV44	0.258496	0.269973	G3
ARV47	0.267206	0.269671	G3
ARV52	0.251608	0.25052	G3
ARV59	0.257449	0.25345	G3
ARV65	0.258635	0.248943	G3
ARV85	0.26725	0.267808	G3
ARV88	0.245846	0.260823	G3
ARV89	0.260199	0.250012	G3
ARV90	0.262475	0.259921	G3
ARV91	0.261164	0.267929	G3
ARV06	0.268146	0.252031	G4
X47D113_09	0.257343	0.26395	G4
ARV25	0.261351	0.267207	G4
ARV26	0.265044	0.269101	G4
ARV27	0.254044	0.268893	G4
X47D113_74	0.2517	0.269834	G4
ARV60	0.255494	0.255404	G4
ARV66	0.259872	0.257765	G4
ARV72	0.261458	0.255904	G4
ARV73	0.259093	0.253541	G4
ARV84	0.273439	0.268881	G4

## Sheet: VegDuration_CV
Hybrid	Duration_obs	Mean_pred_Duration	Panel	DTA_pred_BGLR1	DTA_pred_BGLR2	DTA_pred_BGLR3	DTA_pred_BGLR4	DTA_pred_BGLR5	DTA_pred_BGLR6	DTA_pred_BGLR7	DTA_pred_BGLR8	DTA_pred_BGLR9	DTA_pred_BGLR10	.folds_1	.folds_2	.folds_3	.folds_4	.folds_5	.folds_6	.folds_7	.folds_8	.folds_9	.folds_10
A3_H	67.4472	67.2299	Diversity	67.4523	67.3303	67.2277	67.3099	67.0144	67.1372	67.2253	67.1892	67.2773	67.1358	2	5	5	3	2	5	3	2	5	2
A310_H	67.6586	67.2272	Diversity	67.392	67.2819	67.3954	67.295	67.092	67.108	67.0891	67.2068	67.1832	67.2282	4	3	2	1	2	1	4	2	3	5
A347_H	69.037	66.859	Diversity	66.834	66.8306	66.981	66.8669	66.9472	66.7286	66.98	66.7914	66.9508	66.6801	3	2	2	3	4	5	2	5	2	2
A374_H	68.799	67.4089	Diversity	67.3613	67.4094	67.4857	67.395	67.4722	67.1684	67.5366	67.3431	67.4585	67.4589	3	5	2	3	4	1	2	1	2	3
A375_H	68.2907	67.1564	Diversity	67.1449	67.1719	67.1131	66.9821	67.1052	67.3532	67.3925	67.0301	67.021	67.2503	3	4	4	4	5	4	1	3	4	3
A554_H	64.4907	66.6431	Diversity	66.3613	66.6918	66.5876	66.4865	66.386	66.7451	66.946	66.6523	66.7984	66.7757	1	4	5	4	2	2	1	1	2	4
AS5707_H	71.5046	69.3989	Diversity	69.5579	69.3815	69.385	69.2182	69.5458	69.4918	69.0928	69.3985	69.495	69.4223	2	1	2	4	4	3	4	5	5	5
B100_H	67.8143	68.2414	Diversity	68.2945	68.3413	68.1458	68.3175	68.4837	68.1125	68.0443	68.2484	68.2871	68.1387	3	5	1	1	1	5	5	5	5	1
B104_H	70.8445	68.773	Diversity	68.6773	68.9843	68.7029	68.6386	68.776	68.7491	68.8184	68.7979	68.8609	68.7249	1	4	5	1	5	2	5	1	4	1
B105_H	67.7057	67.9425	Diversity	67.9939	67.9089	67.791	67.8788	67.8844	67.9659	68.0457	67.9767	67.9205	68.0593	2	3	5	4	3	3	1	4	2	4
B106_H	72.1034	67.9486	Diversity	67.9704	68.0164	67.9018	68.1168	67.8874	68.0083	67.7323	67.9667	68.0217	67.8638	4	4	1	5	5	2	4	1	5	1
B107_H	69.2597	67.5545	Diversity	67.7863	67.5415	67.5725	67.4305	67.4522	67.7744	67.5408	67.3764	67.7552	67.3155	1	2	5	5	1	5	4	5	2	5
B108_H	68.3921	67.4091	Diversity	67.4374	67.2876	67.3882	67.4744	67.3845	67.6393	67.1983	67.4199	67.4764	67.3854	3	1	3	3	5	4	5	1	1	5
B109_H	68.6187	70.042	Diversity	70.0724	69.998	70.1828	70.1121	69.9649	69.9268	70.1106	70.0171	69.9557	70.0793	4	2	3	4	5	1	5	1	3	3
B110_H	69.9939	68.5852	Diversity	68.6681	68.4266	68.6843	68.6233	68.5633	68.5017	68.6346	68.5835	68.627	68.5398	4	1	3	4	5	4	1	3	4	5
B113_H	68.9864	67.619	Diversity	67.776	67.4763	67.5271	67.6445	67.7148	67.619	67.7838	67.5459	67.5331	67.5692	2	1	1	3	1	2	2	2	3	5
B37_H	70.2603	69.7713	Diversity	69.8274	69.7526	69.7864	69.6688	69.8034	69.6758	69.8365	69.8673	69.8145	69.6806	5	3	5	1	4	4	2	3	2	1
B73_H	68.863	70.4836	Diversity	70.4598	70.6581	70.4373	70.699	70.6048	70.1474	70.5356	70.3416	70.3253	70.6269	3	4	4	5	1	2	5	4	3	4
B84_H	70.22	68.6508	Diversity	68.7346	68.5643	68.608	68.539	68.6598	68.6212	68.6904	68.7833	68.6954	68.6117	5	1	5	1	2	4	4	4	2	2
B89_H	65.2976	67.1627	Diversity	67.1916	67.2113	67.1953	67.0822	67.3192	67.0368	67.0503	67.1469	67.2614	67.1323	5	3	3	4	1	1	5	3	5	1
B97_H	70.1104	67.069	Diversity	66.9679	67.0641	67.2098	67.0973	67.1273	67.0586	67.033	66.9823	67.1758	66.9736	5	3	2	3	1	3	3	2	2	1
B98_H	70.9354	67.3829	Diversity	67.5025	67.4368	67.3811	67.3352	67.4318	67.4406	67.1996	67.3477	67.433	67.3211	4	2	3	4	3	2	4	2	5	1
C103_H	72.0119	71.1042	Diversity	71.307	70.977	70.9983	71.2866	70.8494	71.0512	71.0337	71.2064	71.3478	70.9848	2	3	3	5	2	5	3	5	2	1
CO109_H	64.5682	67.4595	Diversity	67.4244	67.4608	67.5321	67.5674	67.5164	67.2212	67.6841	67.3777	67.2867	67.5243	3	4	2	5	1	1	1	5	4	3
CR1Ht_H	64.864	68.4652	Diversity	68.4751	68.4487	68.3404	68.5524	68.6181	68.243	68.7779	68.381	68.3105	68.5054	3	2	3	3	4	5	2	3	4	4
D09_H	62.9032	66.7528	Diversity	66.8934	66.8115	66.7011	66.7351	66.7644	66.669	66.574	66.8997	66.8251	66.6552	4	4	4	1	5	5	4	4	1	5
DE811_H	71.1458	69.2512	Diversity	69.1292	69.379	69.2697	69.1949	69.255	69.1502	69.3867	69.2461	69.2693	69.2315	1	4	2	4	3	2	2	3	4	5
DK4676A_H	65.7924	68.2261	Diversity	68.3706	68.1989	68.1932	68.2785	68.2645	68.2408	67.9784	68.2203	68.4157	68.1004	4	2	3	4	1	3	4	1	1	1
DK78010_H	67.0727	69.1546	Diversity	68.9308	69.0813	69.3056	69.4039	69.2121	68.9443	69.1222	69.1008	69.2515	69.1933	1	2	3	5	1	2	5	3	4	3
DK78371A_H	70.0724	69.4603	Diversity	69.556	69.4868	69.3541	69.2968	69.8972	69.3503	69.1167	69.5224	69.4412	69.5811	3	4	3	4	1	2	4	3	1	5
DKFAPW_H	66.9457	69.1172	Diversity	69.0505	69.1004	69.1822	69.054	69.0772	69.325	68.9784	69.0234	69.2221	69.1585	5	3	3	2	2	5	1	1	5	3
DKFBHJ_H	67.2482	67.6929	Diversity	67.7341	67.8708	67.8122	67.6131	67.7356	67.6577	67.7848	67.6656	67.5595	67.4953	3	4	3	2	4	4	2	5	3	2
DKIBO2_H	64.1503	66.3009	Diversity	66.3073	66.1727	66.217	66.4024	66.5102	66.4204	66.3635	66.1849	66.4456	65.9845	4	5	1	1	2	2	3	1	2	5
DKMBST_H	69.9959	69.0068	Diversity	69.1054	69.0879	68.8959	69.1189	68.8542	69.0227	68.8675	69.0401	69.173	68.9029	5	2	3	1	5	1	5	1	2	1
EA1027_H	69.1584	67.5382	Diversity	67.6185	67.4172	67.5082	67.5906	67.6844	67.565	67.3262	67.4848	67.479	67.7086	4	1	5	1	4	3	5	3	3	4
EA1163_H	64.1061	67.3906	Diversity	67.2634	67.3546	67.2555	67.3486	67.3863	67.4932	67.5219	67.4282	67.4291	67.4255	5	5	3	3	1	4	1	4	2	4
EA3076_H	69.0396	67.0461	Diversity	67.1592	67.1207	67.201	67.2097	67.0399	67.0493	66.8272	66.9878	66.9095	66.9565	4	5	2	5	5	3	4	2	4	1
EC136_H	63.8383	68.7937	Diversity	68.5698	68.8042	68.8502	68.7658	68.8926	68.6662	68.8834	68.7778	68.886	68.8409	1	3	2	3	1	2	2	2	5	3
EC140_H	65.5915	68.4915	Diversity	68.5947	68.519	68.5841	68.4063	68.5571	68.3148	68.3348	68.4429	68.5894	68.5722	2	5	2	2	4	1	4	3	5	3
EC151_H	68.2621	67.8551	Diversity	67.9106	67.9825	67.797	67.6877	67.8412	67.9196	67.9235	67.9347	67.8065	67.7475	2	4	1	1	3	5	1	4	1	1
EC169_H	65.1877	68.3493	Diversity	68.4277	68.2362	68.416	68.5196	68.151	68.4594	68.2244	68.3171	68.2495	68.4924	4	2	3	5	2	3	4	2	1	4
EC175_H	66.3003	67.5247	Diversity	67.5768	67.3572	67.3652	67.5105	67.5564	67.4982	67.5074	67.5535	67.6178	67.7044	3	1	5	2	1	4	5	1	4	3
EC232_H	66.3244	67.1823	Diversity	67.2429	67.1092	67.2612	67.0903	67.2078	67.1466	67.0368	67.1908	67.3825	67.1549	3	1	4	2	5	5	4	2	2	5
EC242C_H	64.2665	67.8413	Diversity	67.9555	67.8587	67.9431	67.8689	67.6672	67.5568	67.7601	67.9528	67.9358	67.9142	1	4	4	1	5	1	5	3	2	4
EC334_H	69.0813	67.2797	Diversity	67.3212	67.2881	67.2802	67.328	67.2018	67.3748	67.2303	67.3335	67.1996	67.2396	3	2	1	3	2	5	4	2	3	1
EP10_H	66.7911	67.0413	Diversity	67.1828	67.0449	67.0077	67.1402	66.9905	67.0749	66.7893	67.1666	67.1154	66.901	2	5	4	5	5	2	4	4	1	1
EP2008-18_H	67.0672	68.9902	Diversity	69.1314	68.9153	69.0303	68.8176	69.2679	68.8196	69.2331	68.9211	68.7693	68.996	2	4	4	2	1	2	1	1	4	4
EP2008-22_H	66.464	68.6475	Diversity	68.3661	68.5201	68.665	68.471	68.7653	68.8598	68.9131	68.6777	68.5817	68.6556	1	3	5	2	4	4	1	4	3	3
EP29_H	66.4205	67.2421	Diversity	67.0724	67.1679	67.4455	67.1654	67.0776	67.1433	67.2795	67.2409	67.4077	67.4206	1	1	2	2	2	1	3	2	1	3
EP51_H	63.8628	67.5608	Diversity	67.6829	67.5684	67.4683	67.5566	67.6145	67.5522	67.6772	67.465	67.5645	67.458	2	5	3	3	1	2	2	3	1	5
EP52_H	69.34	67.385	Diversity	67.5052	67.3363	67.2929	67.3491	67.4602	67.196	67.5403	67.304	67.4353	67.4305	2	2	3	1	4	5	2	5	2	3
EP55_H	67.0734	67.1388	Diversity	67.2152	67.1604	67.0849	67.268	67.2169	67.12	67.2653	67.0959	67.0062	66.9552	4	4	4	5	4	3	2	1	3	2
EP67_H	65.5298	66.9489	Diversity	67.0408	66.8718	66.9653	67.0669	66.7699	67.0193	66.7449	66.9462	66.8822	67.182	3	1	5	3	2	3	5	3	4	4
EP72_H	67.9513	68.1379	Diversity	68.3068	68.1065	68.143	68.0323	67.8952	68.3213	68.0862	68.1108	68.2472	68.1301	2	3	5	4	2	4	3	3	2	5
EP77_H	64.8987	67.2518	Diversity	67.2983	67.3014	67.1637	67.2948	67.2512	67.3119	67.0317	67.2201	67.2663	67.3786	4	5	1	3	3	2	5	1	5	4
EZ11A_H	70.4357	67.3778	Diversity	67.1898	67.5127	67.4412	67.3693	67.1944	67.4903	67.4013	67.3856	67.4873	67.3065	1	4	4	4	2	3	3	2	5	2
EZ18_H	74.3374	68.3237	Diversity	68.5027	68.3686	68.4254	68.2245	68.467	68.2699	68.096	68.328	68.3316	68.2237	2	2	4	4	4	5	4	1	1	1
EZ31_H	69.9227	67.4782	Diversity	67.4936	67.4294	67.6618	67.4419	67.4806	67.666	67.4925	67.3816	67.3483	67.3864	3	2	2	2	3	5	4	3	3	5
EZ35_H	67.8686	67.5276	Diversity	67.3256	67.591	67.5654	67.5197	67.5521	67.3554	67.7041	67.4996	67.6623	67.5012	1	2	3	4	5	1	2	3	1	5
EZ36_H	69.7406	67.7659	Diversity	67.7592	67.7956	67.8429	67.7389	67.7584	67.7783	67.8971	67.7253	67.6773	67.6861	3	5	2	1	3	2	2	2	3	5
EZ37_H	68.8105	67.3961	Diversity	67.2026	67.5383	67.3167	67.3943	67.3856	67.4481	67.4611	67.4997	67.3601	67.355	1	3	4	3	4	2	3	2	1	1
EZ38_H	71.2049	67.8766	Diversity	67.7764	67.7663	67.9612	67.8637	67.8461	67.9465	67.8619	67.9173	68.0322	67.794	1	1	4	2	2	2	4	3	5	2
EZ40_H	68.3031	68.8675	Diversity	68.9466	68.7752	68.963	68.7726	68.8526	68.8503	68.903	68.8668	68.9159	68.8289	2	1	4	1	2	2	3	1	2	5
EZ42_H	69.4851	68.4524	Diversity	68.4807	68.4256	68.5188	68.292	68.4275	68.6389	68.4871	68.4179	68.4561	68.3791	3	2	2	1	2	3	3	5	2	5
EZ47_H	66.8464	67.5073	Diversity	67.3538	67.4438	67.5776	67.4809	67.3729	67.6568	67.4261	67.7078	67.5849	67.4683	1	1	4	2	2	3	5	4	1	2
EZ48_H	72.8848	67.9953	Diversity	67.9659	67.8517	67.9087	67.95	68.0903	67.8415	68.1089	67.9851	68.0245	68.2262	5	1	5	2	1	1	2	5	4	4
F04401_H	66.7888	68.0613	Diversity	68.0849	68.0376	68.0425	68.0014	67.9769	68.3108	68.0167	68.0324	67.9303	68.1793	2	1	1	3	1	5	1	4	4	3
F04402_H	66.0745	67.8619	Diversity	68.0532	67.7873	68.0087	67.759	67.7793	67.9097	67.8061	68.0225	67.744	67.749	1	1	4	3	4	2	1	3	5	1
F04701_H	69.4236	71.0982	Diversity	71.3171	71.1351	71.2362	71.1003	71.0724	71.2533	70.5994	70.9508	71.1608	71.157	5	1	4	1	3	4	4	4	3	5
F04702_H	67.1082	70.8527	Diversity	70.809	70.7829	70.8715	70.7756	71.1776	70.8811	71.0462	70.643	70.8054	70.7346	2	5	5	5	1	4	2	2	2	2
F05101_H	67.6346	69.1741	Diversity	69.0943	68.8878	69.2619	69.3809	69.1042	69.3427	69.2071	69.1513	69.0012	69.3098	5	1	3	5	5	5	2	2	3	4
F05404_H	68.4914	69.2775	Diversity	69.3576	69.37	69.244	69.4256	69.2766	69.3001	69.1685	69.2442	69.1819	69.2062	3	4	2	4	3	4	3	5	4	1
F1808_H	67.8062	68.2415	Diversity	68.2144	68.3687	68.1055	68.3021	68.1801	68.4516	68.2594	68.1705	68.2264	68.1367	3	4	5	4	4	5	3	1	2	1
F1890_H	68.242	66.684	Diversity	66.3717	66.686	66.9039	66.7132	66.6232	66.5157	66.8702	66.595	66.6474	66.9135	5	3	4	3	3	1	3	5	3	3
F218_H	63.737	66.7594	Diversity	66.6999	66.7847	66.7512	66.8283	66.8208	66.7688	66.7729	66.6802	66.8461	66.6414	5	2	3	3	1	3	3	3	1	2
F252_H	62.5212	66.9112	Diversity	67.0438	66.7664	67.0675	66.8316	67.0497	66.8011	66.6485	66.9237	66.9151	67.0646	4	1	2	4	4	5	5	1	5	4
F353_H	64.8842	67.0164	Diversity	67.0765	67.0327	67.0857	67.0083	67.1232	67.0097	66.8356	67.0455	67.0493	66.8975	2	4	4	4	2	4	5	4	1	1
F354_H	66.8682	67.6406	Diversity	67.7342	67.5268	67.525	67.7054	67.6932	67.7821	67.7605	67.5455	67.6923	67.4413	2	3	5	5	4	4	2	1	2	1
F608_H	68.255	67.1351	Diversity	67.0698	67.1444	67.0523	67.1776	67.2169	67.0038	67.3263	67.1296	67.1471	67.0834	5	2	1	1	1	5	2	1	5	5
F618_H	67.718	68.7497	Diversity	68.7888	68.7764	68.7298	68.7764	68.736	68.7205	68.7944	68.7881	68.6924	68.6941	3	5	5	3	3	4	2	4	1	5
F7001_H	68.6957	66.9342	Diversity	66.9034	66.9713	66.9548	67.0041	66.9583	66.857	66.9581	66.872	66.9885	66.8742	5	2	4	1	5	5	3	3	5	1
F7019_H	66.1387	66.8742	Diversity	66.9532	66.8278	66.9576	66.7545	66.9022	66.8778	66.9887	66.802	66.8906	66.7879	2	2	3	1	4	4	1	5	2	1
F7025_H	66.6327	69.4638	Diversity	69.5032	69.492	69.4257	69.4602	69.4916	69.3606	69.5056	69.5279	69.3936	69.4775	5	5	1	2	4	1	5	2	1	5
F7028_H	66.3438	68.6286	Diversity	68.6572	68.5247	68.6727	68.5426	68.6459	68.5718	68.8127	68.6079	68.7051	68.5449	3	1	2	4	3	2	2	2	5	2
F7057_H	66.5102	65.9493	Diversity	65.5868	65.9979	65.9553	65.7803	66.0159	65.7236	66.2987	65.9589	66.08	66.0962	1	3	3	2	5	1	1	1	2	3
F7058_H	66.5696	66.1317	Diversity	65.81	66.196	66.1617	66.0249	66.1775	66.3958	66.1368	66.0883	66.0349	66.291	1	3	3	4	3	4	3	2	4	3
F7081_H	68.4074	66.2255	Diversity	66.2009	66.2396	66.2577	66.3962	66.1429	66.3569	65.9314	66.4071	66.2208	66.1015	3	5	3	5	1	4	5	4	5	5
F7082_H	67.176	66.1651	Diversity	66.3441	66.185	65.9529	66.3103	66.2256	65.8619	66.3876	66.0786	66.0331	66.2715	4	3	5	5	4	1	1	5	4	3
F712_H	68.8401	66.8608	Diversity	66.7871	66.866	67.0314	66.9045	66.8791	66.9338	66.5992	66.7523	66.8731	66.9812	5	2	2	3	3	2	5	3	5	3
F748_H	70.0377	67.8077	Diversity	67.6011	67.8573	67.7083	68.0279	67.8093	67.8642	67.8036	67.9182	67.8	67.6868	1	3	5	5	5	4	3	4	1	2
F752_H	70.9169	68.0576	Diversity	67.9983	68.0189	68.0777	68.2629	68.0521	67.9396	67.97	68.1352	68.0687	68.0526	1	1	5	5	5	1	4	2	3	5
F838_H	69.8366	67.2076	Diversity	67.1256	67.2452	67.1176	67.2271	67.3071	67.3754	66.9573	67.1607	67.242	67.3177	5	5	5	3	4	4	5	5	1	4
F874_H	62.3076	66.8607	Diversity	66.513	66.8006	66.9849	66.6313	66.9762	66.7837	67.1819	67.01	66.9728	66.7521	1	3	2	2	4	3	1	4	2	5
F888_H	67.7669	67.0482	Diversity	67.0883	67.1596	66.9851	67.2393	67.1103	66.8702	67.0802	67.0389	66.981	66.9288	3	4	5	5	1	1	3	2	3	2
F894_H	69.7987	68.4738	Diversity	68.4125	68.3661	68.4426	68.413	68.4612	68.5812	68.5216	68.4629	68.4154	68.6612	1	1	1	2	3	3	2	1	3	4
F908_H	64.4553	66.8806	Diversity	66.7763	66.8755	67.0194	66.6771	66.837	67.0955	67.0471	66.8097	66.972	66.6962	5	4	2	2	5	4	2	5	2	2
F912_H	67.1592	67.5117	Diversity	67.615	67.4442	67.4775	67.5857	67.7085	67.4186	67.5888	67.4533	67.3892	67.4364	1	3	1	4	2	3	3	1	4	1
F918_H	69.0472	68.5337	Diversity	68.5818	68.6342	68.5417	68.6543	68.5497	68.4844	68.5168	68.4609	68.4958	68.4179	2	4	3	5	4	4	3	5	4	1
F922_H	66.7435	66.9534	Diversity	67.0287	66.9704	66.9501	66.7489	66.9283	66.9959	66.9222	66.8893	67.0575	67.0426	4	4	4	2	1	2	3	3	2	3
F924_H	67.9961	68.7413	Diversity	68.7598	68.758	68.7694	68.7513	68.8689	68.6843	68.7203	68.7348	68.6716	68.6942	4	5	2	3	1	4	3	3	3	5
F98902_H	67.5284	68.5467	Diversity	68.6301	68.3569	68.4995	68.4193	68.54	68.7735	68.7502	68.3971	68.4979	68.6027	2	1	5	1	4	5	1	2	4	3
FP1_H	66.5841	67.3213	Diversity	67.1703	67.2585	67.2482	67.4134	67.2543	67.2764	67.4819	67.3913	67.3043	67.414	5	3	3	5	3	3	1	4	1	4
FR19_H	67.6501	67.3039	Diversity	67.2399	67.3256	67.2361	67.2006	67.3063	67.2826	67.4171	67.2594	67.3637	67.4076	5	5	4	1	5	5	2	5	5	3
FR697_H	68.9677	70.8304	Diversity	71.0149	70.755	70.9256	70.7061	71.2846	70.5831	70.8149	70.783	70.6096	70.8276	5	2	4	2	1	5	5	5	4	5
H99_H	66.6617	68.22	Diversity	68.2451	68.2696	68.129	68.2954	68.2699	68.2494	68.0131	68.1401	68.2587	68.33	5	2	3	3	3	3	5	2	5	4
HMV5301_H	67.0236	66.9796	Diversity	67.1433	67.0687	66.8626	66.8743	66.9008	66.8937	67.1729	67.1026	66.9378	66.839	2	2	2	2	1	3	3	4	5	5
HMV5325_H	67.0173	69.1532	Diversity	69.1233	69.1077	69.1786	69.1312	69.1693	69.1822	69.2571	69.0817	69.1258	69.1747	5	2	4	3	4	5	2	5	2	3
HMV5343_H	66.535	70.1647	Diversity	70.1277	70.0176	70.1113	70.2373	70.0771	70.2575	70.2178	70.1519	70.2272	70.2213	3	1	5	5	3	3	2	3	5	4
HMV5347_H	66.317	67.8545	Diversity	67.5911	67.8003	67.7662	67.9157	67.8719	67.9857	67.925	67.7681	67.907	68.0135	1	5	1	4	5	5	1	5	5	4
HMV5405_H	67.9607	67.9033	Diversity	68.0125	67.9239	67.8459	67.8661	67.85	67.8449	67.9236	67.8786	68.0543	67.8328	1	5	2	2	3	4	4	1	2	2
HMV5409_H	66.977	68.8687	Diversity	68.7141	68.8313	68.8957	69.0232	68.8498	68.8592	68.682	68.8756	68.9665	68.9892	1	2	4	5	3	4	4	4	5	4
HMV5422_H	69.5021	69.6053	Diversity	69.6796	69.6358	69.7052	69.7505	69.4481	69.5132	69.6825	69.6052	69.4965	69.5365	2	5	4	5	5	1	1	2	1	2
HMV5502_H	70.6686	68.5749	Diversity	68.4454	68.5918	68.6067	68.652	68.5918	68.4898	68.4645	68.6347	68.4956	68.7772	5	2	5	4	4	4	2	2	1	4
I198_H	71.2824	67.2112	Diversity	67.2605	67.2502	67.1745	67.2735	67.0583	67.1854	67.0286	67.3803	67.14	67.3606	3	3	1	3	2	5	5	4	4	3
I233_H	74.493	67.4479	Diversity	67.3223	67.4098	67.4958	67.3955	67.639	67.3507	67.3348	67.5285	67.5851	67.418	1	1	3	2	1	1	5	1	1	2
I238_H	70.5142	67.3096	Diversity	67.209	67.3006	67.2352	67.444	67.2821	67.4662	67.5579	67.2464	67.1903	67.1648	5	3	1	5	5	4	1	2	4	2
I242_H	70.3786	67.2908	Diversity	67.1408	67.3881	67.2841	67.2974	67.177	67.3826	67.1785	67.4798	67.3777	67.2019	1	5	1	4	2	2	4	4	5	2
I261_H	70.3595	67.3043	Diversity	67.4883	67.3814	67.3318	67.2448	67.3946	67.1455	67.1183	67.4589	67.2078	67.2714	2	4	4	4	1	1	4	4	4	5
I267_H	71.8192	67.2599	Diversity	67.4027	67.1372	67.2201	67.1474	67.3916	67.1058	67.2753	67.2903	67.1824	67.4464	4	1	1	2	4	1	3	1	4	4
IDT_H	69.7892	67.4318	Diversity	67.6086	67.4974	67.3563	67.3406	67.5607	67.2905	67.2312	67.4323	67.4548	67.5455	2	5	1	4	4	1	5	1	5	3
LAN496_H	68.9421	68.489	Diversity	68.5581	68.4792	68.5768	68.582	68.3002	68.4358	68.4796	68.6057	68.4662	68.4067	3	1	5	1	2	5	3	4	1	1
LH123Ht_H	72.3222	70.0165	Diversity	69.8574	70.0549	70.0008	69.9915	70.0813	69.981	70.0264	70.1142	69.947	70.1101	4	1	2	2	3	5	5	3	4	4
LH145_H	66.9732	67.186	Diversity	67.4137	66.9236	67.1002	67.1553	67.1704	67.3054	67.1547	67.2953	67.2207	67.1208	4	1	4	3	3	3	4	4	4	1
LH38_H	66.2085	68.8071	Diversity	68.9471	68.7824	68.7796	68.8015	68.9122	68.5591	69.085	68.6246	68.7761	68.8032	2	2	2	3	4	5	1	2	1	4
LH39_H	65.3711	68.7558	Diversity	68.6155	68.7811	68.5503	68.8204	68.9773	68.95	69.0087	68.5801	68.7166	68.5582	4	5	1	5	1	4	2	2	5	1
LH59_H	69.3208	71	Diversity	71.036	71.0202	70.7328	70.9541	71.443	71.118	71.2921	70.8254	70.5924	70.9857	2	5	1	1	1	4	2	1	1	2
LH60_H	70.9722	69.0981	Diversity	68.9294	69.0989	69.2084	68.8594	69.1259	69.017	69.2892	69.1382	69.1372	69.1776	4	4	5	4	3	1	1	4	3	4
LH65_H	70.92	70.1772	Diversity	70.3441	70.1217	70.4431	69.978	69.9794	70.1052	70.3082	70.3371	70.034	70.121	3	3	4	4	5	5	5	5	1	1
LH74_H	68.7915	69.2747	Diversity	69.2339	69.3594	69.2286	69.5392	69.2597	69.0946	69.1786	69.232	69.1417	69.4791	2	3	1	5	5	2	1	3	3	4
LH82_H	66.6804	67.374	Diversity	67.2913	67.4366	67.354	67.2235	67.3344	67.4141	67.5907	67.296	67.2858	67.5135	1	4	5	2	3	2	1	5	3	4
LH93_H	70.3911	67.6757	Diversity	67.6912	67.7601	67.7605	67.7667	67.4998	67.5542	67.5401	67.7086	67.8552	67.6212	5	4	4	1	2	1	5	1	2	2
Lo1016_H	70.6549	69.4001	Diversity	69.4958	69.2751	69.4824	69.4336	69.4461	69.3294	69.2754	69.4398	69.3769	69.4463	2	1	3	3	3	1	4	2	2	5
Lo1026_H	69.231	70.2087	Diversity	70.171	70.1781	70.2293	70.228	70.0555	70.4556	70.2694	70.1986	70.1184	70.1835	2	5	4	4	2	3	2	3	3	5
Lo1035_H	71.4554	69.7665	Diversity	69.692	69.7535	69.7307	69.8617	69.6135	69.8649	69.7423	69.8475	69.7814	69.7777	4	3	1	3	2	5	3	2	4	2
Lo1038_H	71.8118	67.4061	Diversity	67.5005	67.4933	67.5437	67.3118	67.2511	67.4541	67.2536	67.4043	67.4961	67.3524	4	4	2	2	2	3	5	3	1	1
Lo1056_H	73.3361	70.6419	Diversity	70.8111	70.7126	70.5747	70.4642	70.7156	70.6597	70.5733	70.7164	70.4355	70.7561	2	2	2	4	3	1	3	2	1	2
Lo1063_H	72.4287	69.699	Diversity	69.7066	69.6129	69.7919	69.6997	69.9038	69.5607	69.6383	69.6272	69.7137	69.7349	5	3	4	3	1	1	3	1	2	3
Lo1087_H	74.119	70.1904	Diversity	70.1595	70.3755	70.2249	70.0609	70.0956	70.0551	70.2267	70.1898	70.4073	70.1086	1	4	5	1	2	2	1	4	5	1
Lo1094_H	70.2786	70.1962	Diversity	70.1908	70.1072	70.2545	70.1627	70.4335	70.0271	70.0958	70.1369	70.1772	70.3768	2	1	3	4	1	4	4	4	2	4
Lo1095_H	70.5994	69.2183	Diversity	69.1674	69.2538	69.231	69.297	69.1196	69.1503	69.1489	69.2066	69.3815	69.2266	4	1	3	3	5	1	4	5	2	2
Lo1101_H	67.5819	70.4496	Diversity	70.336	70.419	70.3665	70.6284	70.3205	70.6753	70.3191	70.3441	70.5122	70.5747	2	3	2	5	4	3	3	1	4	4
Lo1106_H	70.1379	69.7259	Diversity	69.8537	69.8124	69.7179	69.568	69.7894	69.5942	69.7798	69.7752	69.643	69.7253	3	5	5	1	4	4	4	5	1	2
Lo1123_H	68.2983	68.6971	Diversity	68.6944	68.6487	68.7719	68.6287	68.7403	68.7732	68.7215	68.6293	68.7631	68.6004	3	2	4	2	1	3	3	1	5	1
Lo1124_H	70.3437	71.1551	Diversity	71.278	71.242	71.0308	71.2716	70.8637	71.0921	71.0157	71.1897	71.3123	71.2548	2	1	1	5	2	5	3	5	5	2
Lo1172_H	69.206	69.3632	Diversity	69.4487	69.3711	69.4872	69.3371	69.1959	69.4208	69.3951	69.3188	69.3561	69.3012	2	2	4	1	5	5	5	1	3	5
Lo1180_H	67.3131	68.4379	Diversity	68.3384	68.5302	68.2377	68.4649	68.4961	68.6192	68.3631	68.432	68.3342	68.5627	4	4	2	4	1	5	4	2	4	3
Lo1187_H	69.1596	69.9024	Diversity	69.9084	69.8772	69.8894	69.9785	69.816	70.181	69.9375	69.8526	69.8134	69.77	5	5	2	4	2	5	2	5	3	2
Lo1199_H	70.5816	69.8493	Diversity	69.8552	69.8956	69.8324	69.8814	69.8555	69.6724	69.9818	69.9647	69.7036	69.8503	4	3	1	2	4	4	5	2	1	5
Lo1203_H	70.0772	69.7993	Diversity	69.699	69.8227	69.7152	69.7895	69.8248	69.7369	69.8309	69.8004	69.9652	69.8085	4	1	2	1	2	2	3	4	5	5
Lo1223_H	70.2981	70.7687	Diversity	70.6467	70.7285	70.9194	70.5456	70.7662	71.0865	70.7708	70.8358	70.7377	70.6498	4	3	4	1	2	5	2	2	3	1
Lo1242_H	68.8788	69.3039	Diversity	69.1289	69.3389	69.4939	69.2303	69.3682	69.241	69.3645	69.2552	69.2055	69.4131	4	5	4	2	4	2	1	1	4	4
Lo1251_H	72.6185	69.8309	Diversity	69.8895	69.8201	69.7655	69.8955	69.843	69.7555	69.857	69.9639	69.6889	69.8303	1	1	2	3	3	1	3	3	1	2
Lo1253_H	70.3856	70.1284	Diversity	70.0999	70.0815	70.0374	70.1475	70.1152	70.2071	70.236	70.0135	70.1973	70.1484	5	2	1	5	2	3	5	4	5	3
Lo1261_H	70.6875	70.1954	Diversity	70.2827	70.2232	70.2779	69.9007	70.2428	70.136	70.1747	70.21	70.0703	70.4356	5	5	4	1	3	1	3	5	2	4
Lo1266_H	70.3129	69.4934	Diversity	69.3836	69.4233	69.5102	69.4196	69.5617	69.5796	69.4443	69.4041	69.5689	69.6389	4	3	5	1	2	3	2	5	5	4
Lo1270_H	72.1979	70.0201	Diversity	70.0235	70.1746	69.9834	70.1701	69.8389	70.0495	69.7859	70.0533	69.9971	70.125	1	5	1	3	5	1	4	4	4	5
Lo1273_H	70.0889	68.6945	Diversity	68.7386	68.6605	68.7271	68.6804	68.6146	68.6414	68.7023	68.7666	68.8004	68.613	3	1	3	1	5	4	1	2	5	5
Lo1274_H	68.6451	70.3565	Diversity	70.3416	70.4303	70.2943	70.2311	70.1727	70.3988	70.6238	70.3214	70.3221	70.4288	1	4	3	4	2	5	2	4	4	5
Lo1280_H	69.3074	70.9251	Diversity	70.5861	70.9077	70.6948	70.939	71.2789	71.0296	71.0254	70.9185	70.9558	70.9149	4	1	2	3	1	3	5	2	2	2
Lo1282_H	70.2858	70.5292	Diversity	70.5637	70.5405	70.6997	70.4629	70.4218	70.6282	70.2913	70.6432	70.5333	70.5078	2	5	4	1	2	3	4	3	3	5
Lo1284_H	68.8898	70.6048	Diversity	70.6477	70.5808	70.5079	70.5238	70.6133	70.7222	70.6679	70.524	70.6411	70.6189	1	2	1	4	4	3	2	1	2	3
Lo1288_H	71.7259	70.8421	Diversity	70.9401	70.7202	71.1037	70.9037	70.8776	70.9507	70.7879	70.7896	70.6179	70.73	3	3	4	1	3	4	3	4	1	1
Lo1290_H	70.5187	71.0517	Diversity	71.1546	71.1424	70.98	71.0816	70.9645	70.8802	71.0724	71.1384	71.1677	70.9351	1	4	3	2	2	2	1	2	3	1
Lo1301_H	69.5519	70.7727	Diversity	70.8251	70.77	70.7125	70.7669	70.6531	71.05	70.8729	70.6871	70.7382	70.6516	3	3	2	3	2	3	2	4	3	1
Lo904_H	69.365	70.5086	Diversity	70.5075	70.6997	70.4635	70.581	70.4599	70.7789	70.3496	70.4936	70.26	70.492	3	4	2	4	3	3	1	3	2	3
Lp5_H	65.9425	70.3071	Diversity	70.1772	70.3879	70.2254	70.4443	70.4006	70.4459	70.1291	70.2666	70.3945	70.1991	2	4	4	5	1	5	1	2	5	5
ML606_H	66.7145	68.664	Diversity	68.6817	68.7341	68.7306	68.7789	68.6789	68.5939	68.4391	68.6337	68.6735	68.6953	3	5	5	5	3	1	5	3	1	3
Mo15W_H	71.997	67.0213	Diversity	66.8802	67.1466	67.0872	67.0182	66.8816	66.9989	66.8799	67.2833	66.9987	67.0383	1	2	5	4	2	5	5	4	4	1
Mo17_H	71.2641	71.086	Diversity	70.733	71.2915	70.9635	71.2792	70.7895	70.9388	71.2717	71.0976	71.3271	71.1686	4	1	3	5	2	2	1	1	5	3
MS153_H	66.8286	66.9339	Diversity	66.8968	66.8314	66.9232	67.1333	66.9972	66.832	66.7041	66.9504	66.9798	67.091	5	1	5	5	3	5	5	5	5	3
MS71_H	68.4024	67.1056	Diversity	67.027	67.1548	67.0423	67.0131	67.0933	67.1156	67.3562	67.0608	67.1654	67.0274	5	5	1	4	5	3	1	5	1	5
N16_H	72.7005	67.0505	Diversity	66.8444	67.1373	66.9952	67.0981	67.0845	67.0844	67.3375	67.0317	66.9613	66.9305	1	4	5	1	3	3	1	5	4	2
N192_H	66.6555	69.4877	Diversity	69.5707	69.6397	69.3778	69.5603	69.5322	69.3052	69.5119	69.5289	69.3851	69.4653	5	3	5	2	5	4	1	5	2	1
N22_H	70.2764	67.4653	Diversity	67.4681	67.3921	67.5967	67.3634	67.3012	67.5376	67.2822	67.4728	67.6287	67.6103	5	1	2	4	2	2	4	5	2	3
N25_H	71.172	67.5594	Diversity	67.4225	67.6236	67.609	67.7839	67.4287	67.661	67.4304	67.5826	67.5513	67.5014	1	3	3	5	2	3	4	3	3	2
N6_H	68.2782	67.356	Diversity	67.3927	67.2398	67.346	67.4168	67.3485	67.5728	67.3494	67.3166	67.2976	67.2799	3	1	3	3	5	4	3	3	3	1
NC290_H	69.0865	69.1762	Diversity	69.35	69.1345	69.1276	69.3179	69.3709	69.1501	68.9211	69.1995	69.1049	69.0851	5	3	1	3	4	2	4	1	1	1
NC358_H	72.7594	66.8989	Diversity	66.7098	66.8299	66.9141	67.144	66.97	66.8406	66.7172	66.91	67.0694	66.8845	1	1	5	5	5	5	5	2	1	1
NDB8_H	66.042	66.4032	Diversity	66.3575	66.1827	66.3161	66.516	66.3683	66.2308	66.6654	66.5507	66.3492	66.4955	3	1	4	5	3	5	1	4	5	3
NK764_H	66.1439	69.3146	Diversity	69.3631	69.4875	69.4393	69.3397	69.3836	69.0995	69.2472	69.2716	69.3908	69.124	4	4	3	4	1	1	3	4	4	2
NK807_H	65.5546	67.9141	Diversity	67.918	67.972	67.9563	68.0391	67.954	67.9458	67.8741	67.8457	67.8242	67.8121	4	4	2	5	4	4	3	5	1	5
NQ508_H	69.2955	67.3726	Diversity	67.4858	67.4321	67.3836	67.381	67.4033	67.1904	67.4443	67.3828	67.3375	67.2848	2	2	3	3	4	1	5	1	3	2
NS701_H	69.7903	69.5791	Diversity	69.5412	69.7937	69.3794	69.8402	69.5404	69.2897	69.6075	69.637	69.7618	69.4	2	4	5	5	5	4	5	2	5	2
Oh02_H	72.08	67.4331	Diversity	67.5232	67.4391	67.5688	67.3103	67.4121	67.4844	67.23	67.3963	67.3717	67.5951	4	3	2	2	5	2	4	2	3	4
Oh33_H	68.3383	67.0762	Diversity	67.1838	67.0972	67.0225	67.1286	67.0733	67.284	66.8903	67.0157	67.1084	66.9582	4	2	1	1	5	4	4	3	5	2
Oh40B_H	68.0061	68.8701	Diversity	68.7787	68.8667	68.9552	69.0073	68.8998	68.9096	68.5262	68.8542	68.9884	68.9155	4	4	4	5	3	3	4	5	2	3
Oh43_H	67.3296	68.7317	Diversity	68.7401	68.681	68.7933	68.8499	68.5377	68.9963	68.5704	68.7092	68.691	68.7481	3	4	5	5	5	4	3	5	3	3
Os426_H	70.6319	67.2559	Diversity	67.3091	67.2198	67.345	67.2582	67.2865	67.034	67.4578	67.3537	67.1359	67.1588	4	3	2	3	1	1	1	4	3	5
P465P_H	68.026	67.8728	Diversity	67.9864	67.8226	67.7026	67.8434	67.9683	67.8035	68.0969	67.7797	67.8351	67.8892	2	2	1	1	1	2	1	5	1	3
Pa36_H	63.6687	66.7925	Diversity	67.0045	66.8293	66.7531	66.9563	66.809	66.62	66.798	66.8145	66.6713	66.6689	2	2	5	5	5	1	3	1	4	2
Pa405_H	67.2735	67.0968	Diversity	67.0418	67.1117	67.0973	67.2613	67.1178	66.9975	67.0889	67.0958	67.1248	67.0306	5	2	4	5	3	5	3	1	5	5
Pa91_H	72.266	68.0685	Diversity	67.905	68.1941	68.0455	67.9913	67.8393	68.0921	68.3594	68.0745	67.9829	68.2007	1	5	3	2	2	2	2	3	4	3
PB116_H	68.2674	68.4393	Diversity	68.5963	68.4996	68.3348	68.4749	68.6449	68.3098	68.3691	68.3965	68.4007	68.3662	2	5	1	1	1	5	3	5	1	2
PB98TR_H	70.4037	67.2536	Diversity	67.2391	67.2737	67.2065	67.1399	67.4202	67.5077	67.0578	67.2033	67.3063	67.1819	5	3	1	2	4	4	5	3	5	1
PH207_H	64.5747	65.9246	Diversity	65.8955	65.9019	65.918	65.7161	65.6939	66.2718	66.1688	66.2215	65.7522	65.7064	3	1	5	2	3	5	3	3	4	2
PHB09_H	67.8195	69.0328	Diversity	68.9978	69.0326	69.02	68.9582	69.0883	69.1892	68.9455	69.065	68.8831	69.1481	4	2	1	1	4	5	4	4	1	3
PHG35_H	71.6892	68.176	Diversity	68.1031	68.1891	68.164	68.1236	68.1138	68.2239	68.2192	68.3193	68.1795	68.124	5	1	3	2	5	3	2	3	1	5
PHG39_H	70.5694	70.4397	Diversity	70.3583	70.4716	70.4833	70.3542	70.3309	70.4242	70.7352	70.4819	70.2569	70.5	4	3	1	1	5	1	5	5	1	2
PHG47_H	65.6816	68.8581	Diversity	68.7754	68.7402	68.8483	68.8558	68.9651	68.8273	69.1087	68.8648	68.8899	68.705	5	1	2	1	4	1	2	3	2	1
PHG50_H	66.1318	67.3583	Diversity	67.6379	67.2447	67.0809	67.2004	67.7386	67.5133	67.3734	67.2832	67.2791	67.2319	1	3	2	2	2	2	5	1	3	2
PHG71_H	66.1251	66.6302	Diversity	66.3236	66.8285	66.6714	66.5938	66.597	66.4915	66.7375	66.6969	66.487	66.8749	5	4	1	1	4	4	4	3	3	4
PHG80_H	68.2809	70.3513	Diversity	70.3624	70.3344	70.4	70.4001	70.3324	70.205	70.3132	70.2942	70.5204	70.351	1	2	5	3	3	2	3	1	5	2
PHG83_H	69.1769	67.5652	Diversity	67.5498	67.574	67.3983	67.7482	67.4743	67.7178	67.4029	67.5639	67.8158	67.4075	4	5	2	1	3	2	2	2	2	5
PHG84_H	71.907	69.4176	Diversity	69.4702	69.4574	69.3495	69.3646	69.2406	69.3656	69.5731	69.3984	69.4514	69.5052	3	2	3	2	5	2	2	1	3	3
PHG86_H	69.3659	69.4568	Diversity	69.4079	69.464	69.4865	69.5304	69.4564	69.2855	69.414	69.4838	69.6356	69.404	1	2	1	2	5	4	1	5	4	2
PHH93_H	66.5587	66.2421	Diversity	66.3902	66.3327	66.3042	66.3178	66.2114	66.1374	65.9973	66.3613	66.2388	66.1296	3	3	3	3	3	1	2	1	5	5
PHJ40_H	65.8135	70.0401	Diversity	70.0993	70.0481	70.085	69.9837	69.9604	70.1066	69.9795	70.062	70.0293	70.0474	5	4	5	1	3	3	1	3	3	3
PHK29_H	69.0968	69.9129	Diversity	69.9066	69.9673	69.909	69.9667	69.9449	69.7998	69.8607	69.9127	70.0134	69.8476	1	5	1	3	3	2	4	4	4	1
PHK76_H	68.391	70.128	Diversity	70.2451	70.0701	70.2455	70.022	70.2094	70.0454	70.1158	70.0198	70.1848	70.1222	5	4	5	2	4	1	5	1	5	2
PHR36_H	68.2187	68.2452	Diversity	68.2897	68.3231	68.2119	68.1668	68.4186	68.1151	68.2161	68.2543	68.2475	68.2092	3	4	1	2	1	1	5	2	3	2
PHT77_H	68.6702	69.4637	Diversity	69.571	69.4301	69.3769	69.2186	69.7692	69.497	69.3354	69.4496	69.5103	69.4786	2	1	2	4	1	3	3	3	5	3
PHV63_H	70.2386	69.4705	Diversity	69.449	69.465	69.3667	69.3874	69.4749	69.5719	69.4862	69.375	69.5564	69.5722	3	5	1	2	4	3	5	1	5	4
PHW65_H	71.3866	69.5323	Diversity	69.5765	69.5955	69.6621	69.459	69.4078	69.6333	69.2846	69.5017	69.6715	69.5305	3	5	5	2	2	4	4	5	2	5
PHZ51_H	70.6637	68.9204	Diversity	68.8821	68.8677	68.8759	68.7743	68.7792	68.8396	69.1613	68.9726	68.9849	69.0667	1	3	3	4	5	1	2	3	3	4
SC-Malawi_H	73.9315	67.1425	Diversity	67.1185	67.2425	67.099	67.03	67.2658	67.1857	66.95	67.1134	67.0984	67.3214	5	5	1	2	1	3	4	2	3	4
SGI061_H	67.9602	67.4694	Diversity	67.6486	67.4503	67.3624	67.6377	67.3667	67.3384	67.3676	67.5177	67.3907	67.6137	1	1	3	1	3	1	5	4	3	3
UH250_H	63.916	67.2247	Diversity	67.198	67.273	67.3198	67.0589	67.192	67.3132	67.3074	67.1445	67.0882	67.3519	3	4	2	2	5	4	2	5	3	4
UH_2500_H	65.6544	67.1939	Diversity	67.2967	67.1641	67.0262	67.2714	67.1776	67.1095	67.4277	67.2746	66.9714	67.2193	2	5	1	5	1	3	1	4	4	3
UH304_H	65.4976	67.0128	Diversity	66.9906	67.0067	66.9672	66.8549	67.0904	67.0743	67.21	67.1411	66.8927	66.8999	3	3	4	2	4	2	1	4	3	1
UH_6102_H	64.9501	67.0186	Diversity	67.0795	66.9348	66.9217	67.106	66.9474	66.9766	67.1393	66.9248	67.0384	67.117	2	2	4	5	1	3	1	2	2	4
UH_6179_H	64.9851	66.1639	Diversity	66.2944	66.0618	65.9908	66.2803	66.1426	66.32	65.9804	66.2976	65.9669	66.3041	1	5	2	4	5	2	5	3	4	4
UH_P024_H	65.2612	66.2016	Diversity	65.8375	66.2285	66.2444	66.1915	66.2699	66.4259	66.0051	66.2143	66.3849	66.2145	5	3	1	3	5	2	2	1	1	1
UH_P060_H	65.1898	66.6387	Diversity	66.7744	66.7032	66.7943	66.7501	66.5924	66.5618	66.5276	66.5977	66.5723	66.5132	4	2	4	4	3	3	5	2	3	2
UH_P064_H	65.8265	66.0561	Diversity	65.9742	66.1089	66.0185	65.8553	65.7097	66.2299	66.062	66.1901	66.219	66.1935	3	4	1	5	1	2	4	3	2	3
UH_P074_H	63.819	66.4224	Diversity	66.4708	66.4197	66.304	66.328	66.3536	66.4241	66.5021	66.4512	66.471	66.4994	4	4	1	5	5	5	1	4	1	4
UH_P087_H	65.3759	66.4696	Diversity	66.6042	66.4474	66.43	66.311	66.3196	66.6393	66.3006	66.3411	66.6504	66.6529	2	5	5	2	1	5	2	5	1	3
UH_P089_H	66.1135	66.3888	Diversity	66.4324	66.4179	66.4052	66.3676	66.4414	66.4158	66.1685	66.2767	66.3232	66.6397	3	3	3	5	4	4	2	5	3	4
UH_P104_H	62.8718	66.1469	Diversity	65.8147	66.2107	66.1839	66.1437	66.2571	66.231	66.0515	66.3347	66.0751	66.1666	5	2	3	3	5	4	2	4	4	1
UH_P115_H	65.3056	66.6183	Diversity	66.7432	66.5871	66.5558	66.5729	66.6527	66.6991	66.8267	66.49	66.5154	66.5404	2	5	5	3	2	4	1	2	5	1
UH_P128_H	65.511	66.4507	Diversity	66.2752	66.5869	66.581	66.5891	66.5318	66.2105	66.4099	66.6299	66.4017	66.2911	5	4	2	5	4	1	4	4	4	2
UH_P148_H	65.0946	66.2698	Diversity	65.8997	66.2776	66.2729	66.243	66.4996	66.0001	66.273	66.3706	66.4101	66.4511	5	2	1	5	2	1	4	3	1	3
UH_S018_H	69.0738	66.1603	Diversity	65.9068	66.2155	66.3225	66.3391	66.4658	65.9542	66.1168	66.1074	66.1432	66.0317	5	5	4	4	2	1	5	5	4	5
UH_S020_H	70.1607	65.913	Diversity	65.5926	66.0412	65.971	65.8216	65.9109	65.7607	66.2268	66.1347	65.8653	65.8047	5	2	2	2	3	1	1	3	4	2
UH_S025_H	65.1956	67.2866	Diversity	67.4294	67.3258	67.1932	67.3114	67.2907	67.3203	67.1117	67.2449	67.1986	67.4403	2	5	5	3	3	3	4	5	4	4
Va26_H	68.86	68.3056	Diversity	68.1143	68.2664	68.4006	68.396	68.209	68.2757	68.6306	68.3218	68.1814	68.2598	1	3	2	3	5	2	1	5	4	2
W117_H	63.0589	65.5445	Diversity	65.6861	65.4322	65.7655	65.2704	65.6075	65.6261	65.6739	65.704	65.3174	65.3622	4	2	2	2	4	2	2	4	3	5
W153R_H	64.3502	66.689	Diversity	66.8062	66.5894	66.5487	66.6867	66.6695	66.6951	66.9246	66.479	66.7639	66.7271	2	3	5	1	1	2	1	3	2	3
W182E_H	63.1875	65.9439	Diversity	66.1643	65.7809	65.8888	65.8242	66.1339	65.7363	65.7137	65.9805	66.1352	66.0808	4	1	4	4	4	5	4	1	1	4
W23_H	67.3195	67.0212	Diversity	67.0492	67.0937	66.9688	67.078	67.0612	67.0459	67.0231	67.002	66.9131	66.9769	3	4	1	1	3	3	3	5	4	5
W602S_H	66.4161	68.3193	Diversity	68.3568	68.2554	68.382	68.4599	68.1939	68.3612	68.2527	68.2774	68.4555	68.198	5	3	4	5	5	3	3	2	2	1
W604S_H	68.3793	68.7365	Diversity	68.605	68.8188	68.6924	68.8783	68.492	68.7047	68.4902	68.8619	68.9234	68.8981	1	2	1	3	2	1	4	4	2	4
W64A_H	66.7898	67.3065	Diversity	67.2519	67.3839	67.2652	67.3347	67.2874	67.1139	67.5439	67.2933	67.249	67.3417	4	5	5	1	3	1	2	5	3	4
W9_H	64.0431	67.7829	Diversity	67.5349	67.7504	67.6876	67.7782	67.7913	67.8153	68.0107	67.7331	67.8175	67.9105	1	3	1	1	3	3	1	2	5	4
W95115_H	66.1895	66.8896	Diversity	66.9532	66.89	66.8065	66.7018	66.8852	66.9109	66.7972	67.0131	66.9603	66.9775	4	5	4	4	1	2	3	4	2	4
Wf9_H	67.7334	67.1138	Diversity	67.1306	67.1455	67.0859	67.2064	67.268	66.9504	66.9364	67.0956	67.0739	67.2449	3	4	3	3	4	5	5	1	3	3
11430_H	66.965	67.3205	Diversity	67.3122	67.2992	67.1891	67.3777	67.4885	67.1699	67.3912	67.3714	67.4244	67.1815	4	5	3	4	2	3	3	4	1	2
DZ_PG_02	66.215	62.8734	PG_1950	63.1262	63.1779	62.5921	62.4214	63.2136	62.9613	62.8007	62.6316	62.4311	63.3774	4	3	4	4	4	1	1	3	1	3
DZ_PG_05	62.8645	62.4506	PG_1950	62.4529	62.378	62.4716	62.6625	62.337	62.3223	62.2846	62.6097	62.6264	62.3608	3	1	1	3	2	1	1	4	2	2
DZ_PG_08	63.5565	61.1702	PG_1950	60.8171	61.16	61.2594	61.1296	61.0536	61.0806	61.0321	61.4864	61.531	61.1524	1	1	3	2	1	1	4	4	2	5
DZ_PG_10	61.8685	61.9699	PG_1950	62.2783	61.8566	62.0988	61.3825	61.8901	62.6657	61.8356	61.7192	62.1676	61.8042	5	2	1	4	2	4	4	3	3	4
DZ_PG_16	62.787	61.2933	PG_1950	60.8036	61.4341	61.9062	61.1635	60.9512	61.5301	61.5069	61.4146	61.0855	61.1376	1	5	2	1	1	2	2	4	3	5
DZ_PG_17	65.2845	61.6134	PG_1950	61.3196	61.5101	61.7743	62.018	61.7237	61.1329	61.7279	61.7356	61.7797	61.4123	1	2	5	1	3	5	3	2	5	4
DZ_PG_20	62.5505	62.0493	PG_1950	61.9357	61.8461	61.94	62.1287	62.1912	62.2189	62.4025	61.8539	61.9298	62.046	5	4	3	5	4	2	2	1	4	1
DZ_PG_21	55.0135	60.4029	PG_1950	60.4979	60.4616	60.2082	60.4603	60.5268	60.7848	60.6135	60.2338	60.1544	60.0879	2	5	1	5	5	4	2	2	4	4
DZ_PG_22	68.787	62.7451	PG_1950	63.0936	62.909	62.6914	62.3117	62.7925	62.4778	62.7176	62.7106	63.0667	62.6799	3	4	4	4	2	5	4	3	4	4
DZ_PG_24	57.6745	62.0955	PG_1950	62.135	61.8535	62.4849	62.1452	62.167	61.8824	62.3646	62.162	61.7227	62.0374	4	4	2	1	4	1	2	5	1	1
DZ_PG_27	57.747	61.5043	PG_1950	61.377	61.4509	61.3396	61.3193	61.2965	61.7077	61.8463	61.2724	61.7193	61.7142	3	3	5	2	1	2	2	1	2	3
DZ_PG_30	55.579	60.9692	PG_1950	60.6545	60.9812	61.4006	60.9354	60.989	61.2647	60.8179	61.0765	60.7434	60.8282	5	5	2	3	4	4	3	4	5	1
DZ_PG_31	55.8285	60.9386	PG_1950	60.7313	60.5619	61.3981	60.9565	60.7334	61.1471	61.0641	61.093	60.6246	61.0764	3	2	2	5	3	2	1	4	3	3
DZ_PG_32	58.8335	62.8481	PG_1950	62.9616	62.8066	62.8269	63.0371	62.7665	62.7416	62.9293	62.8793	62.7924	62.7403	4	1	3	1	1	3	1	2	4	2
DZ_PG_33	62.7335	62.5757	PG_1950	62.7729	62.666	62.638	62.6068	62.6524	62.6006	62.426	62.5734	62.352	62.469	4	1	1	2	1	3	5	1	1	4
DZ_PG_35	63.8685	62.6673	PG_1950	62.7899	62.8484	62.8771	62.1133	62.6476	62.8081	62.6752	62.5703	62.6856	62.6573	2	3	3	4	3	3	5	1	3	2
DZ_PG_37	60.1815	62.0208	PG_1950	61.6539	62.1183	62.5419	62.1763	61.9034	61.8736	61.8734	61.8941	62.0671	62.1061	1	3	2	3	2	1	4	1	4	1
DZ_PG_47	62.209	60.7524	PG_1950	60.4149	60.6562	60.5075	60.8635	60.928	60.9494	60.6454	61.0752	60.4763	61.0077	1	1	5	2	4	4	5	5	1	1
DZ_PG_50	63.8845	62.6633	PG_1950	62.7482	62.3118	62.6447	62.6957	62.5704	62.2876	62.703	62.8313	62.8758	62.9646	2	2	1	2	2	5	3	2	2	3
DZ_PG_51	65.0025	61.4888	PG_1950	61.6137	61.3818	61.2094	61.798	61.5606	61.4998	61.6796	61.2497	61.4147	61.4803	3	2	4	3	3	3	3	3	1	2
DZ_PG_53	58.1615	61.6523	PG_1950	61.8993	61.5754	61.2777	61.8854	61.6172	61.5433	61.7338	61.2954	61.699	61.9964	2	4	4	3	3	3	3	3	5	3
DZ_PG_54	59.5235	61.7856	PG_1950	61.9944	61.6554	61.747	61.1586	61.9084	62.2628	61.5161	61.8074	62.1041	61.7016	2	4	3	4	5	4	4	2	2	5
DZ_PG_55	58.761	60.7796	PG_1950	60.9899	60.7955	60.1976	60.9264	60.9217	61.0009	60.9484	60.9238	60.577	60.5148	4	3	4	1	5	2	1	5	3	2
DZ_PG_03	65.987	67.2369	PG_1980	67.1223	67.3083	67.029	67.2913	67.3029	67.2135	67.4651	67.1159	67.3931	67.1274	3	5	4	3	2	1	5	3	2	1
DZ_PG_04	56.7195	60.9193	PG_1980	60.8975	60.4772	60.6042	61.0844	61.3149	61.2215	60.8086	60.6226	61.099	61.0632	1	2	3	1	2	2	4	2	2	3
DZ_PG_06	70.061	66.8453	PG_1980	66.5244	66.8483	67.0502	67.1906	66.8604	67.0412	66.6142	66.8458	66.2005	67.2779	4	3	1	2	3	3	1	1	1	2
DZ_PG_09	61.597	62.5662	PG_1980	62.579	62.5065	63.1685	62.0265	62.5501	62.2221	62.4611	62.7686	62.7109	62.669	3	1	2	4	3	5	4	4	4	1
DZ_PG_12	62.8185	62.8746	PG_1980	62.8584	62.94	62.9842	62.8993	62.4873	62.6734	63.1518	62.9933	63.0457	62.712	2	1	1	3	1	4	3	2	4	2
DZ_PG_14	68.476	67.7603	PG_1980	67.4369	67.7244	68.0076	67.4152	68.1049	67.8956	67.7964	68.0928	67.065	68.0642	4	2	4	4	4	2	4	3	1	5
DZ_PG_18	58.8893	61.0199	PG_1980	61.1029	60.9139	60.8011	61.2226	61.2417	60.6387	60.88	60.9001	61.2546	61.2437	4	3	5	1	2	1	1	5	2	3
DZ_PG_19	66.7695	62.2536	PG_1980	62.4904	62.1406	62.0115	62.128	62.2322	62.3329	62.1785	62.3539	62.3605	62.3074	2	2	4	4	1	1	1	1	3	4
DZ_PG_39	63.0034	61.0577	PG_1980	60.6044	61.1561	61.1051	61.2161	61.3426	60.8037	60.9422	61.3079	61.0815	61.0169	5	4	3	3	5	3	2	4	4	4
DZ_PG_44	63.604	62.2764	PG_1980	62.5555	62.1658	62.2161	62.6306	61.8868	62.5629	62.0292	62.2381	62.0913	62.3875	1	4	2	1	1	2	2	2	5	1
DZ_PG_46	61.6894	64.0782	PG_1980	64.1515	64.1765	64.0846	64.0566	64.1366	64.1613	64.2004	63.9	64.0607	63.8537	1	1	1	2	4	4	3	1	3	4
DZ_PG_48	60.0345	61.2264	PG_1980	61.3677	61.2647	61.3285	61.0464	61.2921	60.882	61.5678	61.287	61.1636	61.0645	2	4	2	5	4	3	3	3	1	2
DZ_PG_52	67.071	66.6821	PG_1980	66.6588	66.5344	66.5747	66.7363	66.5171	66.7283	67.1034	66.4543	66.723	66.7909	3	3	3	2	3	4	2	4	3	3
DZ_PG_01	64.2825	63.899	PG_2000	64.1289	63.7774	64.3602	63.9053	63.8376	63.6218	63.8134	63.7159	64.1887	63.641	2	2	2	3	1	2	4	2	1	4
DZ_PG_11	63.6545	64.6617	PG_2000	64.5127	64.6387	64.5071	64.6163	65.2643	64.7954	64.3114	64.6135	64.8417	64.5158	2	5	4	3	2	5	2	5	2	2
DZ_PG_13	66.057	65.7785	PG_2000	65.8186	65.811	65.6272	65.7812	65.6835	66.0643	65.6813	65.6962	65.7231	65.8992	1	5	4	4	1	1	3	1	5	1
DZ_PG_23	64.228	65.0911	PG_2000	65.0385	65.1166	65.3044	65.0697	65.1238	65.1082	64.9211	65.0321	64.9683	65.2288	1	4	2	3	4	5	5	1	3	5
DZ_PG_25	66.168	64.2795	PG_2000	64.0743	64.4561	64.4274	64.446	64.1229	64.3081	64.4926	64.268	63.9273	64.2719	5	4	1	1	3	3	4	4	1	2
DZ_PG_26	68.099	65.3884	PG_2000	65.1046	65.5478	65.481	65.5867	65.6463	65.1093	65.2986	65.3254	65.4485	65.3358	5	1	4	1	4	2	5	2	3	2
DZ_PG_34	64.844	64.1991	PG_2000	64.2547	64.364	64.2825	64.197	64.3247	64.1315	63.9516	64.2987	64.2081	63.9777	1	3	3	3	4	3	5	1	5	4
DZ_PG_40	68.365	64.9617	PG_2000	64.9642	64.7936	65.2312	65.1779	65.1442	64.877	64.6494	64.9554	64.5742	65.2495	5	2	3	5	5	4	1	1	1	1
DZ_PG_41	65.864	64.2535	PG_2000	63.8961	64.2175	64.3076	64.4644	64.2556	64.1007	64.332	64.5153	64.3488	64.0971	5	2	1	4	3	2	4	3	2	4
DZ_PG_43	65.105	65.3474	PG_2000	65.0262	65.6145	65.0558	65.0653	66.1416	65.6103	64.7015	65.3563	65.4348	65.4673	4	1	2	5	2	5	1	5	4	1
DZ_PG_45	63.6535	65.7869	PG_2000	65.6886	65.6201	65.6313	65.7005	65.8491	65.7069	66.005	65.8489	65.9295	65.889	3	3	3	2	1	3	2	5	2	3
DZ_PG_49	66.2455	66.524	PG_2000	66.1225	66.387	66.5353	66.0203	66.8229	66.6867	66.6033	66.7357	66.6351	66.6916	4	3	1	4	2	1	3	2	4	2
DZ_PG_62	65.754	65.5842	PG_2000	65.7758	65.6127	65.7709	65.6418	65.6384	65.4702	65.3042	65.4393	65.4537	65.7354	4	4	2	5	5	3	5	4	3	3
DZ_PG_63	65.6115	65.5587	PG_2000	65.7532	65.5487	65.6824	65.4404	65.5858	65.5	65.3281	65.6965	65.3577	65.6941	4	3	5	2	5	4	4	3	3	1
DZ_PG_66	65.4055	64.86	PG_2000	64.9113	65.2037	64.9532	64.6252	64.783	64.7987	64.6793	65.0106	64.9268	64.7085	3	1	1	5	1	4	2	2	4	5
DZ_PG_67	65.0355	66.2409	PG_2000	66.2366	66.2125	66.2474	66.0261	66.0011	66.5603	66.3038	66.236	66.1644	66.4204	2	5	5	1	3	1	1	3	4	5
DZ_PG_68	66.858	66.7944	PG_2000	66.846	66.9244	66.7808	66.8343	66.6635	66.8788	66.6907	66.5881	66.7178	67.0194	2	5	3	2	3	5	3	4	2	5
DZ_PG_69	64.967	67.0946	PG_2000	67.0657	67.0798	66.9074	67.0353	67.0772	67.249	67.3041	67.0458	67.0621	67.1193	3	1	4	1	4	1	2	3	5	3
DZ_PG_72	65.5935	65.5378	PG_2000	65.6229	65.5119	65.63	65.5735	65.5691	64.9792	65.7471	65.6865	65.4377	65.6205	3	4	5	4	5	2	1	5	5	3
DZ_PG_74	65.54	65.7336	PG_2000	66.3101	65.4188	65.8818	65.842	66.5329	65.3721	65.9702	65.4756	65.0467	65.4855	1	2	5	2	2	4	3	4	1	4

## Sheet: VegDuration_EXT
Hybrid	Duration_obs	Duration_pred	Maturity_group
ARV09	63.7879	66.9747	G2
ARV10	64.4557	65.8543	G2
ARV11	64.1217	66.6301	G2
ARV13	63.3068	67.1636	G2
ARV14	60.7259	65.5708	G2
ARV15	64.6736	68.2803	G2
ARV30	63.0327	65.7813	G2
ARV31	60.3729	65.6944	G2
ARV32	61.2634	66.5207	G2
ARV33	60.2314	65.3498	G2
ARV37	61.8289	66.6539	G2
ARV48	60.0214	66.5563	G2
ARV50	64.8816	65.733	G2
ARV54	61.5504	65.8178	G2
ARV75	63.4648	66.4208	G2
ARV77	59.5994	65.027	G2
ARV79	63.5455	63.3808	G2
ARV80	65.4689	65.9259	G2
ARV83	65.8448	64.2005	G2
ARV87	62.8885	64.2057	G2
ARV16	65.1027	66.0928	G3
ARV19	65.7228	65.048	G3
ARV21	64.1871	65.5439	G3
ARV22	65.124	65.6339	G3
ARV40	63.6112	66.7934	G3
ARV42	61.4006	68.1632	G3
ARV44	65.3259	65.657	G3
ARV46	67.693	67.2091	G3
ARV47	63.9566	65.432	G3
ARV59	65.7572	65.9247	G3
ARV65	67.0036	66.5166	G3
ARV88	67.4899	65.24	G3
ARV90	65.6316	65.7932	G3
ARV91	64.169	65.0132	G3
ARV03	68.1074	65.5953	G4
ARV05	66.6641	67.5809	G4
ARV07	68.975	65.3838	G4
ARV08	64.9762	67.0645	G4
ARV23	63.4167	65.0756	G4
ARV24	65.4534	65.5007	G4
ARV25	65.3053	65.8846	G4
ARV29	66.0145	65.7585	G4
ARV35	65.2516	65.817	G4
ARV41	64.3557	67.0531	G4
ARV51	65.7042	65.3492	G4
ARV56	70.4316	66.5248	G4
ARV57	65.8616	66.2774	G4
ARV58	65.3607	65.2888	G4
ARV60	67.037	67.2044	G4
ARV63	65.063	66.3078	G4
ARV64	66.7741	70.0801	G4
ARV66	64.6409	66.7081	G4
ARV67	65.6528	66.8309	G4
ARV71	63.4187	65.3132	G4
ARV74	63.757	66.1332	G4
ARV76	66.2699	65.8974	G4
ARV78	66.1245	66.0595	G4
ARV82	66.101	65.7774	G4
ARV93	65.9538	66.0898	G4

## Sheet: rhPAD_CV
Hybrid	rhPAD_obs	Mean_pred_rhPAD	Panel	rhPAD_pred_BGLR1	rhPAD_pred_BGLR2	rhPAD_pred_BGLR3	rhPAD_pred_BGLR4	rhPAD_pred_BGLR5	rhPAD_pred_BGLR6	rhPAD_pred_BGLR7	rhPAD_pred_BGLR8	rhPAD_pred_BGLR9	rhPAD_pred_BGLR10	.folds_1	.folds_2	.folds_3	.folds_4	.folds_5	.folds_6	.folds_7	.folds_8	.folds_9	.folds_10
A3_H	0.3053	0.30041	Diversity	0.299068	0.301473	0.301228	0.301499	0.299871	0.298376	0.301499	0.300947	0.299991	0.300147	2	5	5	3	2	5	3	2	5	2
A310_H	0.281981	0.301725	Diversity	0.300981	0.302283	0.30039	0.301134	0.302195	0.301717	0.302874	0.302888	0.300767	0.302019	4	3	2	1	2	1	4	2	3	5
A347_H	0.279432	0.295138	Diversity	0.296031	0.295196	0.293992	0.296796	0.293846	0.294076	0.294081	0.295904	0.295905	0.295555	3	2	2	3	4	5	2	5	2	2
A374_H	0.341073	0.297983	Diversity	0.298599	0.299249	0.296117	0.299558	0.296541	0.297228	0.296767	0.297281	0.29856	0.29993	3	5	2	3	4	1	2	1	2	3
A375_H	0.352331	0.295234	Diversity	0.296102	0.292734	0.293761	0.295811	0.294579	0.296621	0.295041	0.296121	0.294548	0.297027	3	4	4	4	5	4	1	3	4	3
A554_H	0.230563	0.289871	Diversity	0.290765	0.287371	0.290996	0.290569	0.289305	0.289376	0.289608	0.28891	0.289857	0.291954	1	4	5	4	2	2	1	1	2	4
AS5707_H	0.318255	0.314417	Diversity	0.313593	0.315986	0.3124	0.312521	0.313555	0.315804	0.316577	0.315662	0.314276	0.313798	2	1	2	4	4	3	4	5	5	5
B100_H	0.278448	0.30944	Diversity	0.310914	0.310436	0.311072	0.310289	0.311141	0.307466	0.307507	0.310977	0.309141	0.305456	3	5	1	1	1	5	5	5	5	1
B104_H	0.32293	0.305178	Diversity	0.307517	0.301369	0.307122	0.303836	0.306168	0.304712	0.304828	0.306695	0.305221	0.304308	1	4	5	1	5	2	5	1	4	1
B105_H	0.302334	0.303823	Diversity	0.302951	0.304885	0.304635	0.304891	0.303205	0.303863	0.303503	0.30167	0.304183	0.304443	2	3	5	4	3	3	1	4	2	4
B106_H	0.300037	0.303532	Diversity	0.303558	0.301582	0.305254	0.304859	0.302901	0.303212	0.305609	0.303124	0.303981	0.301238	4	4	1	5	5	2	4	1	5	1
B107_H	0.335128	0.326479	Diversity	0.326611	0.327197	0.323719	0.329552	0.328057	0.326084	0.324538	0.324921	0.32705	0.327056	1	2	5	5	1	5	4	5	2	5
B108_H	0.239354	0.298971	Diversity	0.299386	0.2996	0.299578	0.300232	0.297861	0.30006	0.297529	0.297632	0.299505	0.298324	3	1	3	3	5	4	5	1	1	5
B109_H	0.304341	0.313183	Diversity	0.31277	0.313812	0.314248	0.311638	0.314229	0.313669	0.310996	0.314431	0.311102	0.314931	4	2	3	4	5	1	5	1	3	3
B110_H	0.275962	0.30603	Diversity	0.305709	0.306074	0.307189	0.306235	0.306674	0.305407	0.306256	0.305334	0.305547	0.305873	4	1	3	4	5	4	1	3	4	5
B113_H	0.342662	0.303039	Diversity	0.301972	0.303643	0.304142	0.304216	0.304238	0.302358	0.301837	0.303562	0.301733	0.302684	2	1	1	3	1	2	2	2	3	5
B37_H	0.276427	0.319438	Diversity	0.318859	0.320478	0.320821	0.31875	0.318762	0.320404	0.319642	0.317899	0.319164	0.319602	5	3	5	1	4	4	2	3	2	1
B73_H	0.31662	0.311757	Diversity	0.31064	0.30835	0.312631	0.31399	0.30956	0.312062	0.312256	0.312756	0.312192	0.313129	3	4	4	5	1	2	5	4	3	4
B84_H	0.377745	0.303999	Diversity	0.304177	0.304606	0.305964	0.302259	0.30509	0.303739	0.303949	0.302863	0.304174	0.303171	5	1	5	1	2	4	4	4	2	2
B89_H	0.261608	0.297114	Diversity	0.297436	0.297057	0.297868	0.297611	0.298705	0.296071	0.296538	0.29831	0.297261	0.294287	5	3	3	4	1	1	5	3	5	1
B97_H	0.283461	0.299282	Diversity	0.298918	0.299124	0.297127	0.300342	0.300697	0.300918	0.300656	0.300022	0.300044	0.294977	5	3	2	3	1	3	3	2	2	1
B98_H	0.327052	0.301849	Diversity	0.300835	0.301721	0.302933	0.303336	0.302167	0.301568	0.302982	0.302758	0.301905	0.298289	4	2	3	4	3	2	4	2	5	1
C103_H	0.344871	0.326866	Diversity	0.32547	0.327557	0.325024	0.329747	0.326891	0.326806	0.325405	0.327503	0.327889	0.326367	2	3	3	5	2	5	3	5	2	1
CO109_H	0.273818	0.298645	Diversity	0.299445	0.296187	0.297127	0.298774	0.300379	0.298021	0.298347	0.299364	0.298105	0.3007	3	4	2	5	1	1	1	5	4	3
CR1Ht_H	0.256188	0.305079	Diversity	0.306184	0.305008	0.304837	0.307158	0.303131	0.303932	0.304605	0.30503	0.303768	0.30714	3	2	3	3	4	5	2	3	4	4
D09_H	0.284527	0.292884	Diversity	0.292309	0.291306	0.292279	0.292394	0.293773	0.292524	0.294208	0.291245	0.294751	0.294045	4	4	4	1	5	5	4	4	1	5
DE811_H	0.338313	0.308389	Diversity	0.310463	0.305207	0.307474	0.307864	0.309927	0.307823	0.309186	0.30838	0.308773	0.308793	1	4	2	4	3	2	2	3	4	5
DK4676A_H	0.303027	0.314218	Diversity	0.312972	0.313451	0.31642	0.317857	0.313834	0.315248	0.314906	0.314044	0.313798	0.309647	4	2	3	4	1	3	4	1	1	1
DK78010_H	0.305347	0.306	Diversity	0.308798	0.306941	0.308272	0.305499	0.302764	0.305193	0.30508	0.303894	0.305092	0.308469	1	2	3	5	1	2	5	3	4	3
DK78371A_H	0.320241	0.318466	Diversity	0.320359	0.316338	0.318496	0.316907	0.320207	0.316072	0.321359	0.318088	0.319678	0.317152	3	4	3	4	1	2	4	3	1	5
DKFAPW_H	0.264239	0.30949	Diversity	0.308207	0.310976	0.309406	0.308621	0.309569	0.309546	0.309165	0.310244	0.309384	0.309782	5	3	3	2	2	5	1	1	5	3
DKFBHJ_H	0.295383	0.301375	Diversity	0.301157	0.298919	0.304156	0.302775	0.301014	0.3003	0.300101	0.303915	0.300428	0.300983	3	4	3	2	4	4	2	5	3	2
DKIBO2_H	0.262785	0.318836	Diversity	0.317524	0.321457	0.319744	0.316009	0.31943	0.320504	0.318177	0.316973	0.319375	0.319166	4	5	1	1	2	2	3	1	2	5
DKMBST_H	0.355352	0.316249	Diversity	0.317743	0.31694	0.317273	0.31911	0.315738	0.313374	0.314322	0.314981	0.319352	0.313661	5	2	3	1	5	1	5	1	2	1
EA1027_H	0.298874	0.301049	Diversity	0.299596	0.301892	0.302095	0.300922	0.299424	0.302569	0.299896	0.301765	0.299662	0.302664	4	1	5	1	4	3	5	3	3	4
EA1163_H	0.256113	0.297182	Diversity	0.296709	0.297886	0.297197	0.298272	0.297939	0.297722	0.296167	0.295069	0.296774	0.298089	5	5	3	3	1	4	1	4	2	4
EA3076_H	0.317212	0.296857	Diversity	0.295749	0.298986	0.295415	0.296823	0.296318	0.299248	0.298356	0.29847	0.296342	0.292863	4	5	2	5	5	3	4	2	4	1
EC136_H	0.280607	0.306305	Diversity	0.308035	0.308858	0.303607	0.307072	0.304923	0.305128	0.30505	0.305167	0.306726	0.308484	1	3	2	3	1	2	2	2	5	3
EC140_H	0.284125	0.303399	Diversity	0.302654	0.303877	0.301112	0.30277	0.302925	0.303933	0.303887	0.303253	0.303813	0.305766	2	5	2	2	4	1	4	3	5	3
EC151_H	0.325061	0.294557	Diversity	0.295277	0.291687	0.29524	0.293665	0.295323	0.295463	0.295921	0.293549	0.296234	0.293213	2	4	1	1	3	5	1	4	1	1
EC169_H	0.288832	0.298229	Diversity	0.297543	0.299007	0.300402	0.297786	0.298657	0.296977	0.297558	0.297348	0.298512	0.298503	4	2	3	5	2	3	4	2	1	4
EC175_H	0.256152	0.292603	Diversity	0.290654	0.293314	0.293165	0.293067	0.291463	0.290147	0.292958	0.29416	0.293047	0.294058	3	1	5	2	1	4	5	1	4	3
EC232_H	0.279003	0.298705	Diversity	0.299294	0.30013	0.297436	0.296153	0.297901	0.297587	0.299725	0.300056	0.299596	0.299173	3	1	4	2	5	5	4	2	2	5
EC242C_H	0.294493	0.326389	Diversity	0.327596	0.325206	0.325835	0.325805	0.325546	0.325982	0.327176	0.327605	0.328301	0.324836	1	4	4	1	5	1	5	3	2	4
EC334_H	0.314456	0.293598	Diversity	0.293025	0.29441	0.293936	0.295131	0.294222	0.293627	0.293635	0.294163	0.29242	0.29141	3	2	1	3	2	5	4	2	3	1
EP10_H	0.322302	0.297704	Diversity	0.297589	0.30017	0.296604	0.297947	0.297689	0.298182	0.299241	0.295927	0.299507	0.294183	2	5	4	5	5	2	4	4	1	1
EP2008-18_H	0.337669	0.312217	Diversity	0.311772	0.311108	0.311585	0.309598	0.315006	0.311147	0.313343	0.311263	0.311444	0.315906	2	4	4	2	1	2	1	1	4	4
EP2008-22_H	0.312887	0.310674	Diversity	0.310077	0.310871	0.31291	0.306983	0.308475	0.314718	0.310051	0.310161	0.309797	0.312694	1	3	5	2	4	4	1	4	3	3
EP29_H	0.256791	0.300526	Diversity	0.301388	0.301051	0.298289	0.298115	0.300186	0.299596	0.301786	0.301126	0.301272	0.302448	1	1	2	2	2	1	3	2	1	3
EP51_H	0.26699	0.302817	Diversity	0.30155	0.303806	0.303012	0.303703	0.303896	0.301814	0.301409	0.3032	0.303512	0.302265	2	5	3	3	1	2	2	3	1	5
EP52_H	0.270717	0.297889	Diversity	0.297064	0.297681	0.299143	0.297719	0.296422	0.296445	0.296658	0.298881	0.298747	0.300134	2	2	3	1	4	5	2	5	2	3
EP55_H	0.300742	0.294868	Diversity	0.294368	0.293141	0.294194	0.295354	0.294357	0.297218	0.294363	0.295211	0.294616	0.295859	4	4	4	5	4	3	2	1	3	2
EP67_H	0.244548	0.298603	Diversity	0.298924	0.298725	0.298767	0.299332	0.297612	0.299975	0.297129	0.298947	0.296703	0.299917	3	1	5	3	2	3	5	3	4	4
EP72_H	0.295916	0.307123	Diversity	0.305477	0.307114	0.308356	0.306786	0.306542	0.308976	0.307528	0.306774	0.307646	0.306028	2	3	5	4	2	4	3	3	2	5
EP77_H	0.276766	0.296068	Diversity	0.294493	0.297203	0.296632	0.297588	0.296585	0.295127	0.29503	0.294907	0.295648	0.297463	4	5	1	3	3	2	5	1	5	4
EZ11A_H	0.300771	0.300042	Diversity	0.301085	0.297486	0.298111	0.301219	0.299668	0.301315	0.30136	0.300261	0.300128	0.299784	1	4	4	4	2	3	3	2	5	2
EZ18_H	0.321911	0.308599	Diversity	0.308318	0.309355	0.307748	0.309003	0.307923	0.308069	0.310497	0.308059	0.310462	0.306558	2	2	4	4	4	5	4	1	1	1
EZ31_H	0.281843	0.289796	Diversity	0.288062	0.291095	0.288994	0.291721	0.289189	0.290627	0.288944	0.290123	0.288491	0.290712	3	2	2	2	3	5	4	3	3	5
EZ35_H	0.321985	0.300375	Diversity	0.301427	0.299653	0.301266	0.301314	0.2996	0.300258	0.298534	0.300746	0.30092	0.300027	1	2	3	4	5	1	2	3	1	5
EZ36_H	0.332193	0.300332	Diversity	0.300616	0.301746	0.298992	0.300336	0.300981	0.299913	0.299708	0.301118	0.299288	0.300619	3	5	2	1	3	2	2	2	3	5
EZ37_H	0.282267	0.289936	Diversity	0.292614	0.292142	0.288608	0.290199	0.28934	0.289769	0.290456	0.288738	0.28967	0.28782	1	3	4	3	4	2	3	2	1	1
EZ38_H	0.295173	0.30217	Diversity	0.304234	0.302422	0.300828	0.301676	0.302581	0.301948	0.301927	0.302187	0.30262	0.30128	1	1	4	2	2	2	4	3	5	2
EZ40_H	0.308661	0.309992	Diversity	0.309657	0.310484	0.30918	0.309033	0.310878	0.309341	0.310282	0.310828	0.310124	0.310109	2	1	4	1	2	2	3	1	2	5
EZ42_H	0.304851	0.301535	Diversity	0.299821	0.303174	0.301026	0.300115	0.302637	0.300336	0.30233	0.30249	0.301201	0.30222	3	2	2	1	2	3	3	5	2	5
EZ47_H	0.297229	0.297116	Diversity	0.298499	0.298272	0.295913	0.295731	0.297194	0.298105	0.29643	0.295798	0.298099	0.297119	1	1	4	2	2	3	5	4	1	2
EZ48_H	0.310733	0.30254	Diversity	0.302059	0.302693	0.303428	0.302034	0.301965	0.303374	0.301411	0.303575	0.301889	0.302969	5	1	5	2	1	1	2	5	4	4
F04401_H	0.325967	0.329369	Diversity	0.329918	0.329567	0.33045	0.328158	0.331657	0.330097	0.327814	0.327326	0.329676	0.329032	2	1	1	3	1	5	1	4	4	3
F04402_H	0.340181	0.328729	Diversity	0.329753	0.328403	0.327999	0.327033	0.327595	0.330584	0.326715	0.329842	0.327936	0.33143	1	1	4	3	4	2	1	3	5	1
F04701_H	0.303806	0.331303	Diversity	0.33038	0.330209	0.327699	0.333423	0.333135	0.338114	0.331933	0.33253	0.328843	0.326764	5	1	4	1	3	4	4	4	3	5
F04702_H	0.285053	0.325829	Diversity	0.322754	0.32386	0.328971	0.326636	0.325266	0.332631	0.325413	0.323419	0.325861	0.323475	2	5	5	5	1	4	2	2	2	2
F05101_H	0.327808	0.307149	Diversity	0.306755	0.306562	0.309515	0.306997	0.309422	0.307163	0.306112	0.305428	0.306007	0.307528	5	1	3	5	5	5	2	2	3	4
F05404_H	0.326092	0.336061	Diversity	0.337022	0.335313	0.332463	0.339609	0.33433	0.338687	0.337224	0.340131	0.332158	0.333677	3	4	2	4	3	4	3	5	4	1
F1808_H	0.296935	0.313593	Diversity	0.311646	0.310686	0.313563	0.315368	0.313302	0.31401	0.314108	0.314802	0.314208	0.314238	3	4	5	4	4	5	3	1	2	1
F1890_H	0.329126	0.319617	Diversity	0.319724	0.317082	0.320046	0.319703	0.318373	0.320742	0.32146	0.320863	0.317126	0.321053	5	3	4	3	3	1	3	5	3	3
F218_H	0.257507	0.295235	Diversity	0.29423	0.293941	0.295175	0.295819	0.296016	0.295942	0.295664	0.295651	0.295418	0.294491	5	2	3	3	1	3	3	3	1	2
F252_H	0.311027	0.297513	Diversity	0.296421	0.298712	0.2961	0.29977	0.296199	0.296104	0.297304	0.296992	0.297806	0.299717	4	1	2	4	4	5	5	1	5	4
F353_H	0.307446	0.316868	Diversity	0.316677	0.315494	0.31566	0.319916	0.318223	0.315448	0.317521	0.313765	0.319089	0.316887	2	4	4	4	2	4	5	4	1	1
F354_H	0.358452	0.299558	Diversity	0.299175	0.299998	0.301426	0.299961	0.298503	0.30179	0.298949	0.298862	0.300755	0.296162	2	3	5	5	4	4	2	1	2	1
F608_H	0.338156	0.29766	Diversity	0.297848	0.297497	0.29911	0.297539	0.299459	0.296276	0.296537	0.296868	0.297756	0.297708	5	2	1	1	1	5	2	1	5	5
F618_H	0.308255	0.313773	Diversity	0.31227	0.314363	0.314736	0.314181	0.313211	0.31417	0.31382	0.31246	0.314834	0.313681	3	5	5	3	3	4	2	4	1	5
F7001_H	0.333632	0.294367	Diversity	0.294906	0.294688	0.293425	0.294467	0.29418	0.293633	0.296249	0.296113	0.294859	0.291148	5	2	4	1	5	5	3	3	5	1
F7019_H	0.320932	0.289255	Diversity	0.289803	0.290247	0.291732	0.287436	0.28922	0.287654	0.289808	0.290266	0.289341	0.287047	2	2	3	1	4	4	1	5	2	1
F7025_H	0.330047	0.311689	Diversity	0.31187	0.311532	0.311338	0.312364	0.311963	0.312606	0.310818	0.310524	0.312406	0.31147	5	5	1	2	4	1	5	2	1	5
F7028_H	0.333018	0.308456	Diversity	0.308833	0.309536	0.306704	0.308505	0.309496	0.307527	0.308307	0.308702	0.308814	0.30814	3	1	2	4	3	2	2	2	5	2
F7057_H	0.274148	0.283566	Diversity	0.284808	0.283417	0.285161	0.281839	0.283104	0.283156	0.282846	0.282599	0.283348	0.28538	1	3	3	2	5	1	1	1	2	3
F7058_H	0.246216	0.286508	Diversity	0.287046	0.285696	0.28725	0.287398	0.285842	0.285139	0.287472	0.286798	0.284958	0.28748	1	3	3	4	3	4	3	2	4	3
F7081_H	0.285453	0.287034	Diversity	0.287173	0.288761	0.288892	0.285995	0.288081	0.285306	0.287362	0.283772	0.2874	0.287594	3	5	3	5	1	4	5	4	5	5
F7082_H	0.26027	0.285935	Diversity	0.284162	0.286346	0.286227	0.285087	0.284685	0.287027	0.285588	0.286388	0.285918	0.287923	4	3	5	5	4	1	1	5	4	3
F712_H	0.33212	0.294244	Diversity	0.294026	0.293638	0.292223	0.295652	0.294448	0.293768	0.293449	0.295194	0.294057	0.295988	5	2	2	3	3	2	5	3	5	3
F748_H	0.28035	0.298269	Diversity	0.299515	0.299491	0.299169	0.297728	0.298131	0.297858	0.29886	0.296173	0.29843	0.297331	1	3	5	5	5	4	3	4	1	2
F752_H	0.268311	0.305055	Diversity	0.30596	0.305784	0.306119	0.305828	0.304227	0.304237	0.305183	0.305033	0.30324	0.304934	1	1	5	5	5	1	4	2	3	5
F838_H	0.312877	0.297711	Diversity	0.297125	0.298381	0.298248	0.298612	0.295567	0.298059	0.296322	0.297897	0.298023	0.298882	5	5	5	3	4	4	5	5	1	4
F874_H	0.295936	0.29353	Diversity	0.294964	0.2937	0.292008	0.291247	0.292346	0.296656	0.293264	0.291938	0.295032	0.294139	1	3	2	2	4	3	1	4	2	5
F888_H	0.316194	0.29715	Diversity	0.297324	0.294544	0.297777	0.29695	0.298297	0.297232	0.298573	0.298022	0.295731	0.297048	3	4	5	5	1	1	3	2	3	2
F894_H	0.282542	0.310795	Diversity	0.312574	0.31129	0.311119	0.30954	0.310473	0.31047	0.310915	0.311478	0.309042	0.311047	1	1	1	2	3	3	2	1	3	4
F908_H	0.259287	0.292792	Diversity	0.293501	0.291042	0.291427	0.291181	0.292753	0.294296	0.2918	0.293993	0.294065	0.293866	5	4	2	2	5	4	2	5	2	2
F912_H	0.303548	0.321272	Diversity	0.322147	0.318276	0.321937	0.323581	0.322488	0.320319	0.320962	0.320639	0.320451	0.321922	1	3	1	4	2	3	3	1	4	1
F918_H	0.310731	0.308139	Diversity	0.30798	0.304887	0.308817	0.309599	0.307817	0.308783	0.308696	0.309021	0.308129	0.30766	2	4	3	5	4	4	3	5	4	1
F922_H	0.326865	0.302909	Diversity	0.301695	0.301014	0.301193	0.300005	0.304934	0.303222	0.304281	0.30411	0.304074	0.304558	4	4	4	2	1	2	3	3	2	3
F924_H	0.342418	0.307835	Diversity	0.308039	0.308285	0.306623	0.309	0.307298	0.3086	0.308569	0.307526	0.306517	0.307891	4	5	2	3	1	4	3	3	3	5
F98902_H	0.342099	0.327694	Diversity	0.326973	0.326531	0.329026	0.325187	0.327542	0.327124	0.328122	0.328157	0.326226	0.332051	2	1	5	1	4	5	1	2	4	3
FP1_H	0.280361	0.296223	Diversity	0.295906	0.296544	0.297313	0.295571	0.295999	0.297142	0.295568	0.293745	0.296979	0.297461	5	3	3	5	3	3	1	4	1	4
FR19_H	0.264236	0.292768	Diversity	0.292732	0.293644	0.291606	0.291169	0.293211	0.292273	0.291466	0.293481	0.293442	0.294653	5	5	4	1	5	5	2	5	5	3
H99_H	0.302682	0.30918	Diversity	0.308895	0.308136	0.309106	0.310235	0.309918	0.310826	0.306505	0.308993	0.308205	0.310977	5	2	3	3	3	3	5	2	5	4
HMV5301_H	0.342447	0.325689	Diversity	0.325769	0.326752	0.328235	0.320949	0.328676	0.325802	0.326127	0.322366	0.325144	0.327069	2	2	2	2	1	3	3	4	5	5
HMV5325_H	0.317638	0.313109	Diversity	0.312782	0.313501	0.311466	0.313783	0.312061	0.312321	0.312493	0.31432	0.313528	0.314837	5	2	4	3	4	5	2	5	2	3
HMV5343_H	0.320074	0.321308	Diversity	0.319842	0.321224	0.323682	0.322812	0.321717	0.32004	0.321576	0.31959	0.321336	0.32126	3	1	5	5	3	3	2	3	5	4
HMV5347_H	0.272711	0.302014	Diversity	0.303813	0.301151	0.30104	0.30339	0.303072	0.300257	0.30111	0.302902	0.302072	0.301329	1	5	1	4	5	5	1	5	5	4
HMV5405_H	0.33502	0.31148	Diversity	0.31324	0.313382	0.313201	0.308966	0.310628	0.310478	0.310717	0.312332	0.311719	0.310133	1	5	2	2	3	4	4	1	2	2
HMV5409_H	0.265981	0.308728	Diversity	0.309231	0.309075	0.307146	0.309174	0.308924	0.3099	0.308639	0.307753	0.308591	0.308852	1	2	4	5	3	4	4	4	5	4
HMV5422_H	0.337653	0.317955	Diversity	0.31726	0.318288	0.317122	0.319731	0.318062	0.316967	0.318676	0.317353	0.319167	0.316923	2	5	4	5	5	1	1	2	1	2
HMV5502_H	0.267387	0.322484	Diversity	0.321591	0.32395	0.322063	0.322736	0.321709	0.321864	0.323582	0.322459	0.324263	0.320624	5	2	5	4	4	4	2	2	1	4
I198_H	0.357824	0.300611	Diversity	0.301116	0.300803	0.301825	0.301717	0.300654	0.299221	0.299983	0.298545	0.29968	0.302565	3	3	1	3	2	5	5	4	4	3
I238_H	0.278379	0.301296	Diversity	0.301078	0.301245	0.30247	0.301296	0.300816	0.301815	0.300646	0.302115	0.300421	0.301062	5	3	1	5	5	4	1	2	4	2
I242_H	0.285649	0.300726	Diversity	0.301793	0.301712	0.30139	0.301876	0.30049	0.300239	0.300919	0.298227	0.300505	0.300108	1	5	1	4	2	2	4	4	5	2
I261_H	0.360137	0.299953	Diversity	0.299577	0.298072	0.298792	0.301872	0.301774	0.299883	0.301294	0.298456	0.29947	0.300338	2	4	4	4	1	1	4	4	4	5
I267_H	0.307956	0.301323	Diversity	0.300354	0.302037	0.30275	0.299515	0.300065	0.301263	0.302899	0.300989	0.300537	0.302822	4	1	1	2	4	1	3	1	4	4
IDT_H	0.30803	0.303273	Diversity	0.30233	0.304626	0.304568	0.304465	0.301612	0.302002	0.302308	0.302363	0.303274	0.30518	2	5	1	4	4	1	5	1	5	3
LAN496_H	0.264379	0.308992	Diversity	0.309114	0.309913	0.310802	0.310055	0.308712	0.307738	0.30906	0.30847	0.309875	0.306177	3	1	5	1	2	5	3	4	1	1
LH123Ht_H	0.331663	0.323093	Diversity	0.324502	0.324478	0.321051	0.320499	0.326272	0.323043	0.320765	0.322641	0.321908	0.325774	4	1	2	2	3	5	5	3	4	4
LH145_H	0.307924	0.291461	Diversity	0.29133	0.292555	0.291299	0.293208	0.291143	0.291732	0.291595	0.28934	0.292448	0.289963	4	1	4	3	3	3	4	4	4	1
LH38_H	0.303175	0.315216	Diversity	0.313842	0.315327	0.312501	0.3172	0.313686	0.313559	0.31536	0.315825	0.316575	0.318279	2	2	2	3	4	5	1	2	1	4
LH39_H	0.266908	0.315377	Diversity	0.31441	0.315543	0.316572	0.315463	0.316644	0.319874	0.314346	0.315001	0.314598	0.31132	4	5	1	5	1	4	2	2	5	1
LH59_H	0.311736	0.327331	Diversity	0.324587	0.325589	0.326155	0.330911	0.327163	0.335174	0.327542	0.323565	0.32735	0.325276	2	5	1	1	1	4	2	1	1	2
LH60_H	0.344873	0.311217	Diversity	0.311279	0.30831	0.314418	0.308723	0.314003	0.307585	0.311566	0.312445	0.310675	0.31316	4	4	5	4	3	1	1	4	3	4
LH65_H	0.314127	0.31949	Diversity	0.321753	0.321275	0.319283	0.316054	0.31775	0.320006	0.316686	0.321539	0.321564	0.318985	3	3	4	4	5	5	5	5	1	1
LH74_H	0.285935	0.304807	Diversity	0.303986	0.309382	0.303043	0.30466	0.307023	0.303969	0.305865	0.302776	0.303128	0.304241	2	3	1	5	5	2	1	3	3	4
LH82_H	0.351572	0.31001	Diversity	0.311669	0.308888	0.310627	0.307468	0.309794	0.311137	0.30956	0.311334	0.308473	0.311148	1	4	5	2	3	2	1	5	3	4
LH93_H	0.370933	0.30242	Diversity	0.303202	0.300501	0.301543	0.303413	0.303053	0.301693	0.301976	0.302002	0.303919	0.302898	5	4	4	1	2	1	5	1	2	2
Lo1016_H	0.269695	0.31259	Diversity	0.311403	0.312464	0.313957	0.31356	0.312658	0.312562	0.313026	0.311244	0.313263	0.311758	2	1	3	3	3	1	4	2	2	5
Lo1026_H	0.304974	0.312836	Diversity	0.312978	0.31267	0.31292	0.31255	0.314612	0.311586	0.313679	0.311767	0.312462	0.31314	2	5	4	4	2	3	2	3	3	5
Lo1035_H	0.295635	0.315056	Diversity	0.315374	0.316964	0.31449	0.316541	0.315436	0.314974	0.314919	0.313978	0.314135	0.313749	4	3	1	3	2	5	3	2	4	2
Lo1038_H	0.415311	0.301555	Diversity	0.301374	0.300046	0.300849	0.299557	0.302398	0.30391	0.301482	0.303239	0.303561	0.299133	4	4	2	2	2	3	5	3	1	1
Lo1056_H	0.382672	0.322914	Diversity	0.32271	0.324916	0.321528	0.319685	0.326909	0.31957	0.323103	0.3229	0.325109	0.322711	2	2	2	4	3	1	3	2	1	2
Lo1063_H	0.329405	0.319549	Diversity	0.319529	0.320753	0.318581	0.320221	0.318897	0.318061	0.319114	0.319509	0.320051	0.320771	5	3	4	3	1	1	3	1	2	3
Lo1087_H	0.309697	0.318099	Diversity	0.319207	0.313819	0.320986	0.318056	0.318881	0.316183	0.318952	0.318379	0.318619	0.317905	1	4	5	1	2	2	1	4	5	1
Lo1094_H	0.325673	0.315362	Diversity	0.315376	0.316369	0.315866	0.313091	0.313794	0.317204	0.315458	0.315923	0.315393	0.315148	2	1	3	4	1	4	4	4	2	4
Lo1095_H	0.315358	0.32405	Diversity	0.325063	0.324477	0.323406	0.324393	0.323156	0.322814	0.324416	0.32497	0.32543	0.32238	4	1	3	3	5	1	4	5	2	2
Lo1101_H	0.30545	0.315431	Diversity	0.314388	0.320219	0.312763	0.316063	0.315909	0.312491	0.315438	0.317581	0.314626	0.314835	2	3	2	5	4	3	3	1	4	4
Lo1106_H	0.298526	0.312852	Diversity	0.310502	0.312525	0.315209	0.311492	0.313608	0.313191	0.312483	0.314579	0.313724	0.311201	3	5	5	1	4	4	4	5	1	2
Lo1123_H	0.321396	0.315443	Diversity	0.313605	0.317304	0.315125	0.313885	0.315313	0.314116	0.315563	0.316531	0.316066	0.316922	3	2	4	2	1	3	3	1	5	1
Lo1124_H	0.352687	0.330131	Diversity	0.328532	0.331185	0.329672	0.333009	0.330348	0.330023	0.328893	0.331432	0.329593	0.328625	2	1	1	5	2	5	3	5	5	2
Lo1172_H	0.335132	0.314482	Diversity	0.314476	0.315915	0.314028	0.316107	0.313382	0.314941	0.313587	0.314469	0.313092	0.314818	2	2	4	1	5	5	5	1	3	5
Lo1180_H	0.34514	0.326493	Diversity	0.327091	0.324026	0.327732	0.326921	0.32794	0.326376	0.325842	0.326945	0.325896	0.326166	4	4	2	4	1	5	4	2	4	3
Lo1187_H	0.317997	0.314077	Diversity	0.314146	0.313579	0.312352	0.314007	0.315406	0.315093	0.314279	0.316593	0.31284	0.31247	5	5	2	4	2	5	2	5	3	2
Lo1199_H	0.319711	0.313325	Diversity	0.313826	0.316722	0.311818	0.313644	0.313542	0.31371	0.312092	0.311396	0.313676	0.312825	4	3	1	2	4	4	5	2	1	5
Lo1203_H	0.319567	0.323536	Diversity	0.324518	0.323905	0.322781	0.324115	0.324615	0.322201	0.322903	0.323719	0.323484	0.323118	4	1	2	1	2	2	3	4	5	5
Lo1223_H	0.315428	0.32894	Diversity	0.330071	0.331475	0.32784	0.327737	0.330038	0.329487	0.329619	0.326504	0.326411	0.330223	4	3	4	1	2	5	2	2	3	1
Lo1242_H	0.355649	0.326105	Diversity	0.327887	0.327957	0.326014	0.322395	0.325798	0.326102	0.326424	0.325859	0.326016	0.3266	4	5	4	2	4	2	1	1	4	4
Lo1251_H	0.297584	0.320876	Diversity	0.32199	0.321401	0.320211	0.321705	0.321317	0.320125	0.320608	0.320041	0.322215	0.319152	1	1	2	3	3	1	3	3	1	2
Lo1253_H	0.299232	0.327821	Diversity	0.327444	0.329212	0.326824	0.330556	0.32884	0.325978	0.326053	0.32778	0.327306	0.328214	5	2	1	5	2	3	5	4	5	3
Lo1261_H	0.307696	0.314929	Diversity	0.314807	0.313727	0.314018	0.312518	0.314519	0.316453	0.315471	0.317687	0.315147	0.314941	5	5	4	1	3	1	3	5	2	4
Lo1266_H	0.377115	0.326407	Diversity	0.327202	0.326419	0.327079	0.325657	0.327574	0.324628	0.327232	0.327071	0.326175	0.325036	4	3	5	1	2	3	2	5	5	4
Lo1270_H	0.391212	0.321796	Diversity	0.321579	0.322076	0.32217	0.323796	0.320371	0.318463	0.323952	0.323731	0.320829	0.320993	1	5	1	3	5	1	4	4	4	5
Lo1273_H	0.34517	0.315852	Diversity	0.314267	0.316589	0.315652	0.315663	0.315441	0.316345	0.315904	0.315968	0.3162	0.316494	3	1	3	1	5	4	1	2	5	5
Lo1274_H	0.356243	0.323875	Diversity	0.324089	0.321233	0.323867	0.321567	0.32507	0.32457	0.325606	0.326268	0.323208	0.323275	1	4	3	4	2	5	2	4	4	5
Lo1280_H	0.352383	0.329154	Diversity	0.331027	0.330306	0.328025	0.330776	0.329269	0.328812	0.326802	0.328177	0.330677	0.327665	4	1	2	3	1	3	5	2	2	2
Lo1282_H	0.30787	0.330828	Diversity	0.330129	0.331087	0.330257	0.332656	0.332255	0.330396	0.332104	0.329796	0.329376	0.330229	2	5	4	1	2	3	4	3	3	5
Lo1284_H	0.30242	0.330528	Diversity	0.330497	0.332155	0.329884	0.328041	0.330065	0.329274	0.33202	0.330099	0.331628	0.33162	1	2	1	4	4	3	2	1	2	3
Lo1288_H	0.301309	0.333162	Diversity	0.331406	0.332337	0.330766	0.334836	0.33409	0.338188	0.330512	0.334029	0.333043	0.332416	3	3	4	1	3	4	3	4	1	1
Lo1290_H	0.387197	0.331398	Diversity	0.33188	0.329042	0.331143	0.328539	0.333648	0.329934	0.333273	0.331256	0.33116	0.334105	1	4	3	2	2	2	1	2	3	1
Lo1301_H	0.323241	0.321353	Diversity	0.319295	0.325763	0.319012	0.322278	0.322479	0.31929	0.321851	0.321649	0.32011	0.321803	3	3	2	3	2	3	2	4	3	1
Lo904_H	0.346962	0.314491	Diversity	0.313048	0.310873	0.313111	0.315134	0.315095	0.312936	0.31732	0.313128	0.315739	0.318523	3	4	2	4	3	3	1	3	2	3
Lp5_H	0.308534	0.312248	Diversity	0.31223	0.308346	0.312186	0.313752	0.310146	0.313755	0.314448	0.310841	0.314381	0.312396	2	4	4	5	1	5	1	2	5	5
ML606_H	0.288399	0.314143	Diversity	0.315462	0.314402	0.316273	0.314098	0.315297	0.310441	0.311186	0.313462	0.314576	0.316238	3	5	5	5	3	1	5	3	1	3
Mo15W_H	0.291122	0.297906	Diversity	0.299517	0.298201	0.299684	0.299918	0.298357	0.296912	0.29767	0.296787	0.297513	0.294505	1	2	5	4	2	5	5	4	4	1
Mo17_H	0.318513	0.326551	Diversity	0.327881	0.328531	0.324809	0.329779	0.326579	0.322296	0.327724	0.323932	0.325973	0.328002	4	1	3	5	2	2	1	1	5	3
MS153_H	0.307803	0.297635	Diversity	0.29739	0.298303	0.298418	0.296981	0.297874	0.295633	0.296585	0.298263	0.297379	0.299527	5	1	5	5	3	5	5	5	5	3
MS71_H	0.286437	0.297823	Diversity	0.297178	0.298856	0.298303	0.298449	0.296619	0.298601	0.296684	0.297661	0.29841	0.297466	5	5	1	4	5	3	1	5	1	5
N16_H	0.320365	0.297239	Diversity	0.298568	0.29477	0.298025	0.296567	0.297338	0.298697	0.296701	0.297844	0.296598	0.297286	1	4	5	1	3	3	1	5	4	2
N192_H	0.29936	0.309004	Diversity	0.307329	0.312647	0.30989	0.310107	0.310029	0.3069	0.308937	0.310115	0.307391	0.306694	5	3	5	2	5	4	1	5	2	1
N22_H	0.233657	0.30046	Diversity	0.300325	0.301309	0.298788	0.300438	0.300179	0.299588	0.301068	0.300588	0.300606	0.301706	5	1	2	4	2	2	4	5	2	3
N25_H	0.314531	0.302771	Diversity	0.303546	0.302781	0.30336	0.302378	0.302475	0.303645	0.303239	0.303043	0.301097	0.302142	1	3	3	5	2	3	4	3	3	2
N6_H	0.317239	0.30076	Diversity	0.301276	0.301437	0.301584	0.301973	0.300039	0.301659	0.301975	0.301414	0.299414	0.296826	3	1	3	3	5	4	3	3	3	1
NC290_H	0.330852	0.31234	Diversity	0.313147	0.313037	0.312733	0.31441	0.311203	0.310109	0.314196	0.310904	0.313524	0.310138	5	3	1	3	4	2	4	1	1	1
NC358_H	0.31838	0.295614	Diversity	0.296947	0.296895	0.296898	0.29539	0.295332	0.294212	0.295129	0.296923	0.296853	0.291562	1	1	5	5	5	5	5	2	1	1
NDB8_H	0.312639	0.291227	Diversity	0.29244	0.292598	0.289942	0.290907	0.291547	0.289952	0.290872	0.288887	0.291656	0.293466	3	1	4	5	3	5	1	4	5	3
NK764_H	0.317773	0.303841	Diversity	0.304488	0.299672	0.306549	0.304206	0.301606	0.306512	0.305143	0.303044	0.304269	0.302925	4	4	3	4	1	1	3	4	4	2
NK807_H	0.273076	0.300933	Diversity	0.300589	0.297946	0.300036	0.301813	0.30024	0.30177	0.301873	0.301632	0.30219	0.301238	4	4	2	5	4	4	3	5	1	5
NQ508_H	0.306022	0.324672	Diversity	0.325681	0.326923	0.323927	0.323739	0.324336	0.325704	0.326647	0.325502	0.321041	0.323218	2	2	3	3	4	1	5	1	3	2
NS701_H	0.301318	0.307745	Diversity	0.307391	0.303609	0.310371	0.308331	0.310741	0.30729	0.3074	0.305995	0.309866	0.306457	2	4	5	5	5	4	5	2	5	2
Oh02_H	0.346227	0.299183	Diversity	0.298412	0.299839	0.29774	0.297317	0.298934	0.298996	0.300548	0.300349	0.298442	0.301253	4	3	2	2	5	2	4	2	3	4
Oh33_H	0.302043	0.297812	Diversity	0.296451	0.297545	0.298806	0.297237	0.297067	0.298373	0.298487	0.298761	0.297669	0.297725	4	2	1	1	5	4	4	3	5	2
Oh40B_H	0.283073	0.312704	Diversity	0.311532	0.309465	0.310251	0.312568	0.313772	0.313932	0.31414	0.313393	0.313623	0.314367	4	4	4	5	3	3	4	5	2	3
Oh43_H	0.282087	0.313432	Diversity	0.314217	0.310183	0.315135	0.312487	0.310853	0.317425	0.313178	0.313966	0.311982	0.314895	3	4	5	5	5	4	3	5	3	3
Os426_H	0.245794	0.298153	Diversity	0.297414	0.298683	0.297058	0.299885	0.299816	0.297912	0.298157	0.296731	0.297318	0.298557	4	3	2	3	1	1	1	4	3	5
P465P_H	0.267206	0.30227	Diversity	0.300791	0.301504	0.303032	0.302411	0.303369	0.300644	0.301456	0.302702	0.302826	0.303964	2	2	1	1	1	2	1	5	1	3
Pa36_H	0.270609	0.296715	Diversity	0.29617	0.296518	0.297611	0.296638	0.296306	0.296214	0.298504	0.295964	0.296071	0.297154	2	2	5	5	5	1	3	1	4	2
Pa405_H	0.315585	0.295639	Diversity	0.295875	0.295626	0.294348	0.295598	0.296218	0.294525	0.297238	0.29516	0.295789	0.296012	5	2	4	5	3	5	3	1	5	5
Pa91_H	0.310395	0.305623	Diversity	0.306187	0.306809	0.306366	0.302907	0.30569	0.304552	0.30508	0.306189	0.304549	0.307904	1	5	3	2	2	2	2	3	4	3
PB116_H	0.357037	0.307382	Diversity	0.306009	0.307947	0.307762	0.308269	0.308321	0.305633	0.307588	0.307547	0.308123	0.306621	2	5	1	1	1	5	3	5	1	2
PB98TR_H	0.316565	0.297561	Diversity	0.29819	0.298125	0.299294	0.295604	0.296579	0.299363	0.297252	0.299113	0.297957	0.294137	5	3	1	2	4	4	5	3	5	1
PH207_H	0.353634	0.329182	Diversity	0.328868	0.330185	0.326086	0.324902	0.325713	0.331097	0.331123	0.33385	0.331392	0.328606	3	1	5	2	3	5	3	3	4	2
PHB09_H	0.282145	0.31006	Diversity	0.310123	0.311156	0.308888	0.309643	0.309529	0.310462	0.309699	0.309373	0.310903	0.310827	4	2	1	1	4	5	4	4	1	3
PHG35_H	0.333796	0.31757	Diversity	0.317436	0.318279	0.317032	0.313991	0.316621	0.317792	0.318498	0.318353	0.31962	0.318083	5	1	3	2	5	3	2	3	1	5
PHG39_H	0.335106	0.324703	Diversity	0.326296	0.326983	0.323257	0.324746	0.324546	0.323827	0.323239	0.325944	0.325794	0.322394	4	3	1	1	5	1	5	5	1	2
PHG47_H	0.332659	0.320075	Diversity	0.32116	0.320778	0.317795	0.32153	0.319077	0.31809	0.320474	0.320217	0.323886	0.317745	5	1	2	1	4	1	2	3	2	1
PHG50_H	0.353764	0.327595	Diversity	0.329212	0.323605	0.331989	0.322365	0.330779	0.330763	0.329618	0.327745	0.32368	0.326197	1	3	2	2	2	2	5	1	3	2
PHG71_H	0.352401	0.302851	Diversity	0.303329	0.302103	0.304969	0.30128	0.30415	0.300022	0.302715	0.306055	0.301015	0.302871	5	4	1	1	4	4	4	3	3	4
PHG80_H	0.253895	0.32169	Diversity	0.321837	0.323175	0.32419	0.322508	0.322551	0.319403	0.320555	0.321591	0.321597	0.319497	1	2	5	3	3	2	3	1	5	2
PHG83_H	0.312793	0.325936	Diversity	0.325568	0.327756	0.327269	0.324566	0.322817	0.326482	0.326281	0.326276	0.326406	0.325942	4	5	2	1	3	2	2	2	2	5
PHG84_H	0.342017	0.319957	Diversity	0.32037	0.321708	0.319994	0.316859	0.319031	0.31923	0.321611	0.319716	0.319048	0.322006	3	2	3	2	5	2	2	1	3	3
PHG86_H	0.302244	0.308355	Diversity	0.310185	0.309542	0.306136	0.308989	0.309125	0.307392	0.309014	0.309255	0.307842	0.306076	1	2	1	2	5	4	1	5	4	2
PHH93_H	0.33537	0.328812	Diversity	0.328509	0.324631	0.328169	0.327408	0.325724	0.330646	0.331703	0.329821	0.329403	0.332101	3	3	3	3	3	1	2	1	5	5
PHJ40_H	0.335544	0.321337	Diversity	0.321795	0.317416	0.323816	0.323416	0.322852	0.320492	0.321523	0.32074	0.319421	0.321897	5	4	5	1	3	3	1	3	3	3
PHK29_H	0.299998	0.316838	Diversity	0.318445	0.316442	0.315866	0.317748	0.317029	0.315571	0.316826	0.316743	0.316443	0.317264	1	5	1	3	3	2	4	4	4	1
PHK76_H	0.349934	0.320589	Diversity	0.3231	0.319061	0.32572	0.317647	0.32084	0.31745	0.319053	0.320272	0.321678	0.321072	5	4	5	2	4	1	5	1	5	2
PHR36_H	0.352554	0.312242	Diversity	0.312983	0.31068	0.313833	0.30937	0.31468	0.311337	0.312233	0.313759	0.311255	0.312292	3	4	1	2	1	1	5	2	3	2
PHT77_H	0.312644	0.317022	Diversity	0.316046	0.318387	0.315234	0.314789	0.318291	0.318192	0.316983	0.31681	0.316777	0.318712	2	1	2	4	1	3	3	3	5	3
PHV63_H	0.34757	0.311972	Diversity	0.311328	0.312703	0.31184	0.310429	0.312238	0.311772	0.311183	0.312651	0.312751	0.312824	3	5	1	2	4	3	5	1	5	4
PHW65_H	0.31408	0.325481	Diversity	0.324793	0.325444	0.327007	0.320604	0.325511	0.329047	0.326122	0.325842	0.326422	0.324018	3	5	5	2	2	4	4	5	2	5
PHZ51_H	0.322169	0.311318	Diversity	0.31185	0.311982	0.311421	0.309875	0.310033	0.309169	0.31267	0.31228	0.310814	0.313091	1	3	3	4	5	1	2	3	3	4
SC-Malawi_H	0.228973	0.298583	Diversity	0.297919	0.299374	0.299227	0.295562	0.299508	0.299722	0.298988	0.298864	0.296861	0.299803	5	5	1	2	1	3	4	2	3	4
UH250_H	0.310495	0.297329	Diversity	0.298062	0.295333	0.296533	0.296418	0.297913	0.297846	0.296749	0.298686	0.296569	0.299183	3	4	2	2	5	4	2	5	3	4
UH_2500_H	0.304774	0.297863	Diversity	0.296627	0.299092	0.299016	0.296928	0.299163	0.299443	0.296853	0.295321	0.296482	0.299708	2	5	1	5	1	3	1	4	4	3
UH304_H	0.365447	0.293282	Diversity	0.294565	0.294601	0.293084	0.292637	0.29316	0.294343	0.294036	0.292263	0.293082	0.291048	3	3	4	2	4	2	1	4	3	1
UH_6102_H	0.314885	0.294919	Diversity	0.294411	0.294883	0.293491	0.294661	0.295665	0.295499	0.294369	0.295624	0.294831	0.295754	2	2	4	5	1	3	1	2	2	4
UH_6179_H	0.280365	0.321529	Diversity	0.321382	0.323639	0.322559	0.325014	0.319102	0.323008	0.321485	0.321825	0.319421	0.317849	1	5	2	4	5	2	5	3	4	4
UH_P024_H	0.319189	0.313516	Diversity	0.311899	0.309988	0.315207	0.312096	0.313048	0.316231	0.313623	0.313361	0.315779	0.313929	5	3	1	3	5	2	2	1	1	1
UH_P060_H	0.276905	0.314316	Diversity	0.314084	0.314853	0.313171	0.318105	0.312094	0.315078	0.315252	0.316212	0.311043	0.313271	4	2	4	4	3	3	5	2	3	2
UH_P064_H	0.269255	0.321896	Diversity	0.319026	0.320241	0.322852	0.323727	0.32404	0.324393	0.318983	0.323102	0.322512	0.32008	3	4	1	5	1	2	4	3	2	3
UH_P074_H	0.325793	0.30809	Diversity	0.307849	0.307218	0.310258	0.309828	0.308266	0.307576	0.306767	0.304762	0.310458	0.307918	4	4	1	5	5	5	1	4	1	4
UH_P087_H	0.298514	0.314593	Diversity	0.31432	0.317642	0.312231	0.310762	0.316944	0.313529	0.314418	0.314551	0.316594	0.314937	2	5	5	2	1	5	2	5	1	3
UH_P089_H	0.33156	0.314965	Diversity	0.314814	0.312552	0.315354	0.319172	0.31507	0.313119	0.317118	0.315813	0.312129	0.314509	3	3	3	5	4	4	2	5	3	4
UH_P104_H	0.325906	0.308417	Diversity	0.308079	0.309751	0.309948	0.308553	0.30991	0.306515	0.308878	0.305284	0.308923	0.308333	5	2	3	3	5	4	2	4	4	1
UH_P115_H	0.312093	0.310885	Diversity	0.31056	0.313853	0.309742	0.310557	0.312002	0.309797	0.309327	0.312715	0.310679	0.309618	2	5	5	3	2	4	1	2	5	1
UH_P128_H	0.336008	0.296077	Diversity	0.296091	0.294365	0.296783	0.297073	0.295578	0.297852	0.296306	0.293542	0.296805	0.296372	5	4	2	5	4	1	4	4	4	2
UH_P148_H	0.274812	0.312186	Diversity	0.309934	0.311965	0.313023	0.313234	0.312862	0.312187	0.310283	0.313254	0.313573	0.311546	5	2	1	5	2	1	4	3	1	3
UH_S018_H	0.295526	0.308604	Diversity	0.306293	0.310776	0.306641	0.311396	0.309023	0.308751	0.309142	0.307078	0.307807	0.309136	5	5	4	4	2	1	5	5	4	5
UH_S020_H	0.316123	0.312762	Diversity	0.311948	0.31386	0.31537	0.309596	0.310244	0.314337	0.311225	0.315583	0.313061	0.312394	5	2	2	2	3	1	1	3	4	2
UH_S025_H	0.294623	0.298669	Diversity	0.297416	0.299361	0.298976	0.299364	0.298101	0.299116	0.298628	0.298864	0.297438	0.299428	2	5	5	3	3	3	4	5	4	4
Va26_H	0.300355	0.308099	Diversity	0.308595	0.308886	0.305885	0.310199	0.307294	0.306965	0.308202	0.309753	0.30689	0.308323	1	3	2	3	5	2	1	5	4	2
W117_H	0.310232	0.275682	Diversity	0.274461	0.276209	0.275252	0.275765	0.275105	0.27733	0.274565	0.274177	0.276491	0.277462	4	2	2	2	4	2	2	4	3	5
W153R_H	0.244492	0.293073	Diversity	0.291837	0.292072	0.293586	0.292593	0.294761	0.292279	0.292048	0.294041	0.293128	0.294381	2	3	5	1	1	2	1	3	2	3
W182E_H	0.264966	0.287377	Diversity	0.285292	0.288542	0.285554	0.29004	0.285297	0.285287	0.288804	0.286416	0.288314	0.290229	4	1	4	4	4	5	4	1	1	4
W23_H	0.286161	0.296597	Diversity	0.297051	0.293871	0.297657	0.295879	0.296583	0.298084	0.297891	0.296939	0.29557	0.296445	3	4	1	1	3	3	3	5	4	5
W602S_H	0.30467	0.307127	Diversity	0.307654	0.307468	0.305731	0.307926	0.305873	0.308717	0.307867	0.30754	0.308195	0.304299	5	3	4	5	5	3	3	2	2	1
W604S_H	0.286543	0.309737	Diversity	0.309174	0.309382	0.309925	0.311208	0.309102	0.306492	0.311069	0.309475	0.310297	0.311249	1	2	1	3	2	1	4	4	2	4
W64A_H	0.278858	0.293034	Diversity	0.291669	0.293579	0.294686	0.293708	0.295166	0.290067	0.292097	0.292516	0.29221	0.294638	4	5	5	1	3	1	2	5	3	4
W9_H	0.276802	0.300686	Diversity	0.300886	0.30058	0.300827	0.300185	0.300894	0.30136	0.299809	0.30058	0.299979	0.301764	1	3	1	1	3	3	1	2	5	4
W95115_H	0.337658	0.293939	Diversity	0.291868	0.295297	0.29182	0.295045	0.295446	0.293184	0.295324	0.291351	0.294298	0.295752	4	5	4	4	1	2	3	4	2	4
Wf9_H	0.300065	0.292508	Diversity	0.293657	0.290096	0.293459	0.294886	0.291123	0.292011	0.291743	0.291816	0.292099	0.294192	3	4	3	3	4	5	5	1	3	3
11430_H	0.297755	0.326475	Diversity	0.326149	0.32889	0.324477	0.329196	0.327429	0.326618	0.326164	0.323307	0.328238	0.324279	4	5	3	4	2	3	3	4	1	2
DZ_PG_02	0.248488	0.238959	PG_1950	0.238486	0.239934	0.241778	0.236076	0.236342	0.234183	0.244294	0.241031	0.239963	0.237498	4	3	4	4	4	1	1	3	1	3
DZ_PG_05	0.225658	0.236988	PG_1950	0.238589	0.239891	0.233768	0.239893	0.235611	0.232764	0.240858	0.238707	0.230294	0.23951	3	1	1	3	2	1	1	4	2	2
DZ_PG_08	0.251958	0.241107	PG_1950	0.241998	0.244109	0.242386	0.240517	0.2442	0.236333	0.241554	0.241498	0.23681	0.241662	1	1	3	2	1	1	4	4	2	5
DZ_PG_10	0.224359	0.244657	PG_1950	0.245684	0.245265	0.241999	0.241017	0.241774	0.247479	0.244802	0.245863	0.245981	0.246708	5	2	1	4	2	4	4	3	3	4
DZ_PG_16	0.215539	0.229279	PG_1950	0.231606	0.228805	0.231529	0.223292	0.22825	0.23301	0.227198	0.229128	0.230378	0.22959	1	5	2	1	1	2	2	4	3	5
DZ_PG_17	0.234207	0.251905	PG_1950	0.249589	0.250754	0.251049	0.248646	0.257036	0.251284	0.251534	0.2523	0.252898	0.253956	1	2	5	1	3	5	3	2	5	4
DZ_PG_20	0.242996	0.249337	PG_1950	0.25047	0.250088	0.249736	0.25092	0.244171	0.251952	0.248273	0.248252	0.251228	0.248279	5	4	3	5	4	2	2	1	4	1
DZ_PG_21	0.223721	0.229318	PG_1950	0.229206	0.230902	0.228836	0.227574	0.229068	0.226629	0.225582	0.232345	0.23106	0.231975	2	5	1	5	5	4	2	2	4	4
DZ_PG_22	0.237909	0.256451	PG_1950	0.259881	0.255948	0.256175	0.252119	0.253471	0.258251	0.256835	0.256356	0.257158	0.258317	3	4	4	4	2	5	4	3	4	4
DZ_PG_24	0.29382	0.249353	PG_1950	0.248675	0.252054	0.252481	0.248896	0.246067	0.24512	0.249734	0.249414	0.251489	0.249598	4	4	2	1	4	1	2	5	1	1
DZ_PG_27	0.225643	0.241626	PG_1950	0.246098	0.238982	0.242202	0.240563	0.244795	0.24478	0.240893	0.2409	0.23693	0.240112	3	3	5	2	1	2	2	1	2	3
DZ_PG_30	0.221067	0.233612	PG_1950	0.234376	0.235486	0.234974	0.236469	0.22884	0.232284	0.235679	0.232604	0.235783	0.229621	5	5	2	3	4	4	3	4	5	1
DZ_PG_31	0.215711	0.240476	PG_1950	0.243682	0.238842	0.240138	0.238512	0.243579	0.242445	0.240302	0.237941	0.24051	0.238808	3	2	2	5	3	2	1	4	3	3
DZ_PG_32	0.235941	0.257942	PG_1950	0.254564	0.259294	0.256993	0.25557	0.259248	0.258851	0.258373	0.258931	0.258571	0.25903	4	1	3	1	1	3	1	2	4	2
DZ_PG_33	0.220253	0.250714	PG_1950	0.247965	0.253427	0.249248	0.248398	0.25275	0.252584	0.249789	0.249169	0.250978	0.252831	4	1	1	2	1	3	5	1	1	4
DZ_PG_35	0.239781	0.239969	PG_1950	0.23996	0.238871	0.239771	0.236045	0.245738	0.238378	0.238881	0.240265	0.240522	0.241257	2	3	3	4	3	3	5	1	3	2
DZ_PG_37	0.264263	0.24539	PG_1950	0.246359	0.243801	0.247583	0.247453	0.244108	0.240728	0.244845	0.245774	0.24805	0.2452	1	3	2	3	2	1	4	1	4	1
DZ_PG_47	0.225015	0.225656	PG_1950	0.228694	0.227886	0.224808	0.229857	0.222034	0.221145	0.22752	0.2231	0.225351	0.226163	1	1	5	2	4	4	5	5	1	1
DZ_PG_50	0.260152	0.246463	PG_1950	0.247526	0.249531	0.243834	0.24727	0.245672	0.251254	0.246683	0.247723	0.240631	0.244503	2	2	1	2	2	5	3	2	2	3
DZ_PG_51	0.210946	0.249913	PG_1950	0.251347	0.248659	0.248038	0.249816	0.252699	0.250269	0.249167	0.250216	0.248314	0.250609	3	2	4	3	3	3	3	3	1	2
DZ_PG_53	0.209907	0.248612	PG_1950	0.247302	0.247487	0.247379	0.2494	0.252692	0.249647	0.247959	0.249698	0.249217	0.245343	2	4	4	3	3	3	3	3	5	3
DZ_PG_54	0.248301	0.246051	PG_1950	0.246297	0.246302	0.246314	0.245865	0.245642	0.247202	0.246587	0.248689	0.241584	0.246031	2	4	3	4	5	4	4	2	2	5
DZ_PG_55	0.221397	0.238054	PG_1950	0.234322	0.235473	0.237642	0.235231	0.239012	0.241116	0.239879	0.236104	0.240036	0.241726	4	3	4	1	5	2	1	5	3	2
DZ_PG_03	0.3221	0.306395	PG_1980	0.307564	0.30589	0.309236	0.307376	0.307882	0.295703	0.304407	0.305902	0.30332	0.316666	3	5	4	3	2	1	5	3	2	1
DZ_PG_04	0.298377	0.282673	PG_1980	0.283863	0.284364	0.279995	0.278253	0.284183	0.29033	0.279533	0.287273	0.280588	0.278347	1	2	3	1	2	2	4	2	2	3
DZ_PG_06	0.285569	0.312018	PG_1980	0.315386	0.307628	0.309092	0.3058	0.319789	0.310687	0.31542	0.310615	0.314459	0.311308	4	3	1	2	3	3	1	1	1	2
DZ_PG_09	0.216445	0.239888	PG_1980	0.239886	0.241231	0.23977	0.236278	0.244138	0.241509	0.237538	0.239497	0.241416	0.237616	3	1	2	4	3	5	4	4	4	1
DZ_PG_12	0.305539	0.291576	PG_1980	0.293321	0.291272	0.290774	0.289062	0.293288	0.28733	0.291245	0.293458	0.294989	0.291021	2	1	1	3	1	4	3	2	4	2
DZ_PG_14	0.332116	0.313444	PG_1980	0.317011	0.318823	0.316071	0.305959	0.309942	0.313807	0.31393	0.311788	0.315207	0.311899	4	2	4	4	4	2	4	3	1	5
DZ_PG_18	0.378061	0.267095	PG_1980	0.26856	0.26281	0.265527	0.266374	0.270642	0.266452	0.269618	0.266713	0.267354	0.2669	4	3	5	1	2	1	1	5	2	3
DZ_PG_19	0.258279	0.248326	PG_1980	0.248538	0.250422	0.249019	0.247912	0.246176	0.245095	0.250967	0.250283	0.247743	0.247106	2	2	4	4	1	1	1	1	3	4
DZ_PG_39	0.316576	0.282207	PG_1980	0.281145	0.285316	0.28021	0.28039	0.282518	0.283181	0.283748	0.280188	0.285033	0.280344	5	4	3	3	5	3	2	4	4	4
DZ_PG_44	0.231296	0.298428	PG_1980	0.294471	0.297993	0.303179	0.292515	0.299409	0.301449	0.297798	0.297985	0.296416	0.303067	1	4	2	1	1	2	2	2	5	1
DZ_PG_46	0.367344	0.280611	PG_1980	0.281494	0.28351	0.279807	0.278263	0.277994	0.282201	0.280379	0.281587	0.280396	0.280484	1	1	1	2	4	4	3	1	3	4
DZ_PG_48	0.283564	0.288062	PG_1980	0.287598	0.28865	0.294239	0.291497	0.281431	0.286189	0.285823	0.290053	0.289139	0.286004	2	4	2	5	4	3	3	3	1	2
DZ_PG_52	0.250768	0.28609	PG_1980	0.285632	0.284108	0.282123	0.282439	0.292183	0.290883	0.285822	0.290385	0.285532	0.281795	3	3	3	2	3	4	2	4	3	3
DZ_PG_01	0.323009	0.304214	PG_2000	0.300842	0.305139	0.30264	0.301313	0.305061	0.309381	0.304867	0.303507	0.303025	0.306365	2	2	2	3	1	2	4	2	1	4
DZ_PG_11	0.292584	0.309499	PG_2000	0.309984	0.310386	0.310974	0.305936	0.311291	0.314396	0.312913	0.306199	0.305952	0.306962	2	5	4	3	2	5	2	5	2	2
DZ_PG_13	0.324085	0.326941	PG_2000	0.327008	0.325203	0.324956	0.332496	0.326056	0.320012	0.326511	0.326708	0.329624	0.33084	1	5	4	4	1	1	3	1	5	1
DZ_PG_23	0.32697	0.307577	PG_2000	0.309069	0.311209	0.30847	0.305511	0.303088	0.309355	0.306442	0.308764	0.308349	0.305515	1	4	2	3	4	5	5	1	3	5
DZ_PG_25	0.335207	0.295238	PG_2000	0.295369	0.296901	0.293981	0.291915	0.297642	0.293343	0.29343	0.297286	0.297599	0.294915	5	4	1	1	3	3	4	4	1	2
DZ_PG_26	0.349438	0.327432	PG_2000	0.327843	0.32427	0.327756	0.322453	0.32379	0.334392	0.327123	0.328091	0.330191	0.32841	5	1	4	1	4	2	5	2	3	2
DZ_PG_34	0.319244	0.317739	PG_2000	0.319691	0.317722	0.319428	0.313629	0.312151	0.319291	0.316756	0.318554	0.321739	0.318426	1	3	3	3	4	3	5	1	5	4
DZ_PG_40	0.270022	0.2924	PG_2000	0.289706	0.294244	0.288953	0.295575	0.292679	0.289146	0.293114	0.29224	0.290506	0.297837	5	2	3	5	5	4	1	1	1	1
DZ_PG_41	0.294967	0.316134	PG_2000	0.3128	0.316344	0.317045	0.323107	0.314488	0.320203	0.314504	0.311628	0.316055	0.315164	5	2	1	4	3	2	4	3	2	4
DZ_PG_43	0.249361	0.321572	PG_2000	0.320102	0.317012	0.326226	0.32706	0.319815	0.32348	0.318135	0.313269	0.320176	0.330446	4	1	2	5	2	5	1	5	4	1
DZ_PG_45	0.366687	0.278221	PG_2000	0.28058	0.277641	0.277781	0.276468	0.280095	0.27917	0.280614	0.277079	0.275472	0.27731	3	3	3	2	1	3	2	5	2	3
DZ_PG_49	0.33657	0.304695	PG_2000	0.309506	0.303056	0.303728	0.301904	0.307928	0.296039	0.30344	0.306429	0.308969	0.305947	4	3	1	4	2	1	3	2	4	2
DZ_PG_62	0.325375	0.331482	PG_2000	0.330596	0.335228	0.328578	0.332829	0.336219	0.33135	0.327185	0.330295	0.330253	0.332285	4	4	2	5	5	3	5	4	3	3
DZ_PG_63	0.335465	0.331915	PG_2000	0.331237	0.331725	0.330395	0.332615	0.33777	0.333883	0.331714	0.325936	0.331487	0.332384	4	3	5	2	5	4	4	3	3	1
DZ_PG_66	0.29698	0.319786	PG_2000	0.317085	0.317796	0.316054	0.32746	0.320558	0.318719	0.322726	0.318975	0.320176	0.318306	3	1	1	5	1	4	2	2	4	5
DZ_PG_67	0.357082	0.324146	PG_2000	0.322864	0.325631	0.327854	0.319908	0.327842	0.320701	0.329073	0.322179	0.32257	0.322844	2	5	5	1	3	1	1	3	4	5
DZ_PG_68	0.324724	0.321747	PG_2000	0.318884	0.319808	0.321978	0.322991	0.323987	0.323335	0.321713	0.32434	0.322103	0.318329	2	5	3	2	3	5	3	4	2	5
DZ_PG_69	0.366366	0.315444	PG_2000	0.31946	0.31512	0.31635	0.314806	0.312232	0.308303	0.318185	0.313807	0.319279	0.316899	3	1	4	1	4	1	2	3	5	3
DZ_PG_72	0.290666	0.33106	PG_2000	0.331589	0.331941	0.326379	0.335361	0.333463	0.330886	0.327877	0.333014	0.330279	0.329805	3	4	5	4	5	2	1	5	5	3
DZ_PG_74	0.299126	0.316433	PG_2000	0.316649	0.32245	0.314116	0.312894	0.319655	0.315739	0.313043	0.319511	0.319101	0.31117	1	2	5	2	2	4	3	4	1	4

## Sheet: rhPAD_EXT
Hybrid	rhPAD_obs	rhPAD_pred	Maturity_group
ARV01	0.401832	0.282094	G2
ARV12	0.359926	0.32129	G2
ARV36	0.428064	0.318314	G2
ARV55	0.280318	0.312384	G2
ARV61	0.327392	0.327913	G2
ARV69	0.331457	0.32239	G2
ARV94	0.35139	0.335046	G2
ARV04	0.367375	0.333497	G3
ARV20	0.389256	0.327866	G3
ARV28	0.301924	0.330429	G3
ARV52	0.338046	0.304685	G3
ARV85	0.342367	0.327834	G3
ARV89	0.359219	0.308557	G3
ARV06	0.370208	0.313889	G4
ARV26	0.294771	0.326062	G4
ARV27	0.391514	0.329081	G4
ARV34	0.34583	0.3308	G4
ARV72	0.42072	0.321954	G4
ARV73	0.324725	0.323052	G4
ARV84	0.39884	0.316261	G4

## Sheet: gsmax_CV
Hybrid	gsmax_obs	Mean_pred_gsmax	Panel	gsmax_pred_BGLR1	gsmax_pred_BGLR2	gsmax_pred_BGLR3	gsmax_pred_BGLR4	gsmax_pred_BGLR5	gsmax_pred_BGLR6	gsmax_pred_BGLR7	gsmax_pred_BGLR8	gsmax_pred_BGLR9	gsmax_pred_BGLR10	.folds_1	.folds_2	.folds_3	.folds_4	.folds_5	.folds_6	.folds_7	.folds_8	.folds_9	.folds_10
A3_H	117.479	107.372	Diversity	107.868	106.707	107.522	106.885	107.178	107.439	107.43	107.956	106.998	107.739	2	5	5	3	2	5	3	2	5	2
A310_H	85.2907	108.197	Diversity	107.6	108.614	108.175	108.354	107.768	108.184	108.267	108.525	108.132	108.352	4	3	2	1	2	1	4	2	3	5
A347_H	94.9243	107.998	Diversity	107.985	107.863	107.956	107.419	107.697	107.963	108.299	108.466	107.954	108.375	3	2	2	3	4	5	2	5	2	2
A374_H	124.004	107.346	Diversity	107.413	106.73	107.408	106.871	107.112	107.604	107.562	107.552	107.457	107.75	3	5	2	3	4	1	2	1	2	3
A375_H	119.148	107.724	Diversity	107.489	107.767	107.951	107.751	107.43	107.132	108.671	107.245	107.804	107.999	3	4	4	4	5	4	1	3	4	3
A554_H	101.636	107.765	Diversity	107.766	107.74	107.835	107.659	107.404	107.827	108.687	107.735	107.666	107.333	1	4	5	4	2	2	1	1	2	4
AS5707_H	107.344	106.151	Diversity	106.519	105.952	106.14	106.33	105.772	105.758	106.298	106.462	105.814	106.471	2	1	2	4	4	3	4	5	5	5
B100_H	127.177	106.429	Diversity	106.305	105.77	106.676	106.932	107.395	106.479	105.211	106.836	106.002	106.685	3	5	1	1	1	5	5	5	5	1
B104_H	110.333	108.524	Diversity	108.927	109.197	108.923	108.429	108.567	108.22	108.192	108.179	108.804	107.803	1	4	5	1	5	2	5	1	4	1
B105_H	103.234	108.624	Diversity	108.587	108.625	108.802	108.798	108.712	109.056	108.841	108.08	108.415	108.323	2	3	5	4	3	3	1	4	2	4
B106_H	125.169	106.869	Diversity	106.5	106.845	106.789	107.49	106.729	107.263	106.857	106.975	106.487	106.755	4	4	1	5	5	2	4	1	5	1
B107_H	97.1635	112.449	Diversity	111.967	111.787	113.478	111.644	113.319	112.893	111.661	112.691	111.669	113.387	1	2	5	5	1	5	4	5	2	5
B108_H	111.676	106.93	Diversity	107.026	107.333	106.665	106.509	106.919	106.605	106.105	107.273	107.68	107.189	3	1	3	3	5	4	5	1	1	5
B109_H	112.646	108.778	Diversity	108.276	109.26	108.85	109.183	108.807	108.032	108.66	108.298	109.145	109.271	4	2	3	4	5	1	5	1	3	3
B110_H	113.094	109.012	Diversity	108.342	108.728	108.496	109.127	108.901	109.931	108.692	109.518	109.143	109.246	4	1	3	4	5	4	1	3	4	5
B113_H	100.113	107.706	Diversity	107.856	107.739	107.68	106.988	108.35	107.736	107.599	107.908	107.479	107.721	2	1	1	3	1	2	2	2	3	5
B37_H	110.254	108.801	Diversity	108.823	108.555	109.116	108.63	108.479	109.648	108.837	109.039	108.631	108.255	5	3	5	1	4	4	2	3	2	1
B73_H	110.302	109.03	Diversity	110.018	110.067	108.394	109.207	108.181	108.576	109.094	108.511	109.47	108.779	3	4	4	5	1	2	5	4	3	4
B84_H	105.033	108.99	Diversity	109.087	108.587	109.253	108.679	109.356	110.071	108.534	108.292	108.674	109.371	5	1	5	1	2	4	4	4	2	2
B89_H	103.428	107.852	Diversity	108.267	108.464	107.335	107.945	108.7	108.059	106.942	107.505	107.581	107.718	5	3	3	4	1	1	5	3	5	1
B97_H	115.271	107.944	Diversity	108.147	108.38	107.672	107.154	108.725	108.084	107.646	108.227	107.757	107.647	5	3	2	3	1	3	3	2	2	1
B98_H	107.02	107.569	Diversity	107.135	107.512	107.095	107.894	107.81	107.806	107.766	108.029	107.136	107.504	4	2	3	4	3	2	4	2	5	1
C103_H	90.0404	105.785	Diversity	105.646	106.268	105.867	106.212	105.996	104.933	106.24	105.528	105.702	105.458	2	3	3	5	2	5	3	5	2	1
CO109_H	97.9547	107.427	Diversity	106.95	107.187	106.968	107.687	107.936	107.254	108.205	107.496	107.258	107.329	3	4	2	5	1	1	1	5	4	3
CR1Ht_H	109.666	106.257	Diversity	106.044	106.707	106.585	105.949	106.222	106.423	105.835	105.681	106.793	106.333	3	2	3	3	4	5	2	3	4	4
D09_H	114.918	108.247	Diversity	107.607	108.576	108.475	108.509	108.057	108.158	108.194	107.599	108.979	108.321	4	4	4	1	5	5	4	4	1	5
DE811_H	86.8137	108.387	Diversity	108.495	108.596	108.625	108.299	108.098	108.243	108.213	108.404	108.422	108.47	1	4	2	4	3	2	2	3	4	5
DK4676A_H	105.202	109.295	Diversity	108.433	109.239	108.843	109.91	109.55	109.316	109.849	109.081	109.868	108.86	4	2	3	4	1	3	4	1	1	1
DK78010_H	99.6962	109.629	Diversity	109.974	109.845	109.268	109.606	109.031	108.842	109.428	110.735	109.672	109.887	1	2	3	5	1	2	5	3	4	3
DK78371A_H	107.928	106.022	Diversity	105.31	105.501	106.126	106.219	106.399	107.199	106.397	104.934	105.962	106.173	3	4	3	4	1	2	4	3	1	5
DKFAPW_H	116.28	109.409	Diversity	109.769	108.963	109.136	109.877	110.09	109.085	108.99	108.988	109.348	109.842	5	3	3	2	2	5	1	1	5	3
DKFBHJ_H	96.1433	109.708	Diversity	110.006	110.014	108.828	109.594	108.936	110.262	110.161	109.511	109.638	110.126	3	4	3	2	4	4	2	5	3	2
DKIBO2_H	114.534	112.074	Diversity	111.829	112.401	112.168	112.335	110.707	111.453	112.759	111.981	111.763	113.341	4	5	1	1	2	2	3	1	2	5
DKMBST_H	99.6488	106.315	Diversity	106.285	106.396	106.412	106.657	105.991	106.839	104.668	106.667	106.645	106.585	5	2	3	1	5	1	5	1	2	1
EA1027_H	120.377	106.573	Diversity	106.234	107.012	106.816	107.091	106.36	107.056	105.674	106.377	106.655	106.457	4	1	5	1	4	3	5	3	3	4
EA1163_H	123.911	107.295	Diversity	107.756	106.632	106.82	106.781	108.194	106.927	108.477	106.861	107.349	107.156	5	5	3	3	1	4	1	4	2	4
EA3076_H	116.591	106.935	Diversity	106.401	106.087	106.778	107.588	106.739	107.326	107.025	107.45	107.127	106.826	4	5	2	5	5	3	4	2	4	1
EC136_H	103.603	108.055	Diversity	108.307	107.865	108.465	107.646	108.096	107.811	108.385	108.153	107.484	108.342	1	3	2	3	1	2	2	2	5	3
EC140_H	101.332	107.165	Diversity	107.181	106.844	107.544	107.012	106.865	107.055	107.19	107.534	106.78	107.649	2	5	2	2	4	1	4	3	5	3
EC151_H	102.296	108.207	Diversity	108.02	109	108.338	108.334	108.321	107.858	108.294	107.561	108.782	107.562	2	4	1	1	3	5	1	4	1	1
EC169_H	103.589	108.736	Diversity	107.884	108.807	108.196	108.966	109.114	109.631	108.334	108.87	109.135	108.418	4	2	3	5	2	3	4	2	1	4
EC175_H	106.216	109.145	Diversity	109.42	108.811	109.652	109.061	109.028	109.967	108.709	108.385	109.084	109.335	3	1	5	2	1	4	5	1	4	3
EC232_H	106.586	107.359	Diversity	107.205	107.628	107.736	107.039	107.165	107.223	107.227	107.733	107.171	107.46	3	1	4	2	5	5	4	2	2	5
EC242C_H	107.775	111.739	Diversity	111.683	111.829	112.396	111.822	111.947	111.559	110.697	111.915	111.502	112.044	1	4	4	1	5	1	5	3	2	4
EC334_H	113.759	108.657	Diversity	109.131	108.716	108.853	108.288	108.78	108.413	108.405	109.11	108.796	108.074	3	2	1	3	2	5	4	2	3	1
EP10_H	102.117	107.432	Diversity	107.752	106.588	107.869	107.909	107.152	107.414	107.442	106.862	108.109	107.223	2	5	4	5	5	2	4	4	1	1
EP2008-18_H	97.8013	106.555	Diversity	106.708	105.866	106.979	105.325	106.8	107.345	107.789	106.532	106.346	105.865	2	4	4	2	1	2	1	1	4	4
EP2008-22_H	119.14	106.217	Diversity	106.228	107.229	105.754	105.5	105.799	105.255	107.736	106.093	106.092	106.484	1	3	5	2	4	4	1	4	3	3
EP29_H	97.7788	107.594	Diversity	107.549	107.77	107.434	107.219	107.169	107.653	107.416	107.932	108.148	107.65	1	1	2	2	2	1	3	2	1	3
EP51_H	116.338	107.505	Diversity	107.848	106.811	106.946	106.949	108.369	107.692	107.54	107.149	108.058	107.689	2	5	3	3	1	2	2	3	1	5
EP52_H	108.606	107.311	Diversity	107.555	107.206	106.819	107.618	106.905	107.14	107.307	107.667	107.325	107.572	2	2	3	1	4	5	2	5	2	3
EP55_H	90.8024	107.658	Diversity	106.95	107.77	107.852	108.105	107.19	107.996	107.768	107.601	107.456	107.896	4	4	4	5	4	3	2	1	3	2
EP67_H	98.5949	106.915	Diversity	107.051	107.483	107.151	106.463	106.643	107.497	106.019	106.785	107.254	106.81	3	1	5	3	2	3	5	3	4	4
EP72_H	98.9841	107.312	Diversity	107.572	107.87	107.154	107.51	107.156	106.793	107.389	106.889	107.324	107.463	2	3	5	4	2	4	3	3	2	5
EP77_H	126.72	106.876	Diversity	106.685	106.395	107.315	106.566	107.171	107.363	106.232	107.275	106.82	106.943	4	5	1	3	3	2	5	1	5	4
EZ11A_H	84.2035	107.992	Diversity	107.976	108.063	108.193	108.168	107.755	108.143	107.843	108.283	107.3	108.195	1	4	4	4	2	3	3	2	5	2
EZ18_H	107.05	107.188	Diversity	107.468	107.013	107.626	107.277	106.718	106.967	107.16	107.183	107.453	107.021	2	2	4	4	4	5	4	1	1	1
EZ31_H	117.794	109.721	Diversity	110.295	109.641	110.133	109.921	109.504	108.98	108.949	110.498	109.711	109.579	3	2	2	2	3	5	4	3	3	5
EZ35_H	97.968	107.023	Diversity	107.074	106.79	106.369	107.245	106.805	106.984	107.245	106.938	107.645	107.129	1	2	3	4	5	1	2	3	1	5
EZ36_H	112.133	107.486	Diversity	107.451	106.851	107.506	107.689	107.493	107.515	107.573	107.801	107.376	107.603	3	5	2	1	3	2	2	2	3	5
EZ37_H	118.433	109.663	Diversity	110.518	109.179	109.176	109.579	109.673	108.85	110.255	110.21	110.425	108.769	1	3	4	3	4	2	3	2	1	1
EZ38_H	123.151	108.539	Diversity	108.761	108.548	108.475	108.59	108.522	108.087	108.305	108.976	108.075	109.051	1	1	4	2	2	2	4	3	5	2
EZ40_H	108.478	108.721	Diversity	108.596	108.529	108.636	108.639	108.979	108.453	109.326	108.359	108.521	109.167	2	1	4	1	2	2	3	1	2	5
EZ42_H	94.7107	109.398	Diversity	109.555	109.2	109.69	108.967	109.489	109.79	109.652	109.44	108.84	109.363	3	2	2	1	2	3	3	5	2	5
EZ47_H	120.236	107.702	Diversity	107.926	107.773	107.867	107.469	107.719	108.071	106.924	107.12	108.162	107.983	1	1	4	2	2	3	5	4	1	2
EZ48_H	104.259	108.707	Diversity	108.876	108.552	108.894	108.622	108.897	108.191	109.096	108.85	108.76	108.335	5	1	5	2	1	1	2	5	4	4
F04401_H	108.811	112.202	Diversity	112.74	112.374	111.24	112.106	112.968	112.593	112.441	112.679	112.116	110.766	2	1	1	3	1	5	1	4	4	3
F04402_H	110.905	112.211	Diversity	111.903	112.616	112.604	112.272	112.091	111.388	112.583	112.245	112.204	112.206	1	1	4	3	4	2	1	3	5	1
F04701_H	107.653	105.853	Diversity	105.545	105.191	106.689	106.258	105.659	104.689	106.292	106.381	105.51	106.311	5	1	4	1	3	4	4	4	3	5
F04702_H	107.325	105.189	Diversity	105.924	104.853	104.766	106.397	105.586	104.276	103.968	105.519	105.956	104.648	2	5	5	5	1	4	2	2	2	2
F05101_H	115.144	109.121	Diversity	109.276	108.732	108.995	109.348	109.035	108.489	109.783	109.196	109.491	108.868	5	1	3	5	5	5	2	2	3	4
F05404_H	105.923	110.119	Diversity	110.037	109.704	110.29	110.868	110.703	109.911	110.175	109.585	109.78	110.136	3	4	2	4	3	4	3	5	4	1
F1808_H	110.156	110.734	Diversity	111.063	111.136	111.403	110.831	110.431	110.61	111.296	110.146	110.283	110.138	3	4	5	4	4	5	3	1	2	1
F1890_H	123.428	112.122	Diversity	112.5	112.165	112.611	111.915	112.517	111.743	112.527	112.443	112.047	110.753	5	3	4	3	3	1	3	5	3	3
F218_H	93.2955	107.701	Diversity	108.074	107.416	106.91	106.991	108.62	108.032	107.515	107.259	108.267	107.922	5	2	3	3	1	3	3	3	1	2
F252_H	119.75	107.431	Diversity	107.079	108.017	107.532	107.894	107.281	107.613	106.583	107.784	107.144	107.384	4	1	2	4	4	5	5	1	5	4
F353_H	122.688	110.911	Diversity	111.664	110.803	111.44	110.999	109.668	111.071	109.636	111.145	111.712	110.972	2	4	4	4	2	4	5	4	1	1
F354_H	97.2029	106.941	Diversity	107.188	107.58	106.969	107.532	106.503	106.245	106.771	107.019	106.863	106.736	2	3	5	5	4	4	2	1	2	1
F608_H	116.051	107.649	Diversity	107.877	107.371	107.739	107.846	108.424	107.422	107.572	107.635	107.037	107.57	5	2	1	1	1	5	2	1	5	5
F618_H	89.1283	109.198	Diversity	109.148	108.951	109.404	108.764	109.097	109.63	109.276	108.879	109.307	109.523	3	5	5	3	3	4	2	4	1	5
F7001_H	103.678	107.572	Diversity	108.034	107.441	107.928	107.949	107.433	107.501	107.545	107.306	107.215	107.371	5	2	4	1	5	5	3	3	5	1
F7019_H	125.429	108.717	Diversity	108.62	108.729	107.99	108.903	108.563	109.523	108.895	109.294	108.546	108.11	2	2	3	1	4	4	1	5	2	1
F7025_H	104.195	108.489	Diversity	108.673	108.602	108.27	108.579	108.196	108.059	108.156	108.583	108.801	108.967	5	5	1	2	4	1	5	2	1	5
F7028_H	107.667	107.307	Diversity	107.233	107.199	107.402	107.503	107.339	107.591	107.134	107.48	106.831	107.362	3	1	2	4	3	2	2	2	5	2
F7057_H	113.082	107.583	Diversity	107.612	108.118	106.688	107.154	107.127	107.656	108.51	107.609	107.421	107.931	1	3	3	2	5	1	1	1	2	3
F7058_H	114.268	107.73	Diversity	107.848	108.242	106.919	107.788	107.709	107.205	107.339	108.332	107.805	108.111	1	3	3	4	3	4	3	2	4	3
F7081_H	125.183	108.113	Diversity	108.557	107.573	107.41	108.773	109.244	108.37	107.688	107.41	107.857	108.25	3	5	3	5	1	4	5	4	5	5
F7082_H	111.839	108.423	Diversity	107.428	108.57	108.786	108.731	107.926	108.177	108.889	108.738	108.391	108.596	4	3	5	5	4	1	1	5	4	3
F712_H	102.951	107.315	Diversity	107.92	107.337	107.352	106.838	107.58	107.583	106.534	107.195	107.024	107.785	5	2	2	3	3	2	5	3	5	3
F748_H	97.7196	108.465	Diversity	108.59	108.345	108.6	108.734	108.174	108.681	108.497	107.635	108.71	108.678	1	3	5	5	5	4	3	4	1	2
F752_H	99.1764	108.435	Diversity	108.516	108.318	108.752	108.715	108.301	108.216	108.084	108.564	108.266	108.621	1	1	5	5	5	1	4	2	3	5
F838_H	114.644	107.595	Diversity	108.137	107.031	107.924	107.165	107.417	107.412	106.818	108.167	108.358	107.518	5	5	5	3	4	4	5	5	1	4
F874_H	104.461	106.496	Diversity	106.426	107.306	106.089	105.903	106.024	106.772	107.9	105.79	106.372	106.381	1	3	2	2	4	3	1	4	2	5
F888_H	109.186	108.352	Diversity	108.158	108.356	108.433	108.522	108.91	108.054	108.053	108.503	108.038	108.49	3	4	5	5	1	1	3	2	3	2
F894_H	98.5473	109.151	Diversity	109.262	109.04	108.83	109.233	109.24	109.483	109.48	108.804	109.194	108.949	1	1	1	2	3	3	2	1	3	4
F908_H	114.712	107.011	Diversity	107.452	107.155	106.801	106.639	106.771	106.371	107.127	107.466	106.99	107.336	5	4	2	2	5	4	2	5	2	2
F912_H	116.028	111.417	Diversity	111.322	111.431	111.135	111.629	110.513	111.879	112.126	111.092	111.593	111.452	1	3	1	4	2	3	3	1	4	1
F918_H	94.4022	108.963	Diversity	108.832	109.226	108.379	109.104	108.578	109.465	109.4	109.19	109.079	108.379	2	4	3	5	4	4	3	5	4	1
F922_H	106.62	108.43	Diversity	107.837	108.445	108.909	108.354	109.51	108.322	108.332	108.132	108.239	108.219	4	4	4	2	1	2	3	3	2	3
F924_H	88.5769	108.932	Diversity	108.303	108.634	109.239	108.453	108.853	109.496	109.284	109.115	108.843	109.098	4	5	2	3	1	4	3	3	3	5
F98902_H	117.688	111.117	Diversity	111.816	111.426	110.857	110.907	110.834	111.465	110.985	111.219	111.281	110.375	2	1	5	1	4	5	1	2	4	3
FP1_H	94.8733	107.655	Diversity	107.884	107.864	106.821	108.006	107.56	108.036	108.255	106.823	108.095	107.202	5	3	3	5	3	3	1	4	1	4
FR19_H	100.513	108.382	Diversity	108.733	107.817	108.255	108.475	108.216	108.013	108.82	108.748	107.935	108.81	5	5	4	1	5	5	2	5	5	3
H99_H	127.709	106.211	Diversity	106.64	106.463	106.319	105.851	106.619	106.254	105.078	106.83	105.905	106.15	5	2	3	3	3	3	5	2	5	4
HMV5301_H	95.5163	112.895	Diversity	113.246	111.809	112.882	113.268	113.674	112.663	112.889	112.865	112.177	113.474	2	2	2	2	1	3	3	4	5	5
HMV5325_H	115.933	108.039	Diversity	108.168	108.234	108.226	107.724	107.677	107.726	108.059	108.258	108.081	108.237	5	2	4	3	4	5	2	5	2	3
HMV5343_H	111.91	108.107	Diversity	108.282	107.713	108.124	108.511	108.222	108.076	107.982	108.323	107.842	107.996	3	1	5	5	3	3	2	3	5	4
HMV5347_H	114.852	109.566	Diversity	110.01	109.53	109.889	110.092	109.474	109.256	109.091	109.836	109.06	109.419	1	5	1	4	5	5	1	5	5	4
HMV5405_H	109.486	110.907	Diversity	110.931	110.989	111.416	111.373	110.838	111.743	110.108	110.261	110.386	111.023	1	5	2	2	3	4	4	1	2	2
HMV5409_H	94.0065	108.252	Diversity	108.486	108.399	108.263	108.652	108.196	108.598	108.074	107.927	107.892	108.031	1	2	4	5	3	4	4	4	5	4
HMV5422_H	110.422	108.162	Diversity	108.172	107.933	108.305	108.431	108.024	107.922	108.456	108.074	108.218	108.089	2	5	4	5	5	1	1	2	1	2
HMV5502_H	99.6038	111.086	Diversity	111.083	110.69	111.737	110.833	110.684	111.738	111.343	110.694	111.173	110.879	5	2	5	4	4	4	2	2	1	4
I198_H	102.995	108.019	Diversity	108.177	108.624	108.371	107.622	107.846	108.097	107.188	107.704	108.304	108.253	3	3	1	3	2	5	5	4	4	3
I238_H	85.9076	108.255	Diversity	108.356	108.457	108.138	108.416	107.784	107.734	108.871	108.363	108.132	108.297	5	3	1	5	5	4	1	2	4	2
I242_H	100.992	108.033	Diversity	108.238	107.551	108.301	108.358	107.857	108.067	108.129	107.639	107.674	108.513	1	5	1	4	2	2	4	4	5	2
I261_H	101.037	107.99	Diversity	108.085	107.956	108.189	108.039	108.648	107.883	107.881	107.324	107.946	107.947	2	4	4	4	1	1	4	4	4	5
I267_H	98.4017	108.039	Diversity	107.537	108.378	108.305	107.994	107.744	108.112	108.087	108.121	108.245	107.863	4	1	1	2	4	1	3	1	4	4
IDT_H	118.545	107.94	Diversity	108.466	107.437	108.231	108.329	107.739	108.25	106.976	108.187	107.633	108.149	2	5	1	4	4	1	5	1	5	3
LAN496_H	123.466	106.86	Diversity	106.516	106.821	106.856	107.184	106.817	106.694	107.151	106.687	107.084	106.795	3	1	5	1	2	5	3	4	1	1
LH123Ht_H	114.838	106.587	Diversity	107.044	106.507	106.99	106.181	106.962	106.728	105.463	106.242	107.097	106.651	4	1	2	2	3	5	5	3	4	4
LH145_H	110.041	109.392	Diversity	108.748	109.678	109.225	109.22	109.765	110.709	109.292	108.721	109.806	108.756	4	1	4	3	3	3	4	4	4	1
LH38_H	102.865	106.673	Diversity	107.195	106.634	106.345	105.956	106.054	106.504	108.108	106.824	106.895	106.219	2	2	2	3	4	5	1	2	1	4
LH39_H	100.394	106.652	Diversity	106.694	105.993	106.781	107.465	107.506	105.705	106.079	107.064	106.177	107.06	4	5	1	5	1	4	2	2	5	1
LH59_H	116.582	104.952	Diversity	105.882	104.795	104.572	105.831	105.467	104.108	103.744	105.721	104.945	104.455	2	5	1	1	1	4	2	1	1	2
LH60_H	88.0933	106.454	Diversity	106.368	106.144	106.207	106.419	106.192	106.825	107.862	106.334	106.048	106.136	4	4	5	4	3	1	1	4	3	4
LH65_H	95.6648	105.717	Diversity	104.961	106.871	106.498	105.871	105.718	105.534	104.223	106.033	105.426	106.039	3	3	4	4	5	5	5	5	1	1
LH74_H	110.347	109.366	Diversity	108.83	108.681	109.354	109.722	109.603	108.868	108.367	110.919	109.96	109.358	2	3	1	5	5	2	1	3	3	4
LH82_H	117.988	109.489	Diversity	109.227	109.331	109.657	109.472	109.632	109.229	110.16	109.671	109.318	109.191	1	4	5	2	3	2	1	5	3	4
LH93_H	106.572	107.293	Diversity	107.575	107.31	107.747	107.597	107.016	107.479	106.173	107.38	107.269	107.387	5	4	4	1	2	1	5	1	2	2
Lo1016_H	124.325	107.961	Diversity	107.864	107.664	107.979	107.705	108.165	107.677	108.086	108.071	108.039	108.361	2	1	3	3	3	1	4	2	2	5
Lo1026_H	110.057	108.788	Diversity	107.965	108.685	108.104	108.804	109.481	108.959	108.807	109.403	108.78	108.895	2	5	4	4	2	3	2	3	3	5
Lo1035_H	119.697	107.135	Diversity	106.928	107.339	106.606	106.798	107.645	106.68	107.764	107.159	107.398	107.029	4	3	1	3	2	5	3	2	4	2
Lo1038_H	114.054	107.495	Diversity	107.258	107.728	107.629	107.417	107.345	107.866	106.582	107.292	108.233	107.598	4	4	2	2	2	3	5	3	1	1
Lo1056_H	112.873	105.929	Diversity	106.157	106.103	105.939	105.96	105.653	106.235	106.666	105.831	105.542	105.201	2	2	2	4	3	1	3	2	1	2
Lo1063_H	98.451	108.65	Diversity	108.655	108.624	108.738	108.426	108.629	108.375	109.453	108.343	108.594	108.664	5	3	4	3	1	1	3	1	2	3
Lo1087_H	109.088	107.871	Diversity	108.123	108.237	107.824	107.694	108.544	108.022	107.827	107.702	107.478	107.257	1	4	5	1	2	2	1	4	5	1
Lo1094_H	114.971	108.108	Diversity	107.879	107.654	108.134	108.267	107.825	109.366	107.72	108.072	108.08	108.085	2	1	3	4	1	4	4	4	2	4
Lo1095_H	107.84	109.128	Diversity	109.073	109.124	108.81	109.118	109.288	109.024	109.056	109.504	109.088	109.192	4	1	3	3	5	1	4	5	2	2
Lo1101_H	107.714	109.025	Diversity	108.363	108.199	109.991	109.176	108.608	109.57	109.865	108.42	109.282	108.775	2	3	2	5	4	3	3	1	4	4
Lo1106_H	107.592	109.308	Diversity	109.666	109.342	109.478	108.762	108.76	110.628	108.629	109.252	109.148	109.415	3	5	5	1	4	4	4	5	1	2
Lo1123_H	116.775	110.536	Diversity	110.672	110.48	110.349	110.898	110.647	110.802	111.29	109.94	110.304	109.974	3	2	4	2	1	3	3	1	5	1
Lo1124_H	111.92	106.296	Diversity	106.675	105.59	105.357	107.045	107.037	106.016	107.315	106.449	106.026	105.453	2	1	1	5	2	5	3	5	5	2
Lo1172_H	123.039	107.233	Diversity	107.414	107.248	107.546	107.394	107.356	106.985	106.354	107.104	107.192	107.74	2	2	4	1	5	5	5	1	3	5
Lo1180_H	109.34	110.535	Diversity	110.316	110.385	111.042	110.534	111.316	110.894	110.134	110.388	110.664	109.678	4	4	2	4	1	5	4	2	4	3
Lo1187_H	96.8088	109.463	Diversity	109.208	109.414	110.041	109.495	109.989	108.501	109.653	109.23	109.487	109.61	5	5	2	4	2	5	2	5	3	2
Lo1199_H	111.57	108.796	Diversity	108.381	108.275	108.284	108.887	108.479	110.233	108.553	108.731	108.883	109.255	4	3	1	2	4	4	5	2	1	5
Lo1203_H	104.27	108.993	Diversity	108.658	108.429	109.342	108.709	109.039	108.975	109.707	109.001	108.593	109.474	4	1	2	1	2	2	3	4	5	5
Lo1223_H	99.7572	109.123	Diversity	109.047	108.744	109.158	108.895	109.958	108.819	109.438	108.946	109.563	108.667	4	3	4	1	2	5	2	2	3	1
Lo1242_H	95.87	109.355	Diversity	109.21	109.213	109.726	109.19	108.958	109.584	110.08	109.038	109.387	109.162	4	5	4	2	4	2	1	1	4	4
Lo1251_H	111.636	109.026	Diversity	109.119	108.503	109.563	108.794	108.926	108.539	109.848	109.131	108.937	108.899	1	1	2	3	3	1	3	3	1	2
Lo1253_H	120.394	108.868	Diversity	109.03	109.134	108.126	109.108	109.225	108.858	108.093	109.394	108.914	108.796	5	2	1	5	2	3	5	4	5	3
Lo1261_H	117.494	108.773	Diversity	108.851	109.116	108.42	108.433	108.985	108.058	109.616	108.859	108.79	108.599	5	5	4	1	3	1	3	5	2	4
Lo1266_H	130.768	110.112	Diversity	109.905	109.897	110.522	109.905	110.129	110.137	110.333	110.313	109.919	110.064	4	3	5	1	2	3	2	5	5	4
Lo1270_H	95.9957	106.944	Diversity	106.99	106.597	106.299	106.588	106.924	107.209	107.072	107.17	107.182	107.407	1	5	1	3	5	1	4	4	4	5
Lo1273_H	93.5028	109.944	Diversity	109.926	109.761	109.234	109.773	109.959	110.648	110.035	109.824	109.751	110.526	3	1	3	1	5	4	1	2	5	5
Lo1274_H	118.525	107.46	Diversity	107.451	107.238	107.639	107.555	107.935	107.101	106.562	107.633	107.604	107.886	1	4	3	4	2	5	2	4	4	5
Lo1280_H	118.137	107.29	Diversity	107.732	106.956	107.985	107.386	107.409	106.888	106.397	107.371	107.734	107.043	4	1	2	3	1	3	5	2	2	2
Lo1282_H	101.088	108.557	Diversity	108.75	108.537	108.841	108.396	108.804	107.922	108.451	108.213	108.432	109.227	2	5	4	1	2	3	4	3	3	5
Lo1284_H	122.409	108.295	Diversity	108.561	108.724	107.575	108.663	108.183	108.079	108.074	108.228	108.518	108.342	1	2	1	4	4	3	2	1	2	3
Lo1288_H	99.9492	107.424	Diversity	106.701	107.834	107.834	107.397	107.152	106.883	108.322	107.802	106.937	107.374	3	3	4	1	3	4	3	4	1	1
Lo1290_H	120.725	107.77	Diversity	107.656	107.409	107.894	107.093	108.19	108.565	108.455	107.371	107.472	107.595	1	4	3	2	2	2	1	2	3	1
Lo1301_H	100.909	108.528	Diversity	108.936	107.871	109.239	108.278	109.379	108.599	108.471	108.228	108.668	107.613	3	3	2	3	2	3	2	4	3	1
Lo904_H	99.8249	109.631	Diversity	110.123	110.149	110.223	109.604	109.294	109.797	107.941	110.505	109.074	109.601	3	4	2	4	3	3	1	3	2	3
Lp5_H	116.967	108.221	Diversity	107.879	109.26	108.034	108.735	107.837	107.657	107.677	108.352	107.968	108.815	2	4	4	5	1	5	1	2	5	5
ML606_H	108.161	106.26	Diversity	106.079	105.672	105.876	107.205	106.668	106.99	104.964	105.737	106.844	106.559	3	5	5	5	3	1	5	3	1	3
Mo15W_H	110.134	107.4	Diversity	107.619	107.461	107.625	107.803	107.243	107.51	106.477	107.077	107.71	107.478	1	2	5	4	2	5	5	4	4	1
Mo17_H	89.3558	106.092	Diversity	105.959	104.645	106.167	106.423	106.264	107.383	107.26	105.708	105.221	105.891	4	1	3	5	2	2	1	1	5	3
MS153_H	106.065	107.587	Diversity	107.932	107.862	107.603	108.13	107.697	107.497	106.447	107.939	107.03	107.727	5	1	5	5	3	5	5	5	5	3
MS71_H	99.1285	107.957	Diversity	108.132	107.016	107.888	107.846	107.547	108.153	108.665	108.158	108.334	107.827	5	5	1	4	5	3	1	5	1	5
N16_H	89.2157	108.082	Diversity	107.848	107.954	108.038	108.035	107.873	108.202	108.674	108.175	107.917	108.105	1	4	5	1	3	3	1	5	4	2
N192_H	114.833	108.996	Diversity	109.176	108.304	109.188	109.255	109.056	110.855	108.017	109.135	108.955	108.019	5	3	5	2	5	4	1	5	2	1
N22_H	98.1855	107.99	Diversity	108.19	108.003	107.842	107.96	107.703	108.101	107.812	108.299	107.883	108.108	5	1	2	4	2	2	4	5	2	3
N25_H	116.77	107.62	Diversity	107.621	108.03	107.015	108.046	107.283	107.891	107.595	107.375	107.512	107.836	1	3	3	5	2	3	4	3	3	2
N6_H	111.01	107.265	Diversity	107.419	107.732	106.926	106.901	107.261	107.062	107.426	107.204	107.404	107.319	3	1	3	3	5	4	3	3	3	1
NC290_H	104.268	106.352	Diversity	106.331	107.052	105.907	105.78	105.897	107.164	106.372	106.434	106.331	106.255	5	3	1	3	4	2	4	1	1	1
NC358_H	100.193	107.473	Diversity	107.475	107.701	107.525	108.008	107.148	107.3	106.37	107.911	108.049	107.243	1	1	5	5	5	5	5	2	1	1
NDB8_H	100.277	108.114	Diversity	107.966	108.41	108.311	108.491	108.111	107.938	108.957	107.277	107.503	108.178	3	1	4	5	3	5	1	4	5	3
NK764_H	111.698	108.922	Diversity	108.268	109.894	108.728	109.192	108.48	108.133	109.525	108.249	109.204	109.542	4	4	3	4	1	1	3	4	4	2
NK807_H	127.306	108.559	Diversity	107.924	108.705	108.602	108.806	108.1	108.603	108.718	108.788	108.757	108.584	4	4	2	5	4	4	3	5	1	5
NQ508_H	123.988	112.414	Diversity	113.406	112.301	111.312	112.778	112.623	112.14	111.602	112.139	112.827	113.014	2	2	3	3	4	1	5	1	3	2
NS701_H	104.839	109.656	Diversity	108.711	110.404	109.534	109.548	109.38	111.281	109.408	109.362	108.861	110.07	2	4	5	5	5	4	5	2	5	2
Oh02_H	94.4466	107.327	Diversity	106.843	107.92	107.295	107.037	107.161	107.516	107.385	107.768	107.255	107.088	4	3	2	2	5	2	4	2	3	4
Oh33_H	123.578	107.719	Diversity	107.311	107.688	108.022	108.143	107.647	107.47	107.812	107.549	107.426	108.119	4	2	1	1	5	4	4	3	5	2
Oh40B_H	108.341	106.236	Diversity	105.876	105.857	106.779	106.813	106.112	105.714	106.395	106.3	106.255	106.259	4	4	4	5	3	3	4	5	2	3
Oh43_H	111.893	105.82	Diversity	105.551	105.713	105.319	106.828	105.702	104.779	106.08	106.221	105.821	106.187	3	4	5	5	5	4	3	5	3	3
Os426_H	107.67	108.121	Diversity	107.541	108.53	108.051	107.494	108.862	108.124	108.916	107.558	107.958	108.175	4	3	2	3	1	1	1	4	3	5
P465P_H	77.6048	107.042	Diversity	106.938	106.511	106.711	106.974	107.404	107.085	107.889	106.959	107.061	106.884	2	2	1	1	1	2	1	5	1	3
Pa36_H	116.026	107.847	Diversity	108.094	107.518	107.923	108.249	107.468	107.913	107.573	107.851	107.854	108.03	2	2	5	5	5	1	3	1	4	2
Pa405_H	97.1965	107.448	Diversity	107.792	107.198	107.72	107.961	107.437	107.237	107.291	107.446	106.962	107.432	5	2	4	5	3	5	3	1	5	5
Pa91_H	118.293	106.711	Diversity	106.89	106.115	106.595	106.331	106.746	107.43	106.55	106.335	107.039	107.078	1	5	3	2	2	2	2	3	4	3
PB116_H	85.6101	106.333	Diversity	106.577	105.49	106.091	106.59	106.918	106.015	106.351	106.593	106.542	106.16	2	5	1	1	1	5	3	5	1	2
PB98TR_H	104.386	106.955	Diversity	107.533	107.823	107.354	106.798	106.801	106.618	106.126	106.778	106.716	107	5	3	1	2	4	4	5	3	5	1
PH207_H	110.775	116.141	Diversity	115.231	116.402	117.109	117.118	116.128	116.638	116.127	115.518	115.286	115.851	3	1	5	2	3	5	3	3	4	2
PHB09_H	116.514	108.39	Diversity	108.219	108.667	108.02	108.544	108.304	108.21	108.106	108.336	108.656	108.832	4	2	1	1	4	5	4	4	1	3
PHG35_H	102.563	109.777	Diversity	109.931	109.809	108.979	109.884	109.666	109.713	109.865	109.466	110.084	110.377	5	1	3	2	5	3	2	3	1	5
PHG39_H	119.092	109.111	Diversity	109.263	108.967	108.446	109.12	109.571	108.842	108.812	109.554	109.223	109.312	4	3	1	1	5	1	5	5	1	2
PHG47_H	107.024	107.624	Diversity	107.666	107.646	107.628	107.846	107.128	108.018	107.127	107.166	108.018	107.99	5	1	2	1	4	1	2	3	2	1
PHG50_H	117.576	112.339	Diversity	112.254	112.588	113.243	113.618	111.157	111.838	111.272	112.104	112.61	112.71	1	3	2	2	2	2	5	1	3	2
PHG71_H	101.756	112.412	Diversity	112.756	112.759	112.01	111.935	112.066	113.642	111.438	112.93	112.365	112.219	5	4	1	1	4	4	4	3	3	4
PHG80_H	96.5468	108.342	Diversity	108.486	108.503	108.447	108.082	108.091	108.556	109.27	107.891	108.08	108.016	1	2	5	3	3	2	3	1	5	2
PHG83_H	106.723	111.769	Diversity	111.364	111.851	112.156	111.599	111.972	111.11	112.212	111.552	111.171	112.705	4	5	2	1	3	2	2	2	2	5
PHG84_H	105.777	107.556	Diversity	107.336	107.676	107.455	107.297	107.67	108.184	107.228	107.597	107.54	107.582	3	2	3	2	5	2	2	1	3	3
PHG86_H	98.9156	109.495	Diversity	109.784	109.598	108.785	109.445	109.353	110.9	108.427	109.443	109.531	109.682	1	2	1	2	5	4	1	5	4	2
PHH93_H	121.968	114.329	Diversity	114.166	114.134	112.429	114.436	115.023	113.736	115.599	113.735	114.298	115.736	3	3	3	3	3	1	2	1	5	5
PHJ40_H	105.312	107.732	Diversity	107.71	107.677	107.993	107.853	107.54	107.33	108.572	107.261	107.541	107.841	5	4	5	1	3	3	1	3	3	3
PHK29_H	133.29	108.573	Diversity	109.021	108.85	108.09	108.539	108.7	108.605	108.409	108.532	108.954	108.026	1	5	1	3	3	2	4	4	4	1
PHK76_H	108.945	106.472	Diversity	106.706	106.499	106.527	106.077	106.482	107.252	105.419	106.964	106.599	106.199	5	4	5	2	4	1	5	1	5	2
PHR36_H	108.903	108.371	Diversity	108.207	108.43	108.142	108.384	109.193	108.568	107.336	108.655	108.358	108.433	3	4	1	2	1	1	5	2	3	2
PHT77_H	113.223	106.842	Diversity	107.282	106.606	106.866	106.995	107.252	106.261	107.468	106.063	106.572	107.054	2	1	2	4	1	3	3	3	5	3
PHV63_H	111.216	107.635	Diversity	107.877	107.756	107.305	107.652	107.599	107.928	107.159	107.644	107.695	107.732	3	5	1	2	4	3	5	1	5	4
PHW65_H	117.154	107.965	Diversity	107.597	107.767	107.889	107.647	107.994	107.659	108.111	108.233	108.107	108.642	3	5	5	2	2	4	4	5	2	5
PHZ51_H	129.025	107.172	Diversity	107.345	107.879	107.081	107.24	107.276	107.501	106.723	106.584	106.999	107.097	1	3	3	4	5	1	2	3	3	4
SC-Malawi_H	100.392	107.398	Diversity	107.687	106.494	107.559	106.976	108.234	107.617	107.404	107.782	107.195	107.035	5	5	1	2	1	3	4	2	3	4
UH250_H	106.948	108.325	Diversity	108.357	108.545	108.334	108.187	108.068	108.25	108.631	108.637	108.223	108.018	3	4	2	2	5	4	2	5	3	4
UH_2500_H	100.309	107.416	Diversity	107.474	106.309	107.463	107.749	108.125	107.547	108.258	106.581	107.304	107.355	2	5	1	5	1	3	1	4	4	3
UH304_H	113.043	107.942	Diversity	108.006	108.351	108.157	107.847	107.658	107.838	108.743	107.332	107.871	107.616	3	3	4	2	4	2	1	4	3	1
UH_6102_H	103.144	108.7	Diversity	108.533	108.306	108.558	108.854	109.221	109.083	109.03	108.885	108.274	108.256	2	2	4	5	1	3	1	2	2	4
UH_6179_H	124.653	112.785	Diversity	112.584	113.139	113.489	113.109	112.844	111.909	111.676	113.047	112.958	113.093	1	5	2	4	5	2	5	3	4	4
UH_P024_H	95.9512	112.338	Diversity	112.836	112.186	112.157	112.115	112.148	111.232	113.408	111.834	113.255	112.211	5	3	1	3	5	2	2	1	1	1
UH_P060_H	110.078	110.988	Diversity	110.48	110.546	111.526	111.15	111.444	111.42	109.76	111.142	111.032	111.377	4	2	4	4	3	3	5	2	3	2
UH_P064_H	120.851	113.139	Diversity	113.459	113.424	113.266	112.628	115.134	112.21	113.012	113.634	112.738	111.881	3	4	1	5	1	2	4	3	2	3
UH_P074_H	126.589	111.248	Diversity	110.516	111.261	111.209	110.88	110.993	111.605	111.679	111.089	112.114	111.129	4	4	1	5	5	5	1	4	1	4
UH_P087_H	98.8142	112.227	Diversity	112.371	111.637	112.579	112.482	112.995	112.217	112.675	112.054	112.65	110.608	2	5	5	2	1	5	2	5	1	3
UH_P089_H	113.356	112.478	Diversity	112.454	112.347	110.846	111.863	112.392	113.164	113.619	112.96	112.544	112.591	3	3	3	5	4	4	2	5	3	4
UH_P104_H	116.248	111.402	Diversity	112.003	111.006	110.049	111.173	111.2	111.893	112.549	111.348	111.448	111.35	5	2	3	3	5	4	2	4	4	1
UH_P115_H	108.01	110.54	Diversity	111.218	110.216	111.104	110.183	109.388	110.507	111.303	110.741	110.165	110.575	2	5	5	3	2	4	1	2	5	1
UH_P128_H	118.868	109.754	Diversity	110.238	110.068	109.926	109.811	109.463	109.413	109.353	109.168	109.833	110.271	5	4	2	5	4	1	4	4	4	2
UH_P148_H	118.392	111.612	Diversity	112.428	111.361	111.787	111.413	110.536	111.447	111.477	111.973	112.822	110.875	5	2	1	5	2	1	4	3	1	3
UH_S018_H	109.637	111.407	Diversity	112.057	111.409	111.696	111.471	110.224	111.026	110.527	111.96	111.535	112.166	5	5	4	4	2	1	5	5	4	5
UH_S020_H	114.58	112.245	Diversity	112.563	111.412	112.334	112.871	112.555	111.627	112.561	112.032	111.96	112.54	5	2	2	2	3	1	1	3	4	2
UH_S025_H	119.566	108.087	Diversity	108.222	107.468	108.349	107.536	108.19	108.541	108.03	108.459	108.241	107.837	2	5	5	3	3	3	4	5	4	4
Va26_H	105.374	106.832	Diversity	106.572	107.465	106.437	106.001	106.36	107.343	107.974	106.881	106.758	106.532	1	3	2	3	5	2	1	5	4	2
W117_H	136.614	107.177	Diversity	106.724	107.291	107.141	107.267	107.191	107.423	107.934	106.395	107.271	107.133	4	2	2	2	4	2	2	4	3	5
W153R_H	97.5778	107.84	Diversity	107.768	108.236	107.601	107.872	108.483	107.703	108.745	106.823	107.459	107.709	2	3	5	1	1	2	1	3	2	3
W182E_H	91.4209	107.744	Diversity	106.984	108.101	108.082	107.864	107.24	107.616	107.868	107.899	108.466	107.318	4	1	4	4	4	5	4	1	1	4
W23_H	107.371	107.473	Diversity	107.248	107.461	107.563	107.631	107.412	107.727	107.142	107.723	107.462	107.356	3	4	1	1	3	3	3	5	4	5
W602S_H	111.843	107.24	Diversity	107.163	107.752	107.525	107.657	106.832	106.805	107.224	107.311	107.142	106.984	5	3	4	5	5	3	3	2	2	1
W604S_H	104.126	106.401	Diversity	106.479	106.495	106.236	105.864	106.557	106.778	106.606	106.235	106.62	106.137	1	2	1	3	2	1	4	4	2	4
W64A_H	115.201	107.643	Diversity	107.448	106.868	108.024	108.171	107.419	108.053	107.393	108.242	107.3	107.514	4	5	5	1	3	1	2	5	3	4
W9_H	100.067	107.213	Diversity	107.132	107.587	107.072	107.319	107.027	107.236	108.037	107.403	106.58	106.735	1	3	1	1	3	3	1	2	5	4
W95115_H	108.914	106.801	Diversity	106.292	105.953	107.366	107.089	107.945	107.049	106.626	106.237	106.849	106.599	4	5	4	4	1	2	3	4	2	4
Wf9_H	106.404	107.364	Diversity	107.317	107.693	107.158	106.93	107.312	107.474	106.645	107.708	107.3	108.108	3	4	3	3	4	5	5	1	3	3
11430_H	119.083	111.282	Diversity	111.053	111.328	110.18	111.555	110.03	111.336	111.851	111.895	112.126	111.469	4	5	3	4	2	3	3	4	1	2
DZ_PG_02	120.91	116.846	PG_1950	117.297	117.083	115.216	115.771	117.471	117.209	116.535	116.345	116.546	118.985	4	3	4	4	4	1	1	3	1	3
DZ_PG_05	125.19	116.88	PG_1950	116.491	116.505	117.452	115.992	118.58	117.005	116.32	115.377	118.023	117.051	3	1	1	3	2	1	1	4	2	2
DZ_PG_08	109.165	115.959	PG_1950	116.654	116.127	114.993	116.847	116.981	116.445	115.358	114.542	116.862	114.78	1	1	3	2	1	1	4	4	2	5
DZ_PG_10	109.615	115.734	PG_1950	116.497	116.979	116.512	114.883	117.187	114.628	115.469	114.219	114.566	116.401	5	2	1	4	2	4	4	3	3	4
DZ_PG_16	131.158	118.835	PG_1950	120.407	118.492	119.047	119.376	119.079	118.5	120.456	117.156	118.108	117.732	1	5	2	1	1	2	2	4	3	5
DZ_PG_17	102.547	117.051	PG_1950	117.095	117.363	117.265	117.326	115.638	117.449	117.195	118.086	116.413	116.681	1	2	5	1	3	5	3	2	5	4
DZ_PG_20	112.59	116.554	PG_1950	116.895	116.229	115.811	116.897	116.581	117.175	116.495	116.435	116.28	116.742	5	4	3	5	4	2	2	1	4	1
DZ_PG_21	115.758	114.221	PG_1950	113.853	112.482	115.426	114.866	113.605	112.875	114.893	115.934	114.058	114.214	2	5	1	5	5	4	2	2	4	4
DZ_PG_22	124.183	116.166	PG_1950	114.937	116.093	115.683	115.5	117.888	117.399	116.217	114.616	116.459	116.866	3	4	4	4	2	5	4	3	4	4
DZ_PG_24	105.092	116.624	PG_1950	116.424	116.281	115.762	117.063	116.511	116.929	116.653	117.314	116.617	116.688	4	4	2	1	4	1	2	5	1	1
DZ_PG_27	96.6441	117.386	PG_1950	115.51	117.64	118.315	117.656	117.621	117.518	116.89	116.782	117.989	117.938	3	3	5	2	1	2	2	1	2	3
DZ_PG_31	105.949	114.062	PG_1950	113.384	114.5	113.31	114.906	113.587	114.531	115.282	112.703	113.194	115.226	3	2	2	5	3	2	1	4	3	3
DZ_PG_32	104.259	114.776	PG_1950	114.533	114.634	113.813	115.262	115.454	113.961	115.292	115.853	114.539	114.415	4	1	3	1	1	3	1	2	4	2
DZ_PG_33	124.374	114.34	PG_1950	114.346	114.244	114.784	114.807	115.076	113.521	113.529	114.321	114.296	114.478	4	1	1	2	1	3	5	1	1	4
DZ_PG_35	131.277	116.862	PG_1950	116.391	117.429	117.104	116.254	116.093	116.933	117.696	117.018	116.333	117.373	2	3	3	4	3	3	5	1	3	2
DZ_PG_37	117.665	117.102	PG_1950	118.047	117.393	116.81	116.123	117.981	117.322	116.382	116.861	117.081	117.02	1	3	2	3	2	1	4	1	4	1
DZ_PG_47	114.887	120.329	PG_1950	120.913	119.265	121.929	121.385	119.887	120.69	120.127	120.653	119.717	118.728	1	1	5	2	4	4	5	5	1	1
DZ_PG_50	103.126	119.504	PG_1950	117.748	119.67	118.758	119.805	120.105	119.187	120.117	119.908	119.816	119.925	2	2	1	2	2	5	3	2	2	3
DZ_PG_51	124.503	116.029	PG_1950	115.515	116.976	115.54	115.296	115.605	115.831	117.032	115.329	116.729	116.436	3	2	4	3	3	3	3	3	1	2
DZ_PG_53	126.238	115.554	PG_1950	115.775	115.772	115.109	114.749	114.952	115.121	116.593	114.48	116.1	116.888	2	4	4	3	3	3	3	3	5	3
DZ_PG_54	120.963	114.985	PG_1950	115.131	115.124	114.488	114.303	114.851	113.986	114.72	116.801	116.275	114.173	2	4	3	4	5	4	4	2	2	5
DZ_PG_55	115.157	115.939	PG_1950	115.632	116.828	115.049	116.641	115.069	116.413	116.565	116.779	114.58	115.838	4	3	4	1	5	2	1	5	3	2
DZ_PG_03	126.487	119.523	PG_1980	117.944	120.209	118.749	119.441	121.185	119.884	118.426	118.084	120.958	120.344	3	5	4	3	2	1	5	3	2	1
DZ_PG_04	144.002	121.109	PG_1980	121.856	121.551	119.33	122.122	119.989	120.472	120.858	122.748	121.773	120.395	1	2	3	1	2	2	4	2	2	3
DZ_PG_06	125.021	119.335	PG_1980	121.428	120.262	118.326	121.166	118.747	117.003	120.248	119.352	118.649	118.167	4	3	1	2	3	3	1	1	1	2
DZ_PG_09	125.683	114.955	PG_1980	115.017	115.229	115.281	114.498	114.347	115.84	114.567	113.972	115.671	115.125	3	1	2	4	3	5	4	4	4	1
DZ_PG_12	126.187	125.914	PG_1980	125.434	125.403	125.103	125.424	125.917	127.499	127.678	125.879	125.147	125.658	2	1	1	3	1	4	3	2	4	2
DZ_PG_14	122.121	119.525	PG_1980	121.142	121.005	118.651	118.414	119.979	121.307	118.768	117.94	118.076	119.967	4	2	4	4	4	2	4	3	1	5
DZ_PG_19	125.809	119.408	PG_1980	118.96	121.102	118.015	119.105	119.903	119.49	118.393	119.242	119.322	120.544	2	2	4	4	1	1	1	1	3	4
DZ_PG_44	114.247	124.349	PG_1980	123.965	123.235	124.283	124.058	125.292	123.539	124.98	124.569	124.687	124.884	1	4	2	1	1	2	2	2	5	1
DZ_PG_48	120.997	122.39	PG_1980	123.06	121.88	122.553	120.95	122.754	121.972	123.613	121.574	123.118	122.425	2	4	2	5	4	3	3	3	1	2
DZ_PG_52	127.317	117.041	PG_1980	115.997	117.51	117.95	117.941	115.972	117.147	116.331	117.129	116.076	118.359	3	3	3	2	3	4	2	4	3	3
DZ_PG_01	119.954	122.794	PG_2000	122.673	123.53	122.606	121.619	122.73	122.679	123.827	122.855	123.124	122.298	2	2	2	3	1	2	4	2	1	4
DZ_PG_11	118.747	125.059	PG_2000	124.912	125.857	123.538	124.783	124.698	126.392	125.719	125.39	125.136	124.166	2	5	4	3	2	5	2	5	2	2
DZ_PG_13	126.287	123.93	PG_2000	123.687	124.476	123.3	124.371	123.816	123.147	125.628	123.217	123.036	124.62	1	5	4	4	1	1	3	1	5	1
DZ_PG_23	116.958	122.12	PG_2000	122.35	121.958	122.774	121.785	122.04	123.342	120.874	121.727	121.893	122.458	1	4	2	3	4	5	5	1	3	5
DZ_PG_25	126.158	123.052	PG_2000	123.591	123.402	122.75	123.004	122.881	122.398	122.368	123.656	123.267	123.205	5	4	1	1	3	3	4	4	1	2
DZ_PG_26	126.749	123.017	PG_2000	122.944	122.832	123.249	122.573	122.923	124.088	121.296	123.499	123.298	123.468	5	1	4	1	4	2	5	2	3	2
DZ_PG_34	134.67	123.395	PG_2000	123.793	123.598	123.632	123.629	123.7	122.541	122.284	123.615	122.971	124.183	1	3	3	3	4	3	5	1	5	4
DZ_PG_40	126.208	122.273	PG_2000	122.555	123.64	121.936	121.548	122.352	124.411	120.505	121.38	122.105	122.297	5	2	3	5	5	4	1	1	1	1
DZ_PG_41	117.473	124.248	PG_2000	123.493	124.791	124.301	124.28	124.281	123.795	124.846	124.022	124.855	123.811	5	2	1	4	3	2	4	3	2	4
DZ_PG_43	124.038	125.197	PG_2000	125.893	124.514	126.145	123.362	125.102	126.837	123.904	125.829	124.848	125.538	4	1	2	5	2	5	1	5	4	1
DZ_PG_45	108.287	114.84	PG_2000	113.657	115.214	114.658	115.335	114.774	113.454	114.336	115.621	115.736	115.621	3	3	3	2	1	3	2	5	2	3
DZ_PG_49	106.315	120.835	PG_2000	121.897	120.688	119.284	119.506	121.926	120.76	123.613	120.945	120.532	119.197	4	3	1	4	2	1	3	2	4	2
DZ_PG_62	134.489	122.573	PG_2000	123.813	122.696	123.945	121.902	122.009	121.276	121.296	124.066	123.299	121.424	4	4	2	5	5	3	5	4	3	3
DZ_PG_63	120.066	123.539	PG_2000	123.644	123.089	121.585	125.178	121.756	123.588	125.268	123.566	123.267	124.45	4	3	5	2	5	4	4	3	3	1
DZ_PG_66	136.713	124.229	PG_2000	122.937	124.089	123.108	122.891	124.906	125.274	124.928	124.52	124.166	125.468	3	1	1	5	1	4	2	2	4	5
DZ_PG_67	129.317	121.71	PG_2000	122.551	122.195	120.317	121.226	122.803	121.631	120.347	122.352	121.245	122.432	2	5	5	1	3	1	1	3	4	5
DZ_PG_68	107.326	122.518	PG_2000	121.838	122.211	122.076	123.374	121.88	122.667	123.667	122.226	123.125	122.121	2	5	3	2	3	5	3	4	2	5
DZ_PG_69	117.05	118.308	PG_2000	117.862	117.879	118.418	118.554	118.61	118.794	118.307	118.094	118.423	118.141	3	1	4	1	4	1	2	3	5	3
DZ_PG_72	125.409	121.77	PG_2000	122.316	121.92	120.863	123.631	121.041	123.307	120.931	121.85	121.132	120.712	3	4	5	4	5	2	1	5	5	3
DZ_PG_74	108.779	126.947	PG_2000	125.893	126.351	128.173	128.474	125.988	127.728	128.82	126.634	124.945	126.461	1	2	5	2	2	4	3	4	1	4

## Sheet: LER_CV
Code	Hybrid	LERtot_obs	Mean_pred_LERtot	Panel	LERtot_pred_BGLR1	LERtot_pred_BGLR2	LERtot_pred_BGLR3	LERtot_pred_BGLR4	LERtot_pred_BGLR5	LERtot_pred_BGLR6	LERtot_pred_BGLR7	LERtot_pred_BGLR8	LERtot_pred_BGLR9	LERtot_pred_BGLR10	.folds_1	.folds_2	.folds_3	.folds_4	.folds_5	.folds_6	.folds_7	.folds_8	.folds_9	.folds_10
A3_H	A3	140.926	138.874	Diversity	138.864	137.331	139.666	137.744	140.315	139.262	139.129	138.942	138.69	138.799	2	5	5	3	2	5	3	2	5	2
A310_H	A310	132.891	137.241	Diversity	136.922	137.527	136.246	137.299	137.904	137.505	137.878	137.067	136.236	137.827	4	3	2	1	2	1	4	2	3	5
A347_H	A347	130.553	138.601	Diversity	137.925	138.511	137.934	138.16	138.593	139.409	139.33	138.116	139.338	138.691	3	2	2	3	4	5	2	5	2	2
A374_H	A374	147.467	138.027	Diversity	137.398	136.931	137.525	137.438	138.169	139.015	138.29	139.129	138.761	137.616	3	5	2	3	4	1	2	1	2	3
A375_H	A375	141.239	140.144	Diversity	139.105	141.416	140.749	141.77	139.171	139.443	139.901	140.088	140.404	139.398	3	4	4	4	5	4	1	3	4	3
A554_H	A554	124.938	142.778	Diversity	143.614	143.363	142.687	143.913	144.351	141.025	141.547	142.964	142.572	141.739	1	4	5	4	2	2	1	1	2	4
AS5707_H	AS5707	122.099	136.245	Diversity	136.468	136.805	135.536	136.532	136.003	135.678	136.29	136.009	136.676	136.456	2	1	2	4	4	3	4	5	5	5
B100_H	B100	149.194	137.45	Diversity	136.334	136.242	137.312	138.318	137.382	138.033	137.158	136.963	137.88	138.878	3	5	1	1	1	5	5	5	5	1
B104_H	B104	137.103	132.745	Diversity	132.952	132.553	132.247	132.828	132.37	134.454	131.988	133.035	132.431	132.592	1	4	5	1	5	2	5	1	4	1
B105_H	B105	140.614	135.151	Diversity	134.995	135.163	135.137	135.534	135.175	135.478	135.214	135.095	135.354	134.367	2	3	5	4	3	3	1	4	2	4
B106_H	B106	134.85	137.117	Diversity	136.283	138.322	136.859	136.376	136.155	136.722	137.525	137.655	137.476	137.802	4	4	1	5	5	2	4	1	5	1
B107_H	B107	94.1312	128.962	Diversity	128.318	126.483	130.325	129.379	128.917	130.878	126.765	131.138	128.188	129.225	1	2	5	5	1	5	4	5	2	5
B108_H	B108	133.703	138.399	Diversity	137.53	139.235	138.197	137.49	137.483	137.945	138.039	139.37	139.405	139.298	3	1	3	3	5	4	5	1	1	5
B109_H	B109	129.55	130.969	Diversity	131.285	132.435	130.521	131.293	129.801	131.132	130.067	130.794	131.471	130.893	4	2	3	4	5	1	5	1	3	3
B110_H	B110	136.241	132.679	Diversity	133.147	132.499	132.427	133.437	132.518	130.675	133.928	133.015	132.671	132.472	4	1	3	4	5	4	1	3	4	5
B113_H	B113	125.582	137.066	Diversity	137.183	137.755	136.968	136.238	137.235	136.914	137.121	137.116	136.273	137.854	2	1	1	3	1	2	2	2	3	5
B37_H	B37	141.964	129.923	Diversity	129.905	129.685	130.319	130.733	129.907	128.988	129.358	129.679	130.397	130.262	5	3	5	1	4	4	2	3	2	1
B73_H	B73	121.429	129.578	Diversity	129.091	127.445	130.455	130.759	129.007	132.257	128.527	129.555	130.278	128.407	3	4	4	5	1	2	5	4	3	4
B84_H	B84	140.999	132.197	Diversity	131.577	132.04	131.952	132.709	132.791	130.211	131.652	132.807	133.152	133.078	5	1	5	1	2	4	4	4	2	2
B89_H	B89	131.769	139.235	Diversity	139.342	139.166	138.409	140.401	139.162	139.658	138.452	138.726	139.283	139.748	5	3	3	4	1	1	5	3	5	1
B97_H	B97	147.6	138.721	Diversity	138.916	139.041	137.6	137.693	138.891	139.1	138.766	138.706	138.947	139.555	5	3	2	3	1	3	3	2	2	1
B98_H	B98	121.62	137.608	Diversity	137.168	137.271	137.227	138.247	137.404	137.17	138.365	137.517	137.292	138.418	4	2	3	4	3	2	4	2	5	1
C103_H	C103	118.896	135.908	Diversity	136.826	133.848	132.935	136.357	137.671	136.222	137.903	136.516	134.808	135.997	2	3	3	5	2	5	3	5	2	1
CO109_H	CO109	146.565	137.458	Diversity	136.822	138.973	136.856	136.791	137.733	138.12	137.363	137.191	137.776	136.953	3	4	2	5	1	1	1	5	4	3
CR1Ht_H	CR1HT	150.065	139.912	Diversity	139.294	140.002	139.517	138.789	140.83	141.426	139.064	139.619	140.469	140.108	3	2	3	3	4	5	2	3	4	4
D09_H	D09	141.757	138.76	Diversity	138.498	139.317	138.978	138.381	137.798	138.717	139.058	138.6	139.285	138.966	4	4	4	1	5	5	4	4	1	5
DE811_H	DE811	111.263	133.815	Diversity	133.808	133.921	133.744	134.666	134.081	135.202	132.384	133.39	133.431	133.528	1	4	2	4	3	2	2	3	4	5
DK4676A_H	DK4676A	107.669	136.584	Diversity	135.859	137.294	136.896	134.909	136.161	137.372	137.239	135.682	137.759	136.664	4	2	3	4	1	3	4	1	1	1
DK78010_H	DK78010	112.21	132.483	Diversity	131.874	133.76	132.161	132.616	132.158	134.193	131.225	132.839	131.626	132.38	1	2	3	5	1	2	5	3	4	3
DK78371A_H	DK78371A	136.14	137.417	Diversity	136.023	138.344	136.471	137.932	136.507	136.66	138.926	136.583	138.13	138.59	3	4	3	4	1	2	4	3	1	5
DKFAPW_H	DKFAPW	152.296	130.419	Diversity	129.809	130.502	130.097	128.349	130.297	129.812	132.854	131.044	129.638	131.785	5	3	3	2	2	5	1	1	5	3
DKFBHJ_H	DKFBHJ	135.701	134.12	Diversity	133.976	133.846	135.369	134.246	134.026	132.564	134.69	133.276	134.631	134.58	3	4	3	2	4	4	2	5	3	2
DKIBO2_H	DKIBO2	139.969	130.585	Diversity	130.78	130.701	130.438	130.808	127.308	132.194	129.5	130.917	130.968	132.232	4	5	1	1	2	2	3	1	2	5
DKMBST_H	DKMBST	153.586	137.829	Diversity	138.854	137.692	137.275	138.953	135.766	136.819	137.458	138.482	137.728	139.262	5	2	3	1	5	1	5	1	2	1
EA1027_H	EA1027	149.054	136.951	Diversity	136.591	137.739	138.006	137.168	136.937	137.374	136.418	136.85	136.091	136.337	4	1	5	1	4	3	5	3	3	4
EA1163_H	EA1163	144.203	138.319	Diversity	138.946	137.172	138.021	137.778	138.757	137.823	138.655	138.847	139.101	138.09	5	5	3	3	1	4	1	4	2	4
EA3076_H	EA3076	137.873	137.933	Diversity	137.814	136.481	137.192	136.986	137.313	138.538	139.136	138.285	138.393	139.195	4	5	2	5	5	3	4	2	4	1
EC136_H	EC136	149.446	132.984	Diversity	133.675	133.234	132.763	132.784	133.224	134.49	132.215	132.611	131.806	133.034	1	3	2	3	1	2	2	2	5	3
EC140_H	EC140	146.228	133.713	Diversity	134.141	133.011	133.496	133.325	133.593	134.523	133.937	134.112	133.186	133.809	2	5	2	2	4	1	4	3	5	3
EC151_H	EC151	117.701	135.305	Diversity	135.12	135.581	135.333	135.097	134.95	134.417	136.261	135.428	135.633	135.232	2	4	1	1	3	5	1	4	1	1
EC169_H	EC169	123.43	133.45	Diversity	134.031	134.382	133.24	133.517	133.732	134.086	132.465	132.557	133.866	132.625	4	2	3	5	2	3	4	2	1	4
EC175_H	EC175	138.44	133.821	Diversity	134.193	133.772	133.877	132.554	134.691	131.126	133.495	134.797	134.119	135.589	3	1	5	2	1	4	5	1	4	3
EC232_H	EC232	143.464	137.268	Diversity	136.261	137.772	137.526	137.705	136.474	137.73	137.44	136.877	137.229	137.661	3	1	4	2	5	5	4	2	2	5
EC242C_H	EC242C	132.2	128.821	Diversity	129.01	129.258	129.373	129.246	130.527	127.197	127.875	128.895	128.899	127.934	1	4	4	1	5	1	5	3	2	4
EC334_H	EC334	128.278	136.164	Diversity	135.77	136.483	136.372	136.114	136.936	135.753	135.89	135.801	136.176	136.344	3	2	1	3	2	5	4	2	3	1
EP10_H	EP10	150.952	137.381	Diversity	137.098	135.889	137.971	136.312	136.697	137.051	138.292	137.588	138.475	138.439	2	5	4	5	5	2	4	4	1	1
EP2008-18_H	EP200818	130.465	138.751	Diversity	139.657	139.657	139.241	139.623	137.931	137.714	137.603	139.345	138.558	138.177	2	4	4	2	1	2	1	1	4	4
EP2008-22_H	EP200822	136.896	138.329	Diversity	139.26	138.31	139.276	139.385	138.664	139.134	137.305	138.655	137.193	136.11	1	3	5	2	4	4	1	4	3	3
EP29_H	EP29	135.792	138.295	Diversity	139.267	138.484	136.963	138.812	139.186	138.352	138.19	137.939	138.875	136.88	1	1	2	2	2	1	3	2	1	3
EP51_H	EP51	125.796	137.013	Diversity	137.084	135.773	136.65	136.296	137.237	136.936	137.32	137.002	137.918	137.918	2	5	3	3	1	2	2	3	1	5
EP52_H	EP52	148.745	138.82	Diversity	139.083	138.819	138.711	139.206	138.853	139.303	138.804	138.065	139.371	137.982	2	2	3	1	4	5	2	5	2	3
EP55_H	EP55	117.919	138.322	Diversity	138.099	139.299	138.824	137.246	137.98	138.658	138.427	139.025	137.497	138.167	4	4	4	5	4	3	2	1	3	2
EP67_H	EP67	143.67	138.39	Diversity	137.187	138.949	139.263	137.277	139.758	138.837	137.723	138.477	138.559	137.866	3	1	5	3	2	3	5	3	4	4
EP72_H	EP72	130.477	137.473	Diversity	137.375	137.081	137.763	137.772	138.415	136.76	137.804	136.818	137.195	137.748	2	3	5	4	2	4	3	3	2	5
EP77_H	EP77	171.385	138.294	Diversity	138.316	137.077	138.853	137.717	138.036	138.318	138.099	139.547	138.91	138.064	4	5	1	3	3	2	5	1	5	4
EZ11A_H	EZ11A	106.063	139.16	Diversity	139.861	139.066	139.176	139.635	140.173	139.264	139.07	138.714	138.001	138.639	1	4	4	4	2	3	3	2	5	2
EZ18_H	EZ18	135.107	136.238	Diversity	136.023	135.326	136.457	136.401	135.873	136.45	136.349	136.402	136.404	136.693	2	2	4	4	4	5	4	1	1	1
EZ31_H	EZ31	150.286	134.676	Diversity	134.958	135.983	134.616	133.012	134.761	133.737	134.027	135.661	135.718	134.283	3	2	2	2	3	5	4	3	3	5
EZ35_H	EZ35	138.975	135.77	Diversity	136.818	135.352	135.107	136.373	134.676	135.924	135.571	135.529	136.43	135.924	1	2	3	4	5	1	2	3	1	5
EZ36_H	EZ36	129.872	136.146	Diversity	135.776	135.14	135.801	136.547	136.2	136.647	136.313	136.267	135.892	136.879	3	5	2	1	3	2	2	2	3	5
EZ37_H	EZ37	125.259	134.898	Diversity	135.47	134.902	135.614	135.294	133.427	136.753	134.647	133.878	134.865	134.13	1	3	4	3	4	2	3	2	1	1
EZ38_H	EZ38	151.717	133.776	Diversity	134.493	133.53	134.46	132.932	133.856	134.864	133.277	134.019	132.539	133.794	1	1	4	2	2	2	4	3	5	2
EZ40_H	EZ40	112.421	132.127	Diversity	131.863	131.79	132.628	131.901	131.509	133.57	132.449	132.018	132.035	131.503	2	1	4	1	2	2	3	1	2	5
EZ42_H	EZ42	129.307	133.132	Diversity	133.046	133.423	132.925	132.958	133.123	133.247	133.548	132.982	133.616	132.453	3	2	2	1	2	3	3	5	2	5
EZ47_H	EZ47	136.175	138.465	Diversity	139.162	138.402	138.695	137.967	139.593	138.354	137.456	138.236	138.566	138.216	1	1	4	2	2	3	5	4	1	2
EZ48_H	EZ48	129.689	133.937	Diversity	133.583	133.986	134.07	133.347	134.42	134.834	133.964	133.532	134.144	133.492	5	1	5	2	1	1	2	5	4	4
F04401_H	F04401	117.824	127.186	Diversity	125.799	128.279	125.893	128.118	127.054	128.892	127.76	126.066	127.173	126.829	2	1	1	3	1	5	1	4	4	3
F04402_H	F04402	110.985	127.637	Diversity	126.788	128.507	127.272	128.467	126.689	129.275	127.88	126.654	127.357	127.478	1	1	4	3	4	2	1	3	5	1
F04701_H	F04701	127.927	138.008	Diversity	138.12	138.63	137.884	138.604	137.683	139.449	138.122	137.371	136.177	138.038	5	1	4	1	3	4	4	4	3	5
F04702_H	F04702	136.713	136.904	Diversity	138.402	135.656	137.739	137.338	135.225	138.78	133.823	136.909	136.415	138.757	2	5	5	5	1	4	2	2	2	2
F05101_H	F05101	145.836	131.825	Diversity	131.254	131.427	132.784	133.114	131.477	130.177	131.098	131.79	133.011	132.12	5	1	3	5	5	5	2	2	3	4
F05404_H	F05404	128.643	131.818	Diversity	130.444	129.625	131.512	129.381	134.621	132.64	133.006	130.914	132.607	133.43	3	4	2	4	3	4	3	5	4	1
F1808_H	F1808	133.572	130.021	Diversity	130.333	129.778	130.36	129.388	129.46	130.052	130.088	130.132	130.422	130.193	3	4	5	4	4	5	3	1	2	1
F1890_H	F1890	132.214	131.025	Diversity	131.94	131.22	130.923	131.973	132.324	129.285	129.655	132.669	129.811	130.45	5	3	4	3	3	1	3	5	3	3
F218_H	F218	139.956	139.031	Diversity	139.372	138.518	138.652	138.273	139.375	139.303	139.106	138.986	139.786	138.938	5	2	3	3	1	3	3	3	1	2
F252_H	F252	149.006	138.49	Diversity	138.211	139.149	137.449	139.407	138.307	138.993	137.869	139.193	138.244	138.08	4	1	2	4	4	5	5	1	5	4
F353_H	F353	142.008	130.945	Diversity	130.644	132.175	131.761	129.831	128.93	130.147	130.411	131.127	132.047	132.377	2	4	4	4	2	4	5	4	1	1
F354_H	F354	119.21	138.176	Diversity	137.993	138.181	139.023	137.139	137.982	137.533	137.872	138.822	138.282	138.939	2	3	5	5	4	4	2	1	2	1
F608_H	F608	132.363	139.214	Diversity	139.295	138.609	138.992	139.112	139.146	139.507	139.08	139.738	138.915	139.745	5	2	1	1	1	5	2	1	5	5
F618_H	F618	139.719	131.75	Diversity	131.707	131.376	132.159	131.809	132.541	130.375	131.763	131.827	132.043	131.896	3	5	5	3	3	4	2	4	1	5
F7001_H	F7001	133.739	138.842	Diversity	138.939	138.293	139.286	138.725	138.071	139.359	138.87	138.643	138.724	139.506	5	2	4	1	5	5	3	3	5	1
F7019_H	F7019	157.372	136.14	Diversity	135.977	136.687	136.336	136.115	135.667	133.759	137.328	135.663	137.264	136.604	2	2	3	1	4	4	1	5	2	1
F7025_H	F7025	139.924	131.282	Diversity	130.931	131.589	131.44	129.905	131.185	131.944	131.145	131.058	132.256	131.368	5	5	1	2	4	1	5	2	1	5
F7028_H	F7028	135.885	135.203	Diversity	134.448	135.694	134.761	135.889	135.39	135.571	134.395	134.964	135.096	135.818	3	1	2	4	3	2	2	2	5	2
F7057_H	F7057	133.83	143.137	Diversity	144.767	143.253	142.638	143.764	141.421	144.462	141.913	143.682	143.338	142.128	1	3	3	2	5	1	1	1	2	3
F7058_H	F7058	138.675	141.8	Diversity	143.584	142.188	141.594	143.58	140.528	140.133	141.428	141.837	141.917	141.213	1	3	3	4	3	4	3	2	4	3
F7081_H	F7081	166.241	138.376	Diversity	138.164	137.468	139.024	137.676	139.704	136.836	138.341	139.125	138.105	139.318	3	5	3	5	1	4	5	4	5	5
F7082_H	F7082	136.174	139.705	Diversity	139.911	140.296	140.209	138.279	139.094	141.41	139.555	138.448	140.007	139.839	4	3	5	5	4	1	1	5	4	3
F712_H	F712	134.245	138.934	Diversity	139.599	139.094	138.371	138.466	138.789	138.805	138.826	139.468	139.203	138.719	5	2	2	3	3	2	5	3	5	3
F748_H	F748	136.669	136.731	Diversity	137.655	136.869	136.718	136.498	136.07	135.031	137.26	136.987	137.246	136.971	1	3	5	5	5	4	3	4	1	2
F752_H	F752	131.723	135.368	Diversity	135.9	135.816	135.792	135.335	135.037	135.393	135.02	134.904	134.977	135.508	1	1	5	5	5	1	4	2	3	5
F838_H	F838	149.479	138.67	Diversity	139.209	137.641	139.688	138.128	138.805	138.117	138.469	138.135	139.827	138.683	5	5	5	3	4	4	5	5	1	4
F874_H	F874	139.313	139.792	Diversity	141.351	139.884	138.255	140.937	139.405	139.807	138.503	139.62	139.733	140.425	1	3	2	2	4	3	1	4	2	5
F888_H	F888	137.862	137.309	Diversity	136.528	138.147	137.957	136.446	137.65	138.065	137.34	137.168	136.63	137.162	3	4	5	5	1	1	3	2	3	2
F894_H	F894	128.038	132.526	Diversity	132.854	132.811	132.256	131.755	133.208	132.819	132.586	132.811	132.446	131.71	1	1	1	2	3	3	2	1	3	4
F908_H	F908	130.624	139.511	Diversity	139.874	140.932	138.498	140.689	138.54	138.762	139.779	138.603	140.02	139.417	5	4	2	2	5	4	2	5	2	2
F912_H	F912	147.381	129.27	Diversity	130.012	129.974	129.155	127.811	126.704	129.57	129.088	129.645	130.377	130.36	1	3	1	4	2	3	3	1	4	1
F918_H	F918	138.497	133.267	Diversity	133.491	133.73	132.565	133.852	132.904	131.767	133.932	133.635	133.276	133.521	2	4	3	5	4	4	3	5	4	1
F922_H	F922	133.791	136.831	Diversity	136.358	137.493	137.042	137.915	137.069	136.426	136.485	136.831	136.872	135.824	4	4	4	2	1	2	3	3	2	3
F924_H	F924	130.677	133.383	Diversity	133.641	133.076	133.401	133.343	133.535	131.923	134.334	133.527	133.639	133.41	4	5	2	3	1	4	3	3	3	5
F98902_H	F98902	130.06	130.163	Diversity	131.278	130.222	130.322	131.421	130.126	129.185	129.366	129.979	131.17	128.565	2	1	5	1	4	5	1	2	4	3
FP1_H	FP1	160.796	137.011	Diversity	137.006	137.405	136.744	136.213	136.656	137.498	137.007	137.243	137.872	136.461	5	3	3	5	3	3	1	4	1	4
FR19_H	FR19	129.257	137.492	Diversity	137.397	136.747	138.576	137.799	137.256	137.503	137.673	136.909	136.996	138.061	5	5	4	1	5	5	2	5	5	3
H99_H	H99	127.727	138.157	Diversity	139.002	138.059	137.834	136.677	138.334	138.733	137.825	138.569	138.657	137.885	5	2	3	3	3	3	5	2	5	4
HMV5301_H	HMV5301	128.789	128.538	Diversity	127.674	127.101	128.591	129.972	129.515	128.397	127.492	128.098	128.744	129.793	2	2	2	2	1	3	3	4	5	5
HMV5325_H	HMV5325	138.175	133.507	Diversity	133.537	134.158	134.57	133.107	133.478	133.164	132.677	133.496	133.955	132.93	5	2	4	3	4	5	2	5	2	3
HMV5343_H	HMV5343	123.076	131.511	Diversity	131.274	131.866	131.561	132.753	132.627	131.846	130.045	131.141	131.302	130.691	3	1	5	5	3	3	2	3	5	4
HMV5347_H	HMV5347	136.57	133.644	Diversity	134.905	133.826	133.935	134.709	133.372	132.472	134.709	132.743	131.83	133.942	1	5	1	4	5	5	1	5	5	4
HMV5405_H	HMV5405	125.129	130.915	Diversity	131.314	131.029	131.441	130.17	131.94	129.015	129.619	131.41	131.504	131.706	1	5	2	2	3	4	4	1	2	2
HMV5409_H	HMV5409	138.185	134.988	Diversity	135.276	135.216	135.842	135.413	135.258	133.936	134.783	135.209	134.646	134.302	1	2	4	5	3	4	4	4	5	4
HMV5422_H	HMV5422	131.609	132.953	Diversity	133.6	132.348	133.624	133.471	131.907	132.016	133.253	132.304	133.172	133.833	2	5	4	5	5	1	1	2	1	2
HMV5502_H	HMV5502	135.088	128.488	Diversity	129.139	127.979	129.873	127.578	128.542	127.238	130.299	127.922	128.719	127.59	5	2	5	4	4	4	2	2	1	4
I198_H	I198	141.75	137.48	Diversity	136.646	137.96	137.499	136.92	138.548	137.88	136.959	137.726	137.865	136.802	3	3	1	3	2	5	5	4	4	3
I238_H	I238	137.211	136.741	Diversity	137.201	137.29	136.851	136.166	136.267	135.966	136.626	136.887	137.203	136.956	5	3	1	5	5	4	1	2	4	2
I242_H	I242	128.712	136.987	Diversity	138.025	135.624	136.718	137.604	137.641	136.903	137.299	136.949	136.32	136.787	1	5	1	4	2	2	4	4	5	2
I261_H	I261	106.47	138.045	Diversity	137.537	138.347	138.112	138.424	137.814	138.065	138.351	137.732	137.805	138.265	2	4	4	4	1	1	4	4	4	5
I267_H	I267	148.594	136.911	Diversity	136.608	137.261	136.587	137.458	136.494	137.193	136.9	137.323	137.019	136.27	4	1	1	2	4	1	3	1	4	4
IDT_H	IDT	135.109	138.02	Diversity	138.365	136.967	138.086	138.833	138.08	138.402	137.573	138.808	138.074	137.01	2	5	1	4	4	1	5	1	5	3
LAN496_H	LAN496	135.378	137.259	Diversity	135.834	137.669	137.628	137.097	138.132	137.381	137.633	136.787	136.984	137.45	3	1	5	1	2	5	3	4	1	1
LH123Ht_H	LH123HT	154.779	135.819	Diversity	134.763	136.93	135.905	136.034	136.758	136.085	135.464	135.167	135.71	135.379	4	1	2	2	3	5	5	3	4	4
LH145_H	LH145	126.133	135.691	Diversity	136.396	134.82	136.281	135.812	135.413	136.336	135.02	135.717	135.672	135.441	4	1	4	3	3	3	4	4	4	1
LH38_H	LH38	156.497	138.077	Diversity	139.188	138.037	137.523	136.345	138.632	138.634	136.693	138.542	139.292	137.889	2	2	2	3	4	5	1	2	1	4
LH39_H	LH39	161.842	138.299	Diversity	137.444	137.255	138.081	137.783	138.012	139.608	137.275	138.834	138.88	139.818	4	5	1	5	1	4	2	2	5	1
LH59_H	LH59	134.704	137.196	Diversity	138.793	135.922	136.762	138.398	135.311	139.288	133.841	137.673	136.8	139.178	2	5	1	1	1	4	2	1	1	2
LH60_H	LH60	126.279	137.901	Diversity	136.716	139.442	138.912	139.049	137.733	137.098	137.83	138.088	137.077	137.069	4	4	5	4	3	1	1	4	3	4
LH65_H	LH65	122.759	138.317	Diversity	137.121	137.359	139.158	139.424	136.532	139.24	137.981	138.832	138.217	139.31	3	3	4	4	5	5	5	5	1	1
LH74_H	LH74	123.367	132.005	Diversity	131.952	131.249	131.168	132.398	130.85	134.051	133.253	132.082	132.321	130.729	2	3	1	5	5	2	1	3	3	4
LH82_H	LH82	120.147	135.14	Diversity	135.742	135.347	136.02	135.846	135.479	135.172	134.503	135.073	133.956	134.257	1	4	5	2	3	2	1	5	3	4
LH93_H	LH93	128.475	137.812	Diversity	137.761	138.535	137.952	137.625	138.694	137.465	136.767	138.071	137.585	137.666	5	4	4	1	2	1	5	1	2	2
Lo1016_H	LO1016	137.858	132.852	Diversity	133.671	132.524	132.616	132.283	133.604	132.896	132.692	132.337	133.168	132.728	2	1	3	3	3	1	4	2	2	5
Lo1026_H	LO1026	132.773	130.427	Diversity	131.152	130.293	131.451	130.868	130.489	130.959	128.224	130.387	131.019	129.433	2	5	4	4	2	3	2	3	3	5
Lo1035_H	LO1035	137.354	133.157	Diversity	132.622	132.549	132.87	132.199	134.163	132.771	134.682	132.65	132.683	134.383	4	3	1	3	2	5	3	2	4	2
Lo1038_H	LO1038	114.621	137.975	Diversity	137.235	138.755	136.946	138.507	138.832	137.914	137.062	137.515	138.402	138.58	4	4	2	2	2	3	5	3	1	1
Lo1056_H	LO1056	128.541	134.553	Diversity	135.392	133.613	134.439	134.765	134.625	132.345	136.386	133.933	133.967	136.068	2	2	2	4	3	1	3	2	1	2
Lo1063_H	LO1063	122.101	131.744	Diversity	131.709	131.257	132.679	131.456	131.344	130.876	133.014	132.025	131.878	131.202	5	3	4	3	1	1	3	1	2	3
Lo1087_H	LO1087	106.556	131.216	Diversity	130.517	130.707	130.576	131.553	131.313	132.868	132.179	131.16	130.35	130.937	1	4	5	1	2	2	1	4	5	1
Lo1094_H	LO1094	133.237	129.378	Diversity	130.444	129.843	128.536	130.505	129.294	128.232	128.235	130.031	130.104	128.554	2	1	3	4	1	4	4	4	2	4
Lo1095_H	LO1095	138.171	130.219	Diversity	129.743	131.213	129.118	130.293	130.532	128.757	129.449	131.622	130.152	131.307	4	1	3	3	5	1	4	5	2	2
Lo1101_H	LO1101	126.848	129.498	Diversity	130.224	128.825	129.515	130.83	128.354	130.086	130.783	129.257	128.698	128.411	2	3	2	5	4	3	3	1	4	4
Lo1106_H	LO1106	123.074	129.389	Diversity	129.942	129.822	128.946	130.068	128.991	127.473	128.151	129.949	129.747	130.801	3	5	5	1	4	4	4	5	1	2
Lo1123_H	LO1123	159.478	130.674	Diversity	130.969	130.538	131.489	129.344	130.881	130.672	131.052	130.825	130.247	130.724	3	2	4	2	1	3	3	1	5	1
Lo1124_H	LO1124	113.262	136.183	Diversity	136.611	136.172	134.437	135.983	136.72	135.363	137.363	135.785	136.368	137.029	2	1	1	5	2	5	3	5	5	2
Lo1172_H	LO1172	139.372	131.941	Diversity	131.993	131.301	132.732	132.184	131.818	132.299	131.097	132.255	131.662	132.069	2	2	4	1	5	5	5	1	3	5
Lo1180_H	LO1180	133.634	128.969	Diversity	128.503	129.78	129.453	127.349	129.179	130.985	127.917	128.304	129.431	128.786	4	4	2	4	1	5	4	2	4	3
Lo1187_H	LO1187	128.793	129.526	Diversity	128.628	130.015	130.013	130.097	129.561	127.806	128.313	129.484	130.574	130.771	5	5	2	4	2	5	2	5	3	2
Lo1199_H	LO1199	132.813	129.626	Diversity	130.768	129.982	130.164	127.788	129.727	128.384	129.74	129.483	130.508	129.713	4	3	1	2	4	4	5	2	1	5
Lo1203_H	LO1203	117.894	130.897	Diversity	129.977	131.184	130.909	131.105	129.913	132.361	131.682	130.51	130.704	130.629	4	1	2	1	2	2	3	4	5	5
Lo1223_H	LO1223	139.063	126.58	Diversity	126.926	126.274	128.019	127.648	125.667	125.682	125.558	125.773	127.507	126.749	4	3	4	1	2	5	2	2	3	1
Lo1242_H	LO1242	115.344	131.652	Diversity	130.726	131.347	132.24	131.49	131.771	132.848	132.138	131.752	131.676	130.532	4	5	4	2	4	2	1	1	4	4
Lo1251_H	LO1251	127.357	130.569	Diversity	129.856	130.739	130.779	130.275	131.439	129.362	131.575	129.764	130.261	131.642	1	1	2	3	3	1	3	3	1	2
Lo1253_H	LO1253	131.554	128.771	Diversity	129.058	128.487	128.415	130.585	127.8	128.623	128.064	128.879	129.346	128.455	5	2	1	5	2	3	5	4	5	3
Lo1261_H	LO1261	124.409	130.045	Diversity	128.384	130.017	130.985	130.365	130.933	130.051	131.32	129.057	130.255	129.08	5	5	4	1	3	1	3	5	2	4
Lo1266_H	LO1266	131.932	128.965	Diversity	128.819	128.678	129.544	129.632	127.395	129.039	129.232	130.439	128.887	127.987	4	3	5	1	2	3	2	5	5	4
Lo1270_H	LO1270	137.319	134.198	Diversity	134.425	133.911	134.338	133.244	133.52	133.175	134.944	134.851	134.295	135.278	1	5	1	3	5	1	4	4	4	5
Lo1273_H	LO1273	142.232	130.958	Diversity	131.212	131.664	129.859	131.181	131.684	129.394	132.376	130.178	130.969	131.063	3	1	3	1	5	4	1	2	5	5
Lo1274_H	LO1274	144.468	133.706	Diversity	133.395	134.326	132.518	134.035	135.004	134.054	131.79	134.093	133.495	134.349	1	4	3	4	2	5	2	4	4	5
Lo1280_H	LO1280	122.434	131.304	Diversity	130.377	132.442	132.062	130.458	130.297	131.135	130.782	130.91	131.18	133.392	4	1	2	3	1	3	5	2	2	2
Lo1282_H	LO1282	130.088	130.639	Diversity	131.618	130.465	131.382	131.527	130.172	130.399	129.976	129.614	130.308	130.929	2	5	4	1	2	3	4	3	3	5
Lo1284_H	LO1284	129.198	129.175	Diversity	128.829	129.462	129.101	128.957	129.723	129.486	128.417	129.736	129.456	128.586	1	2	1	4	4	3	2	1	2	3
Lo1288_H	LO1288	110.088	133.041	Diversity	131.999	131.421	133.371	133.696	133.629	133.67	134.616	132.623	132.246	133.141	3	3	4	1	3	4	3	4	1	1
Lo1290_H	LO1290	141.395	130.888	Diversity	130.003	131.531	129.138	129.682	131.302	132.521	131.98	130.457	130.834	131.434	1	4	3	2	2	2	1	2	3	1
Lo1301_H	LO1301	127.06	128.827	Diversity	128.859	128.39	129.358	128.731	128.932	129.615	126.732	129.28	129.644	128.735	3	3	2	3	2	3	2	4	3	1
Lo904_H	LO904	132.598	129.288	Diversity	128.768	127.059	129.11	129.166	130.118	129.875	130.726	129.443	129.364	129.25	3	4	2	4	3	3	1	3	2	3
Lp5_H	LP5	145.39	130.211	Diversity	131.394	129.322	131.644	131.737	130.166	128.122	132.051	129.506	128.587	129.578	2	4	4	5	1	5	1	2	5	5
ML606_H	ML606	159.783	137.589	Diversity	136.624	136.786	139.133	137.38	138.425	137.367	137.664	137.812	139.161	135.538	3	5	5	5	3	1	5	3	1	3
Mo15W_H	MO15W	122.98	139.806	Diversity	140.649	138.928	140.063	140.269	140.798	139.686	138.642	139.384	139.47	140.171	1	2	5	4	2	5	5	4	4	1
Mo17_H	MO17	131.627	137.767	Diversity	135.602	139.386	135.35	138.616	140.671	137.322	137.748	138.357	139.974	134.647	4	1	3	5	2	2	1	1	5	3
MS153_H	MS153	150.797	139.282	Diversity	139.87	140.181	140.372	138.212	139.084	139.982	138.925	138.499	139.318	138.373	5	1	5	5	3	5	5	5	5	3
MS71_H	MS71	135.584	137.654	Diversity	137.805	136.183	137.671	138.753	137.057	137.901	137.456	137.128	138.342	138.244	5	5	1	4	5	3	1	5	1	5
N16_H	N16	114.184	138.007	Diversity	139.2	138.784	138.574	137.776	137.403	138.119	137.468	137.108	137.98	137.66	1	4	5	1	3	3	1	5	4	2
N192_H	N192	123.423	130.272	Diversity	129.579	131.062	129.619	128.338	130.336	128.475	132.731	130.048	131.819	130.709	5	3	5	2	5	4	1	5	2	1
N22_H	N22	123.427	138.705	Diversity	138.73	139.234	137.794	139.582	139.844	138.245	139.028	138.092	138.806	137.69	5	1	2	4	2	2	4	5	2	3
N25_H	N25	129.26	136.638	Diversity	137.65	136.716	136.092	135.765	137.461	136.878	137.032	136.48	135.719	136.59	1	3	3	5	2	3	4	3	3	2
N6_H	N6	131.976	137.283	Diversity	136.609	138.213	137.251	136.68	136.625	136.807	137.889	137.603	136.683	138.464	3	1	3	3	5	4	3	3	3	1
NC290_H	NC290	130.635	136.512	Diversity	136.927	135.931	136.294	134.886	136.666	136.379	137.01	137.117	136.667	137.239	5	3	1	3	4	2	4	1	1	1
NC358_H	NC358	132.038	139.587	Diversity	140.898	139.971	140.173	138.089	138.242	139.786	138.76	139.476	140.234	140.245	1	1	5	5	5	5	5	2	1	1
NDB8_H	NDB8	117.778	139.406	Diversity	138.645	140.276	140.113	138.26	139.04	140.255	139.126	139.814	139.33	139.198	3	1	4	5	3	5	1	4	5	3
NK764_H	NK764	125.161	131.948	Diversity	132.383	130.709	131.416	132.667	131.693	132.617	132.631	131.922	131.213	132.232	4	4	3	4	1	1	3	4	4	2
NK807_H	NK807	149.81	136.274	Diversity	136.257	137.156	135.956	136.269	135.974	134.951	136.822	136.186	136.624	136.549	4	4	2	5	4	4	3	5	1	5
NQ508_H	NQ508	128.767	127.336	Diversity	127.027	126.425	127.004	129.554	127.527	126.173	126.601	127.585	127.446	128.023	2	2	3	3	4	1	5	1	3	2
NS701_H	NS701	145.098	130.198	Diversity	131.857	129.464	129.421	132.117	130.256	128.263	130.4	130.07	128.449	131.686	2	4	5	5	5	4	5	2	5	2
Oh02_H	OH02	139.169	137.478	Diversity	137.369	137.926	136.861	138.318	136.791	137.424	138.403	137.681	136.877	137.13	4	3	2	2	5	2	4	2	3	4
Oh33_H	OH33	150.388	138.153	Diversity	138.057	137.912	138.382	138.39	137.605	137.336	139.019	138.284	138.253	138.292	4	2	1	1	5	4	4	3	5	2
Oh40B_H	OH40B	154.811	136.979	Diversity	136.071	138.069	137.714	136.551	137.163	137.328	138.248	136.703	136.975	134.968	4	4	4	5	3	3	4	5	2	3
Oh43_H	OH43	164.882	138.318	Diversity	137.22	139.674	139.826	137.973	136.641	140.003	140.209	138.05	137.46	136.127	3	4	5	5	5	4	3	5	3	3
Os426_H	OS426	144.613	138.115	Diversity	137.977	138.469	137.404	137.477	138.436	138.823	137.984	138.333	137.45	138.798	4	3	2	3	1	1	1	4	3	5
P465P_H	P465P	153.035	138.058	Diversity	138.484	137.97	138.229	138.642	138.148	137.687	137.659	137.648	139.121	136.997	2	2	1	1	1	2	1	5	1	3
Pa36_H	PA36	128.948	138.924	Diversity	138.723	138.483	139.966	137.71	138.063	139.59	138.976	139.707	139.273	138.753	2	2	5	5	5	1	3	1	4	2
Pa405_H	PA405	128.754	138.233	Diversity	138.31	137.733	138.711	137.154	137.611	138.675	138.329	138.938	138.1	138.765	5	2	4	5	3	5	3	1	5	5
Pa91_H	PA91	140.952	137.616	Diversity	138.783	136.364	137.144	138.494	139.48	137.3	137.115	137.402	137.79	136.286	1	5	3	2	2	2	2	3	4	3
PB116_H	PB116	123.371	136.338	Diversity	136.363	134.691	136.047	136.592	135.78	136.887	137.179	136.196	136.773	136.873	2	5	1	1	1	5	3	5	1	2
PB98TR_H	PB98TR	136.847	138.436	Diversity	138.655	138.62	138.372	139.184	138.232	137.641	137.778	138.216	138.419	139.246	5	3	1	2	4	4	5	3	5	1
PH207_H	PH207	97.2831	126.826	Diversity	126.656	127.694	128.283	127.365	128.158	129.088	123.089	125.963	127.004	124.956	3	1	5	2	3	5	3	3	4	2
PHB09_H	PHB09	138.179	132.554	Diversity	132.568	132.6	132.672	132.921	132.264	132.631	131.637	132.789	132.5	132.954	4	2	1	1	4	5	4	4	1	3
PHG35_H	PHG35	122.316	132.737	Diversity	133.073	133.677	131.48	132.619	132.904	132.258	133.485	132.029	132.675	133.176	5	1	3	2	5	3	2	3	1	5
PHG39_H	PHG39	146.581	129.058	Diversity	128.88	128.219	128.699	129.733	129.243	127.918	128.281	130.263	128.67	130.674	4	3	1	1	5	1	5	5	1	2
PHG47_H	PHG47	130.924	137.362	Diversity	138.045	137.939	136.481	138.332	137.509	136.079	136.145	137.482	137.026	138.579	5	1	2	1	4	1	2	3	2	1
PHG50_H	PHG50	141.247	127.457	Diversity	127.739	127.8	128.162	128.598	123.294	129.881	126.428	127.513	127.106	128.052	1	3	2	2	2	2	5	1	3	2
PHG71_H	PHG71	136.652	129.858	Diversity	130.263	130.648	130.44	130.077	129.655	127.107	128.877	131.136	130.738	129.641	5	4	1	1	4	4	4	3	3	4
PHG80_H	PHG80	127.951	131.539	Diversity	130.308	130.957	131.059	130.546	131.847	133.026	132.592	131.234	131.224	132.599	1	2	5	3	3	2	3	1	5	2
PHG83_H	PHG83	118.217	130.129	Diversity	129.017	129.448	129.756	129.631	131.097	131.234	132.493	128.755	129.346	130.511	4	5	2	1	3	2	2	2	2	5
PHG84_H	PHG84	133.124	132.282	Diversity	132.357	132.02	131.326	132.428	132.356	133.579	132.037	133.043	132.183	131.494	3	2	3	2	5	2	2	1	3	3
PHG86_H	PHG86	129.328	131.02	Diversity	130.995	132.439	131.195	128.305	131.127	128.685	133.375	131.045	130.861	132.168	1	2	1	2	5	4	1	5	4	2
PHH93_H	PHH93	130.528	128.016	Diversity	127.794	127.647	126.458	129.338	129.49	124.803	132.434	126.522	127.26	128.414	3	3	3	3	3	1	2	1	5	5
PHJ40_H	PHJ40	134.886	132.414	Diversity	132.546	133.358	133.049	132.853	132.848	131.67	133.478	130.745	132.118	131.474	5	4	5	1	3	3	1	3	3	3
PHK29_H	PHK29	155.204	130.484	Diversity	129.97	130.355	130.058	130.299	131.353	132.706	129.229	130.597	130.005	130.267	1	5	1	3	3	2	4	4	4	1
PHK76_H	PHK76	116.314	136.545	Diversity	136.88	137.239	137.024	135.778	136.528	134.465	135.554	136.651	137.523	137.804	5	4	5	2	4	1	5	1	5	2
PHR36_H	PHR36	139.92	134.451	Diversity	134.191	135.639	134.388	134.81	134.413	133.763	133.816	134.299	133.927	135.262	3	4	1	2	1	1	5	2	3	2
PHT77_H	PHT77	150.312	136.618	Diversity	137.456	137.756	136.435	137.066	135.63	136.289	138.028	135.339	137.608	134.575	2	1	2	4	1	3	3	3	5	3
PHV63_H	PHV63	138.43	132.615	Diversity	132.853	132.392	132.903	131.535	132.749	132.875	132.314	133.445	133.195	131.894	3	5	1	2	4	3	5	1	5	4
PHW65_H	PHW65	119.702	133.488	Diversity	132.687	132.673	134.308	133.316	133.42	133.765	133.388	134.226	133.018	134.081	3	5	5	2	2	4	4	5	2	5
PHZ51_H	PHZ51	169.21	135.381	Diversity	136.28	135.394	134.486	136.801	135.486	135.163	135.033	134.759	135.424	134.983	1	3	3	4	5	1	2	3	3	4
SC-Malawi_H	SCMALAWI	147.963	138.607	Diversity	138.915	137.062	138.605	139.555	138.788	139.01	139.588	138.72	137.666	138.163	5	5	1	2	1	3	4	2	3	4
UH250_H	UH250	162.644	136.732	Diversity	136.373	137.841	136.334	137.449	136.523	135.691	137.481	136.453	136.536	136.635	3	4	2	2	5	4	2	5	3	4
UH_2500_H	UH2500	135.396	137.834	Diversity	137.999	136.582	138.113	136.976	138.425	138.69	137.483	138.373	138.407	137.292	2	5	1	5	1	3	1	4	4	3
UH304_H	UH304	122.415	138.036	Diversity	137.279	138.309	138.588	138.32	137.629	137.997	138.08	138.135	137.41	138.607	3	3	4	2	4	2	1	4	3	1
UH_6102_H	UH6102	131.138	137.332	Diversity	136.969	137.095	137.91	136.606	137.765	137.626	137.581	137.129	137.878	136.762	2	2	4	5	1	3	1	2	2	4
UH_6179_H	UH6179	126.334	130.041	Diversity	130.725	129.927	129.751	127.194	131.819	131.435	128.725	130.542	131.166	129.121	1	5	2	4	5	2	5	3	4	4
UH_P024_H	UHP024	85.8525	132.291	Diversity	131.988	131.881	130.783	132.68	132.8	132.634	135.086	131.218	131.861	131.976	5	3	1	3	5	2	2	1	1	1
UH_P060_H	UHP060	153.565	131.816	Diversity	132.058	131.014	132.497	130.683	133.356	132.215	131.212	131.788	131.328	132.008	4	2	4	4	3	3	5	2	3	2
UH_P064_H	UHP064	140.885	128.971	Diversity	129.301	128.954	127.947	128.857	130.016	130.464	127.374	129.095	128.598	129.101	3	4	1	5	1	2	4	3	2	3
UH_P074_H	UHP074	118.901	133.464	Diversity	133.334	133.702	132.923	132.86	134.139	134.766	133.274	132.993	134.054	132.595	4	4	1	5	5	5	1	4	1	4
UH_P087_H	UHP087	116.023	132.374	Diversity	130.429	131.059	133.026	132.713	132.454	133.088	134.835	132.539	132.227	131.374	2	5	5	2	1	5	2	5	1	3
UH_P089_H	UHP089	139.143	130.141	Diversity	130.448	130.382	129.247	130.195	129.501	127.681	133.948	131.905	129.27	128.831	3	3	3	5	4	4	2	5	3	4
UH_P104_H	UHP104	151.327	133.257	Diversity	133.362	132.134	132.995	133.797	133.478	130.787	136.017	132.557	133.754	133.694	5	2	3	3	5	4	2	4	4	1
UH_P115_H	UHP115	156.495	133.878	Diversity	133.464	133.394	135.631	134.529	132.461	132.837	133.614	133.815	133.92	135.112	2	5	5	3	2	4	1	2	5	1
UH_P128_H	UHP128	144.42	135.74	Diversity	135.771	136.549	135.077	135.183	135.215	136.643	135.572	135.741	136.249	135.396	5	4	2	5	4	1	4	4	4	2
UH_P148_H	UHP148	124.34	131.525	Diversity	132.593	130.66	131.523	131.776	129.001	131.397	131.211	132.337	132.531	132.219	5	2	1	5	2	1	4	3	1	3
UH_S018_H	UHS018	134.602	131.819	Diversity	132.516	131.516	132.33	130.895	129.402	131.801	130.925	133.247	132.81	132.751	5	5	4	4	2	1	5	5	4	5
UH_S020_H	UHS020	134.272	132.175	Diversity	132.87	130.674	131.404	133.755	133.225	131.233	131.642	132.637	133.016	131.293	5	2	2	2	3	1	1	3	4	2
UH_S025_H	UHS025	157.79	137.246	Diversity	137.331	136.186	137.954	136.819	137.182	137.853	137.899	136.685	137.607	136.944	2	5	5	3	3	3	4	5	4	4
Va26_H	VA26	160.158	137.497	Diversity	138.891	137.925	137.245	136.394	136.368	137.256	137.058	137.389	137.944	138.496	1	3	2	3	5	2	1	5	4	2
W117_H	W117	150.299	143.952	Diversity	144.213	143.812	142.651	145.313	143.709	142.786	144.673	144.395	143.181	144.792	4	2	2	2	4	2	2	4	3	5
W153R_H	W153R	141.898	141.289	Diversity	141.276	141.749	142.449	141.44	141.608	140.266	140.634	141.252	141.833	140.376	2	3	5	1	1	2	1	3	2	3
W182E_H	W182E	138.127	143.746	Diversity	142.862	143.675	143.372	144.77	142.858	143.572	144.9	144.054	144.266	143.137	4	1	4	4	4	5	4	1	1	4
W23_H	W23	136.241	138.215	Diversity	137.229	139.337	138.169	138.188	137.694	138.55	138.328	137.41	138.365	138.877	3	4	1	1	3	3	3	5	4	5
W602S_H	W602S	126.394	138.108	Diversity	138.475	137.813	138.568	137.493	136.752	138.066	138.92	138.051	138.083	138.857	5	3	4	5	5	3	3	2	2	1
W604S_H	W604S	138.386	137.617	Diversity	138.225	137.21	137.406	135.964	139.593	137.097	138.433	137.783	137.592	136.87	1	2	1	3	2	1	4	4	2	4
W64A_H	W64A	130.033	142.529	Diversity	142.257	141.375	143.67	143.11	141.823	143.8	142.1	142.407	142.171	142.572	4	5	5	1	3	1	2	5	3	4
W9_H	W9	115.783	137.758	Diversity	138.889	137.781	137.705	137.897	137.317	137.97	137.51	137.681	137.754	137.072	1	3	1	1	3	3	1	2	5	4
W95115_H	W95115	155.934	139.253	Diversity	138.996	137.483	139.803	140.771	139.54	138.504	139.442	139.48	139.682	138.832	4	5	4	4	1	2	3	4	2	4
Wf9_H	WF9	142.107	141.429	Diversity	140.5	143.213	140.879	140.426	141.438	142.411	141.087	142.611	140.835	140.889	3	4	3	3	4	5	5	1	3	3
11430_H	X11430	136.493	130.421	Diversity	130.549	130.916	130.537	128.657	128.226	130.969	130.487	130.756	131.858	131.251	4	5	3	4	2	3	3	4	1	2
DZ_PG_02	PG02	145.972	171.937	PG_1950	171.091	170.184	170.685	177.586	169.478	177.03	173.947	170.02	167.416	171.936	4	3	4	4	4	1	1	3	1	3
DZ_PG_05	PG05	137.069	171.883	PG_1950	167.247	170.276	173.837	169.482	176.557	176.46	172.435	170.17	173.214	169.152	3	1	1	3	2	1	1	4	2	2
DZ_PG_08	PG08	143.287	172.187	PG_1950	172.529	171.698	170.646	171.124	172.017	175.945	173.442	170.414	173.087	170.968	1	1	3	2	1	1	4	4	2	5
DZ_PG_10	PG10	156.754	177.676	PG_1950	176.786	173.795	179.57	181.723	183.497	174.828	179.058	174.592	174.508	178.404	5	2	1	4	2	4	4	3	3	4
DZ_PG_16	PG16	163.877	171.16	PG_1950	172.72	171.148	170.22	170.571	173.468	169.024	171.036	171.479	171.644	170.288	1	5	2	1	1	2	2	4	3	5
DZ_PG_17	PG17	178.549	175.85	PG_1950	177.054	174.342	175.044	175.828	171.844	177.948	174.039	178.107	175.535	178.759	1	2	5	1	3	5	3	2	5	4
DZ_PG_20	PG20	189.017	171.478	PG_1950	172.624	173.508	171.718	168.992	170.835	167.298	171.384	173.703	173.183	171.537	5	4	3	5	4	2	2	1	4	1
DZ_PG_21	PG21	180.856	170.618	PG_1950	171.079	168.35	173.889	166.562	169.051	167.837	171.78	172.65	172.13	172.857	2	5	1	5	5	4	2	2	4	4
DZ_PG_22	PG22	139.046	177.259	PG_1950	171.29	177.325	174.442	180.496	182.925	178.264	178.928	174.187	176.568	178.162	3	4	4	4	2	5	4	3	4	4
DZ_PG_24	PG24	158.427	170.023	PG_1950	169.818	171.551	168.717	170.118	169.273	175.018	170.12	166.941	168.556	170.122	4	4	2	1	4	1	2	5	1	1
DZ_PG_27	PG27	167.163	174.056	PG_1950	170.711	174.365	174.051	174.772	175.663	169.726	174.136	176.604	177.119	173.411	3	3	5	2	1	2	2	1	2	3
DZ_PG_30	PG30	182.235	168.973	PG_1950	170.519	168.053	168.052	168.893	168.937	167.489	167.752	170.056	169.983	169.997	5	5	2	3	4	4	3	4	5	1
DZ_PG_31	PG31	214.548	167.152	PG_1950	166.003	168.056	167.333	165.532	165.409	164.648	168.585	169.521	167.708	168.725	3	2	2	5	3	2	1	4	3	3
DZ_PG_32	PG32	153.989	164.416	PG_1950	163.724	165.585	163.841	163.915	165.206	162.968	164.547	165.755	165.36	163.256	4	1	3	1	1	3	1	2	4	2
DZ_PG_33	PG33	172.219	168.016	PG_1950	166.917	169.003	170.568	167.641	168.372	166.08	167.152	169.59	165.431	169.403	4	1	1	2	1	3	5	1	1	4
DZ_PG_35	PG35	151.347	171.166	PG_1950	173.297	170.232	170.344	177.203	166.581	169.191	170.513	172.999	171.063	170.235	2	3	3	4	3	3	5	1	3	2
DZ_PG_37	PG37	157.064	170.262	PG_1950	170.045	168.793	167.583	168.19	174.175	174.217	170.892	170.631	170.099	167.989	1	3	2	3	2	1	4	1	4	1
DZ_PG_47	PG47	193.371	169.543	PG_1950	173.008	171.102	169.15	168.995	169.315	166.317	171.154	167.607	168.942	169.841	1	1	5	2	4	4	5	5	1	1
DZ_PG_50	PG50	136.712	173.793	PG_1950	175.143	171.208	176.055	170.254	178.547	174.257	170.929	174.062	175.281	172.197	2	2	1	2	2	5	3	2	2	3
DZ_PG_51	PG51	229.501	167.572	PG_1950	165.857	167.84	168.329	168.282	165.623	168.117	167.163	169.333	167.486	167.691	3	2	4	3	3	3	3	3	1	2
DZ_PG_53	PG53	172.879	169.677	PG_1950	171.902	172.573	169.42	169.113	166.406	168.844	168.383	169.88	170.783	169.467	2	4	4	3	3	3	3	3	5	3
DZ_PG_54	PG54	183.925	171.605	PG_1950	171.799	172.755	169.973	175.274	168.562	168.669	173.238	172.246	172.648	170.888	2	4	3	4	5	4	4	2	2	5
DZ_PG_55	PG55	222.179	172.853	PG_1950	174.409	175.369	173.636	174.405	171.857	169.233	173.654	170.401	172.823	172.741	4	3	4	1	5	2	1	5	3	2
DZ_PG_03	PG03	179.775	158.515	PG_1980	156.774	160.269	158.161	158.463	160.937	158.629	157.882	156.237	160.134	157.663	3	5	4	3	2	1	5	3	2	1
DZ_PG_04	PG04	169.039	151.568	PG_1980	153.091	148.406	151.843	151.089	148.828	151.211	152.068	152.537	153.629	152.979	1	2	3	1	2	2	4	2	2	3
DZ_PG_06	PG06	156.995	157.831	PG_1980	156.394	156.311	160.875	156.39	158.141	155.244	161.097	159.312	154.074	160.476	4	3	1	2	3	3	1	1	1	2
DZ_PG_09	PG09	171.407	168.733	PG_1980	165.861	168.995	167.563	174.881	164.272	169.933	170.213	168.703	169.476	167.431	3	1	2	4	3	5	4	4	4	1
DZ_PG_12	PG12	164.402	154.145	PG_1980	155.285	154.938	155.642	156.761	156.154	149.621	150.427	153.939	156	152.686	2	1	1	3	1	4	3	2	4	2
DZ_PG_14	PG14	178.357	157.005	PG_1980	156.168	155.866	157.736	159.099	157.948	157.731	158.282	155.409	153.566	158.247	4	2	4	4	4	2	4	3	1	5
DZ_PG_18	PG18	146.218	159.569	PG_1980	158.85	159.607	160.183	158.211	158.791	161.823	159.427	158.78	160.863	159.151	4	3	5	1	2	1	1	5	2	3
DZ_PG_19	PG19	150.409	167.084	PG_1980	166.973	164.854	164.515	169.436	166.864	170.969	167.891	166.465	165.5	167.374	2	2	4	4	1	1	1	1	3	4
DZ_PG_39	PG39	133.404	156.874	PG_1980	157.418	156.401	155.355	157.707	157.388	153.629	161.29	154.519	158.031	156.999	5	4	3	3	5	3	2	4	4	4
DZ_PG_44	PG44	137.933	158.379	PG_1980	156.997	158.161	157.924	157.634	159.594	156.444	162.384	158.5	158.741	157.409	1	4	2	1	1	2	2	2	5	1
DZ_PG_46	PG46	146.704	157.522	PG_1980	157.107	159.523	159.928	156.358	156.628	155.461	155.824	158.565	157.071	158.755	1	1	1	2	4	4	3	1	3	4
DZ_PG_48	PG48	166.076	151.755	PG_1980	152.556	153.83	152.576	152.006	151.863	150.812	148.678	153.118	150.939	151.175	2	4	2	5	4	3	3	3	1	2
DZ_PG_52	PG52	191.687	163.835	PG_1980	162.454	163.885	164.304	162.574	163.575	165.487	161.627	165.629	165.383	163.431	3	3	3	2	3	4	2	4	3	3
DZ_PG_01	PG01	144.672	163.178	PG_2000	165.886	163.901	160.028	161.356	163.853	158.203	166.505	163.265	162.825	165.958	2	2	2	3	1	2	4	2	1	4
DZ_PG_11	PG11	128.393	152.825	PG_2000	153.409	153.921	150.434	154.008	148.471	155.355	154.549	153.645	152.977	151.483	2	5	4	3	2	5	2	5	2	2
DZ_PG_13	PG13	163.635	153.56	PG_2000	152.264	157.329	153.069	150.542	156.101	154.621	153.173	153.59	150.387	154.523	1	5	4	4	1	1	3	1	5	1
DZ_PG_23	PG23	184.637	157.446	PG_2000	156.971	153.92	157.842	158.61	157.374	157.899	157.631	158.207	156.986	159.021	1	4	2	3	4	5	5	1	3	5
DZ_PG_25	PG25	161.775	153.364	PG_2000	154.386	152.548	155.729	154.043	153.977	152.087	153.265	153.1	150.956	153.547	5	4	1	1	3	3	4	4	1	2
DZ_PG_26	PG26	149.792	156.416	PG_2000	158.266	156.608	155.27	159.25	156.156	154.168	156.029	158.206	154.436	155.769	5	1	4	1	4	2	5	2	3	2
DZ_PG_34	PG34	144.532	157.291	PG_2000	155.854	158.39	160.615	157.707	156.071	158.432	156.188	156.325	152.229	161.103	1	3	3	3	4	3	5	1	5	4
DZ_PG_40	PG40	145.254	155.891	PG_2000	156.164	155.946	156.13	157.466	156.262	153.059	159.183	156.72	153.306	154.674	5	2	3	5	5	4	1	1	1	1
DZ_PG_41	PG41	150.298	158.887	PG_2000	158.759	159.275	157.869	154.335	159.789	155.359	161.46	161.265	159.219	161.54	5	2	1	4	3	2	4	3	2	4
DZ_PG_43	PG43	151.275	150.598	PG_2000	148.274	151.81	150.868	151.746	145.389	153.861	152.798	152.744	150.772	147.72	4	1	2	5	2	5	1	5	4	1
DZ_PG_45	PG45	202.793	158.008	PG_2000	156.843	157.834	157.445	157.304	158.933	157.114	157.376	158.522	160.64	158.068	3	3	3	2	1	3	2	5	2	3
DZ_PG_49	PG49	161.635	159.419	PG_2000	157.346	157.101	161.315	159.578	160.699	159.015	158.727	159.897	160.047	160.463	4	3	1	4	2	1	3	2	4	2
DZ_PG_62	PG62	160.04	154.551	PG_2000	156.537	150.116	155.945	155.632	151.713	158.228	156.018	156.6	154.426	150.295	4	4	2	5	5	3	5	4	3	3
DZ_PG_63	PG63	150.189	157.766	PG_2000	157.162	158.603	154.973	159.873	151.617	158.195	162.49	161.633	154.744	158.372	4	3	5	2	5	4	4	3	3	1
DZ_PG_66	PG66	146.287	153.047	PG_2000	150.929	155.016	153.558	153.751	152.93	150.523	155.128	152.159	153.812	152.667	3	1	1	5	1	4	2	2	4	5
DZ_PG_67	PG67	133.525	158.69	PG_2000	162.438	159.823	154.544	159.797	160.02	157.705	153.374	161.151	159.521	158.532	2	5	5	1	3	1	1	3	4	5
DZ_PG_68	PG68	141.879	157.117	PG_2000	160.862	158.583	157.841	155.495	157.919	154.932	155.793	155.865	157.378	156.506	2	5	3	2	3	5	3	4	2	5
DZ_PG_69	PG69	163.56	155.092	PG_2000	152.478	156.845	155.173	157.754	155.561	156.026	154.197	156.528	154.74	151.621	3	1	4	1	4	1	2	3	5	3
DZ_PG_72	PG72	194.596	152.757	PG_2000	152.344	150.69	155.208	153.578	151.872	154.576	153.402	152.495	152.572	150.834	3	4	5	4	5	2	1	5	5	3
DZ_PG_74	PG74	178.291	146.364	PG_2000	145.459	146.132	148.189	145.322	144.94	145.627	146.513	147.463	144.441	149.551	1	2	5	2	2	4	3	4	1	4

## Sheet: LER_EXT
Hybrid	LERtot_obs	LERtot_pred	Maturity_group
ARV01	148.31	158.73	G2
ARV12	133.378	152.766	G2
ARV36	138.402	150.182	G2
ARV55	138.607	152.4	G2
ARV61	112.156	147.194	G2
ARV69	153.161	146.363	G2
ARV94	125.29	156.408	G2
ARV04	181.669	156.686	G3
ARV20	145.334	159.326	G3
ARV28	156.9	159.045	G3
ARV52	141.018	159.999	G3
ARV85	173.963	156.933	G3
ARV89	148.726	157.655	G3
ARV06	167.026	152.73	G4
ARV26	160.277	158.854	G4
ARV27	147.439	158.965	G4
ARV34	120.494	156.894	G4
ARV72	152.409	151.023	G4
ARV73	147.475	151.195	G4
ARV84	146.3	152.908	G4
