# Supplementary material for: Robotized indoor phenotyping allows genomic prediction of adaptive traits in the field
Source: Nat Commun. 2023 Oct 19;14:6603. doi: 10.1038/s41467-023-42298-z (PMC10587076; doi:10.1038/s41467-023-42298-z)
Supplement: Supplementary file 6 — Source Data [file 41467_2023_42298_MOESM6_ESM.zip › Supplementary_Table5_GBLUP_results.xlsx]

## Sheet: LAR_CV
Hybrid	Panel	LAR_observed	LAR_mean_pred	LAR_pred_BGLR1	LAR_pred_BGLR2	LAR_pred_BGLR3	LAR_pred_BGLR4	LAR_pred_BGLR5	LAR_pred_BGLR6	LAR_pred_BGLR7	LAR_pred_BGLR8	LAR_pred_BGLR9	LAR_pred_BGLR10	.folds_1	.folds_2	.folds_3	.folds_4	.folds_5	.folds_6	.folds_7	.folds_8	.folds_9	.folds_10
A3_H	Diversity	0.258898	0.254091	0.253517	0.253356	0.252897	0.25627	0.255539	0.25534	0.254282	0.252865	0.252693	0.254147	2	5	5	3	2	5	3	2	5	2
A310_H	Diversity	0.238719	0.248453	0.2483	0.249613	0.250513	0.247949	0.248517	0.248668	0.248225	0.246252	0.24756	0.248933	4	3	2	1	2	1	4	2	3	5
A347_H	Diversity	0.244149	0.248166	0.247106	0.24752	0.251069	0.248372	0.249582	0.246051	0.249022	0.247636	0.247656	0.247641	3	2	2	3	4	5	2	5	2	2
A374_H	Diversity	0.24684	0.251839	0.248637	0.251942	0.253476	0.25218	0.251721	0.251594	0.25267	0.252698	0.253173	0.250303	3	5	2	3	4	1	2	1	2	3
A375_H	Diversity	0.257235	0.250725	0.250049	0.251506	0.251126	0.251229	0.250597	0.250069	0.251399	0.250293	0.251246	0.249735	3	4	4	4	5	4	1	3	4	3
A554_H	Diversity	0.255839	0.252709	0.253341	0.253631	0.249583	0.249719	0.256335	0.253067	0.256113	0.251414	0.254714	0.249173	1	4	5	4	2	2	1	1	2	4
AS5707_H	Diversity	0.226536	0.241386	0.239778	0.240423	0.242807	0.241016	0.242281	0.240146	0.241707	0.24355	0.239827	0.242323	2	1	2	4	4	3	4	5	5	5
B100_H	Diversity	0.270395	0.247741	0.246666	0.249115	0.249232	0.250799	0.252147	0.247082	0.24218	0.248354	0.244906	0.246931	3	5	1	1	1	5	5	5	5	1
B104_H	Diversity	0.263293	0.258477	0.259037	0.261039	0.259107	0.258882	0.255186	0.259361	0.259076	0.259717	0.255066	0.258298	1	4	5	1	5	2	5	1	4	1
B105_H	Diversity	0.264555	0.252242	0.251951	0.25322	0.25282	0.250952	0.251188	0.252835	0.250502	0.253816	0.251374	0.253764	2	3	5	4	3	3	1	4	2	4
B106_H	Diversity	0.262006	0.248969	0.248767	0.250486	0.249177	0.248769	0.247519	0.248083	0.250183	0.250586	0.248993	0.247128	4	4	1	5	5	2	4	1	5	1
B107_H	Diversity	0.227203	0.251577	0.251001	0.251608	0.251786	0.250341	0.251271	0.25251	0.251639	0.252002	0.251183	0.252427	1	2	5	5	1	5	4	5	2	5
B108_H	Diversity	0.243808	0.250643	0.251181	0.250504	0.250713	0.250705	0.248546	0.252552	0.249286	0.251938	0.250151	0.25086	3	1	3	3	5	4	5	1	1	5
B109_H	Diversity	0.251336	0.255205	0.254983	0.25486	0.255752	0.252885	0.2556	0.254247	0.257046	0.255378	0.256871	0.254433	4	2	3	4	5	1	5	1	3	3
B110_H	Diversity	0.271146	0.258145	0.25778	0.259054	0.258925	0.256529	0.257849	0.260798	0.258308	0.257812	0.256565	0.257826	4	1	3	4	5	4	1	3	4	5
B113_H	Diversity	0.258648	0.247514	0.24711	0.247964	0.244724	0.246572	0.246415	0.247456	0.249451	0.246143	0.249875	0.249431	2	1	1	3	1	2	2	2	3	5
B37_H	Diversity	0.251261	0.254929	0.248229	0.251285	0.255794	0.255208	0.254887	0.25963	0.25644	0.254514	0.257307	0.255993	5	3	5	1	4	4	2	3	2	1
B73_H	Diversity	0.253075	0.260909	0.259162	0.262522	0.26013	0.263566	0.260896	0.259812	0.261313	0.260474	0.260683	0.26053	3	4	4	5	1	2	5	4	3	4
B84_H	Diversity	0.25411	0.258683	0.258833	0.258284	0.259766	0.258195	0.257443	0.258345	0.258693	0.258996	0.257895	0.260381	5	1	5	1	2	4	4	4	2	2
B89_H	Diversity	0.267985	0.252434	0.254102	0.25244	0.255342	0.252294	0.25153	0.250855	0.251466	0.253057	0.251547	0.251712	5	3	3	4	1	1	5	3	5	1
B97_H	Diversity	0.230002	0.252053	0.250721	0.253331	0.252036	0.252403	0.252558	0.253348	0.251847	0.25129	0.251828	0.251171	5	3	2	3	1	3	3	2	2	1
B98_H	Diversity	0.258774	0.249472	0.24972	0.250067	0.248928	0.250354	0.25026	0.24906	0.24856	0.249175	0.250091	0.248505	4	2	3	4	3	2	4	2	5	1
C103_H	Diversity	0.223461	0.228037	0.230707	0.22767	0.226562	0.228592	0.224641	0.22926	0.22489	0.232349	0.228519	0.227178	2	3	3	5	2	5	3	5	2	1
CO109_H	Diversity	0.219173	0.251674	0.251204	0.252995	0.251956	0.250329	0.251698	0.25165	0.251192	0.251876	0.252151	0.251692	3	4	2	5	1	1	1	5	4	3
CR1Ht_H	Diversity	0.245774	0.240225	0.240036	0.241549	0.239326	0.240821	0.241161	0.24117	0.237976	0.239625	0.240514	0.24007	3	2	3	3	4	5	2	3	4	4
D09_H	Diversity	0.280917	0.259632	0.257807	0.260397	0.259294	0.260928	0.261442	0.257644	0.260436	0.259836	0.257417	0.261113	4	4	4	1	5	5	4	4	1	5
DE811_H	Diversity	0.205656	0.253336	0.25473	0.254323	0.25307	0.252485	0.253229	0.253039	0.253008	0.252303	0.253835	0.253333	1	4	2	4	3	2	2	3	4	5
DK4676A_H	Diversity	0.255083	0.254097	0.254099	0.253042	0.253821	0.254763	0.255857	0.255252	0.254009	0.253476	0.253351	0.253298	4	2	3	4	1	3	4	1	1	1
DK78010_H	Diversity	0.269796	0.260522	0.259839	0.259093	0.260048	0.263929	0.260484	0.260798	0.261384	0.261109	0.259645	0.258893	1	2	3	5	1	2	5	3	4	3
DK78371A_H	Diversity	0.241572	0.236169	0.232818	0.235619	0.238562	0.235244	0.236407	0.23665	0.237595	0.234548	0.236952	0.237297	3	4	3	4	1	2	4	3	1	5
DKFAPW_H	Diversity	0.294904	0.258717	0.2562	0.257203	0.2593	0.258875	0.261181	0.258101	0.257576	0.260069	0.259815	0.258853	5	3	3	2	2	5	1	1	5	3
DKFBHJ_H	Diversity	0.254792	0.260625	0.260784	0.262403	0.259531	0.261528	0.26003	0.258921	0.261494	0.260296	0.259919	0.261348	3	4	3	2	4	4	2	5	3	2
DKIBO2_H	Diversity	0.277563	0.257216	0.25594	0.256022	0.25869	0.255338	0.257129	0.257568	0.257854	0.259009	0.255831	0.25878	4	5	1	1	2	2	3	1	2	5
DKMBST_H	Diversity	0.226633	0.246415	0.246136	0.248251	0.245846	0.246753	0.245997	0.245687	0.244777	0.247343	0.247387	0.24597	5	2	3	1	5	1	5	1	2	1
EA1027_H	Diversity	0.241203	0.251419	0.25258	0.251388	0.249946	0.250416	0.253262	0.251125	0.25101	0.252253	0.250923	0.25129	4	1	5	1	4	3	5	3	3	4
EA1163_H	Diversity	0.2376	0.252339	0.252502	0.25159	0.252794	0.252847	0.252139	0.252955	0.252874	0.252961	0.251364	0.251359	5	5	3	3	1	4	1	4	2	4
EA3076_H	Diversity	0.258971	0.248399	0.248409	0.250411	0.249916	0.248649	0.24701	0.247739	0.248038	0.245851	0.250729	0.247242	4	5	2	5	5	3	4	2	4	1
EC136_H	Diversity	0.255448	0.255618	0.254223	0.254249	0.256486	0.254584	0.257739	0.255984	0.256321	0.254165	0.255577	0.256858	1	3	2	3	1	2	2	2	5	3
EC140_H	Diversity	0.23959	0.251801	0.250559	0.251814	0.252518	0.249791	0.252112	0.253441	0.252798	0.251156	0.251396	0.252431	2	5	2	2	4	1	4	3	5	3
EC151_H	Diversity	0.264032	0.258027	0.258656	0.260203	0.25655	0.258743	0.258466	0.255676	0.257526	0.25894	0.25987	0.255637	2	4	1	1	3	5	1	4	1	1
EC169_H	Diversity	0.252732	0.262283	0.263447	0.261283	0.261275	0.26312	0.263566	0.262711	0.26148	0.260091	0.263534	0.262326	4	2	3	5	2	3	4	2	1	4
EC175_H	Diversity	0.258951	0.258567	0.257799	0.26016	0.258929	0.256703	0.257222	0.258053	0.258703	0.258827	0.260256	0.259015	3	1	5	2	1	4	5	1	4	3
EC232_H	Diversity	0.247716	0.249825	0.251446	0.249993	0.250141	0.250146	0.247681	0.249271	0.248509	0.247748	0.253002	0.250319	3	1	4	2	5	5	4	2	2	5
EC242C_H	Diversity	0.277534	0.256184	0.255755	0.258042	0.255357	0.25395	0.256789	0.255525	0.254328	0.257585	0.257992	0.25652	1	4	4	1	5	1	5	3	2	4
EC334_H	Diversity	0.27942	0.257613	0.258249	0.256953	0.258316	0.25924	0.259318	0.255441	0.256883	0.257052	0.258288	0.256387	3	2	1	3	2	5	4	2	3	1
EP10_H	Diversity	0.27095	0.251731	0.252216	0.251869	0.252316	0.252141	0.249786	0.251818	0.252823	0.251885	0.252297	0.250155	2	5	4	5	5	2	4	4	1	1
EP2008-18_H	Diversity	0.227496	0.249856	0.252467	0.249809	0.251329	0.247467	0.250298	0.249356	0.247438	0.250936	0.249898	0.249562	2	4	4	2	1	2	1	1	4	4
EP2008-22_H	Diversity	0.269326	0.246394	0.24599	0.245038	0.24391	0.249159	0.247001	0.247645	0.249479	0.245685	0.245083	0.244954	1	3	5	2	4	4	1	4	3	3
EP29_H	Diversity	0.2551	0.252878	0.253448	0.252889	0.25294	0.253363	0.253123	0.253384	0.254305	0.253289	0.251817	0.250221	1	1	2	2	2	1	3	2	1	3
EP51_H	Diversity	0.265292	0.251362	0.251372	0.250969	0.2499	0.2518	0.251156	0.250728	0.251763	0.252188	0.251266	0.252477	2	5	3	3	1	2	2	3	1	5
EP52_H	Diversity	0.25967	0.251719	0.251853	0.252363	0.253034	0.250956	0.251943	0.252102	0.251283	0.251991	0.251333	0.250329	2	2	3	1	4	5	2	5	2	3
EP55_H	Diversity	0.244603	0.255204	0.254911	0.257873	0.254215	0.254977	0.25489	0.255369	0.25389	0.256393	0.254903	0.254616	4	4	4	5	4	3	2	1	3	2
EP67_H	Diversity	0.250016	0.253059	0.254887	0.254798	0.252724	0.252536	0.253665	0.252459	0.251834	0.252074	0.25317	0.252443	3	1	5	3	2	3	5	3	4	4
EP72_H	Diversity	0.248932	0.247639	0.246904	0.248243	0.247052	0.248438	0.246476	0.247349	0.247986	0.248102	0.246615	0.249225	2	3	5	4	2	4	3	3	2	5
EP77_H	Diversity	0.258705	0.251144	0.251211	0.251759	0.250521	0.252882	0.249611	0.252045	0.250247	0.253045	0.250656	0.249461	4	5	1	3	3	2	5	1	5	4
EZ11A_H	Diversity	0.229775	0.249896	0.251951	0.253069	0.24813	0.250576	0.248369	0.247089	0.251276	0.249626	0.249699	0.249175	1	4	4	4	2	3	3	2	5	2
EZ18_H	Diversity	0.233378	0.243578	0.243771	0.243083	0.242649	0.242923	0.244993	0.243856	0.242118	0.244995	0.244338	0.243052	2	2	4	4	4	5	4	1	1	1
EZ31_H	Diversity	0.271384	0.2623	0.261924	0.260088	0.264813	0.26235	0.264644	0.25979	0.260273	0.264291	0.26075	0.264073	3	2	2	2	3	5	4	3	3	5
EZ35_H	Diversity	0.249911	0.252041	0.251031	0.250967	0.251036	0.251221	0.248446	0.254324	0.254824	0.252692	0.254164	0.251706	1	2	3	4	5	1	2	3	1	5
EZ36_H	Diversity	0.240507	0.253309	0.255788	0.254655	0.253305	0.25466	0.251375	0.25132	0.255642	0.251128	0.252764	0.252448	3	5	2	1	3	2	2	2	3	5
EZ37_H	Diversity	0.268815	0.266334	0.268526	0.265575	0.266938	0.26456	0.265753	0.268428	0.267928	0.265699	0.265597	0.264335	1	3	4	3	4	2	3	2	1	1
EZ38_H	Diversity	0.2551	0.257871	0.257231	0.258451	0.25812	0.259596	0.258133	0.256384	0.258454	0.255959	0.257591	0.25879	1	1	4	2	2	2	4	3	5	2
EZ40_H	Diversity	0.254764	0.257858	0.258695	0.259391	0.25789	0.258633	0.255421	0.257766	0.259578	0.255433	0.258756	0.25702	2	1	4	1	2	2	3	1	2	5
EZ42_H	Diversity	0.248932	0.258066	0.258938	0.257357	0.258586	0.258083	0.255209	0.257939	0.258885	0.25778	0.259272	0.258613	3	2	2	1	2	3	3	5	2	5
EZ47_H	Diversity	0.2565	0.246295	0.250328	0.242355	0.249142	0.243609	0.24811	0.248138	0.242852	0.245059	0.243726	0.249628	1	1	4	2	2	3	5	4	1	2
EZ48_H	Diversity	0.240026	0.258342	0.256731	0.25885	0.258827	0.258071	0.257889	0.258117	0.259239	0.259084	0.258689	0.257926	5	1	5	2	1	1	2	5	4	4
F04401_H	Diversity	0.245037	0.249848	0.24943	0.250131	0.249363	0.251954	0.251814	0.250743	0.248117	0.248237	0.248596	0.25009	2	1	1	3	1	5	1	4	4	3
F04402_H	Diversity	0.247497	0.248008	0.247727	0.249594	0.24595	0.251328	0.245856	0.248396	0.246822	0.247714	0.248811	0.247882	1	1	4	3	4	2	1	3	5	1
F04701_H	Diversity	0.207335	0.233028	0.232065	0.232507	0.231412	0.236988	0.233882	0.237073	0.232124	0.231297	0.230577	0.232352	5	1	4	1	3	4	4	4	3	5
F04702_H	Diversity	0.243202	0.232942	0.236528	0.235191	0.227973	0.227701	0.235247	0.240066	0.235227	0.228407	0.227329	0.235751	2	5	5	5	1	4	2	2	2	2
F05101_H	Diversity	0.259339	0.261379	0.25875	0.261961	0.26131	0.263658	0.260906	0.259779	0.26151	0.261817	0.262764	0.261336	5	1	3	5	5	5	2	2	3	4
F05404_H	Diversity	0.256132	0.247777	0.248261	0.247177	0.247507	0.247857	0.24876	0.248771	0.246351	0.246725	0.248	0.248359	3	4	2	4	3	4	3	5	4	1
F1808_H	Diversity	0.248669	0.26363	0.265681	0.264423	0.262471	0.26012	0.262053	0.262572	0.265255	0.265524	0.26419	0.264013	3	4	5	4	4	5	3	1	2	1
F1890_H	Diversity	0.251244	0.252307	0.253067	0.253897	0.250291	0.256289	0.250887	0.251323	0.252411	0.251859	0.250744	0.252301	5	3	4	3	3	1	3	5	3	3
F218_H	Diversity	0.250619	0.254686	0.255598	0.25398	0.253177	0.254039	0.256589	0.253797	0.25567	0.254183	0.254136	0.255692	5	2	3	3	1	3	3	3	1	2
F252_H	Diversity	0.25968	0.254609	0.255254	0.254289	0.254036	0.254013	0.254464	0.255132	0.253541	0.257923	0.252073	0.25537	4	1	2	4	4	5	5	1	5	4
F353_H	Diversity	0.254055	0.251742	0.254313	0.250815	0.252654	0.250333	0.253675	0.251941	0.250985	0.249471	0.250995	0.25224	2	4	4	4	2	4	5	4	1	1
F354_H	Diversity	0.242913	0.24955	0.249736	0.247978	0.251135	0.250765	0.249557	0.249449	0.249791	0.25064	0.249206	0.247241	2	3	5	5	4	4	2	1	2	1
F608_H	Diversity	0.251966	0.249669	0.249116	0.249091	0.248009	0.248601	0.252112	0.249987	0.250486	0.250005	0.249774	0.249512	5	2	1	1	1	5	2	1	5	5
F618_H	Diversity	0.248927	0.254564	0.254204	0.253435	0.254175	0.2537	0.254678	0.257098	0.257254	0.254306	0.253253	0.253532	3	5	5	3	3	4	2	4	1	5
F7001_H	Diversity	0.261944	0.254096	0.251393	0.252014	0.255633	0.255728	0.25479	0.254064	0.256614	0.254067	0.25103	0.255623	5	2	4	1	5	5	3	3	5	1
F7019_H	Diversity	0.272886	0.263203	0.264178	0.264051	0.260013	0.262469	0.264731	0.262519	0.262291	0.264222	0.263756	0.263804	2	2	3	1	4	4	1	5	2	1
F7025_H	Diversity	0.265185	0.256639	0.257055	0.257008	0.258257	0.256281	0.256458	0.25553	0.256608	0.257466	0.255643	0.256079	5	5	1	2	4	1	5	2	1	5
F7028_H	Diversity	0.252849	0.243991	0.245888	0.243526	0.244208	0.242882	0.24314	0.245889	0.244934	0.241903	0.243361	0.244181	3	1	2	4	3	2	2	2	5	2
F7057_H	Diversity	0.241936	0.248451	0.248735	0.250513	0.249032	0.247	0.246284	0.248059	0.248842	0.246553	0.24713	0.252365	1	3	3	2	5	1	1	1	2	3
F7058_H	Diversity	0.23515	0.248027	0.247749	0.249591	0.248139	0.246508	0.247106	0.247899	0.24745	0.246105	0.248327	0.251397	1	3	3	4	3	4	3	2	4	3
F7081_H	Diversity	0.269461	0.256548	0.25628	0.256707	0.256027	0.257197	0.256543	0.255833	0.257558	0.256472	0.256003	0.256862	3	5	3	5	1	4	5	4	5	5
F7082_H	Diversity	0.250975	0.25759	0.257119	0.259206	0.258284	0.255289	0.256835	0.257786	0.25499	0.256331	0.25967	0.260391	4	3	5	5	4	1	1	5	4	3
F712_H	Diversity	0.260465	0.254742	0.251816	0.251623	0.256833	0.256798	0.25693	0.25623	0.256164	0.25348	0.250857	0.256691	5	2	2	3	3	2	5	3	5	3
F748_H	Diversity	0.230311	0.254818	0.2583	0.256366	0.254745	0.254586	0.253325	0.25264	0.256832	0.253724	0.252834	0.25483	1	3	5	5	5	4	3	4	1	2
F752_H	Diversity	0.255525	0.252208	0.252961	0.251698	0.251328	0.252821	0.251046	0.252366	0.252754	0.251731	0.252817	0.25256	1	1	5	5	5	1	4	2	3	5
F838_H	Diversity	0.236773	0.249366	0.248796	0.248561	0.249869	0.24864	0.250762	0.251354	0.248515	0.249359	0.247714	0.250087	5	5	5	3	4	4	5	5	1	4
F874_H	Diversity	0.265171	0.247511	0.246913	0.243059	0.251131	0.247393	0.251208	0.246257	0.24766	0.245976	0.24783	0.247689	1	3	2	2	4	3	1	4	2	5
F888_H	Diversity	0.26326	0.254553	0.254983	0.255979	0.253955	0.254261	0.253255	0.254693	0.255076	0.254828	0.254059	0.254447	3	4	5	5	1	1	3	2	3	2
F894_H	Diversity	0.250258	0.255152	0.255045	0.254538	0.254119	0.25438	0.257172	0.255208	0.259742	0.253214	0.253684	0.254416	1	1	1	2	3	3	2	1	3	4
F908_H	Diversity	0.244035	0.254437	0.254648	0.255716	0.256441	0.254329	0.253049	0.251842	0.254087	0.25611	0.25395	0.254198	5	4	2	2	5	4	2	5	2	2
F912_H	Diversity	0.251323	0.253322	0.251708	0.253877	0.253445	0.252899	0.252028	0.255163	0.253279	0.253389	0.254111	0.253326	1	3	1	4	2	3	3	1	4	1
F918_H	Diversity	0.24684	0.256934	0.256506	0.258288	0.254274	0.257793	0.256373	0.257766	0.258154	0.256988	0.257177	0.256025	2	4	3	5	4	4	3	5	4	1
F922_H	Diversity	0.247683	0.255431	0.254666	0.255593	0.256165	0.254967	0.255871	0.253637	0.254884	0.255312	0.257167	0.256046	4	4	4	2	1	2	3	3	2	3
F924_H	Diversity	0.245037	0.256905	0.257487	0.255803	0.256084	0.255713	0.256932	0.258895	0.258558	0.256046	0.257399	0.256136	4	5	2	3	1	4	3	3	3	5
F98902_H	Diversity	0.265163	0.255559	0.255686	0.254072	0.255701	0.256356	0.25478	0.258042	0.253965	0.257073	0.254808	0.255103	2	1	5	1	4	5	1	2	4	3
FP1_H	Diversity	0.265314	0.252892	0.252006	0.251256	0.253138	0.2536	0.252658	0.253455	0.254813	0.251112	0.253469	0.253413	5	3	3	5	3	3	1	4	1	4
FR19_H	Diversity	0.260845	0.255473	0.256371	0.253864	0.255593	0.25237	0.256023	0.253964	0.256281	0.256917	0.255958	0.257385	5	5	4	1	5	5	2	5	5	3
FR697_H	Diversity	0.228014	0.23059	0.231747	0.229009	0.231516	0.231949	0.23046	0.229494	0.23078	0.228887	0.230295	0.231768	5	2	4	2	1	5	5	5	4	5
H99_H	Diversity	0.256217	0.251234	0.253691	0.251813	0.253841	0.251353	0.251024	0.254245	0.243108	0.253616	0.246592	0.253059	5	2	3	3	3	3	5	2	5	4
HMV5301_H	Diversity	0.240374	0.249865	0.249085	0.25126	0.250456	0.24982	0.249904	0.250623	0.248859	0.246941	0.25102	0.25068	2	2	2	2	1	3	3	4	5	5
HMV5325_H	Diversity	0.2539	0.249008	0.246804	0.247728	0.248682	0.248515	0.24814	0.2488	0.247648	0.253386	0.247413	0.252961	5	2	4	3	4	5	2	5	2	3
HMV5343_H	Diversity	0.250489	0.253551	0.253289	0.251959	0.252776	0.25599	0.253362	0.254003	0.25517	0.252524	0.252789	0.253653	3	1	5	5	3	3	2	3	5	4
HMV5347_H	Diversity	0.268164	0.261117	0.26236	0.26182	0.260263	0.26189	0.261507	0.259863	0.260233	0.26172	0.260884	0.260632	1	5	1	4	5	5	1	5	5	4
HMV5405_H	Diversity	0.245576	0.250434	0.251014	0.251319	0.248888	0.250964	0.250285	0.249877	0.248668	0.252736	0.250997	0.249592	1	5	2	2	3	4	4	1	2	2
HMV5409_H	Diversity	0.244213	0.252249	0.252314	0.250554	0.251936	0.253888	0.253301	0.25272	0.253157	0.252338	0.250478	0.251806	1	2	4	5	3	4	4	4	5	4
HMV5422_H	Diversity	0.251436	0.247068	0.247767	0.248563	0.24795	0.247166	0.246359	0.246053	0.244688	0.248505	0.246457	0.247175	2	5	4	5	5	1	1	2	1	2
HMV5502_H	Diversity	0.296761	0.260351	0.257843	0.260943	0.262391	0.260314	0.260753	0.261711	0.262356	0.259107	0.258413	0.25968	5	2	5	4	4	4	2	2	1	4
I198_H	Diversity	0.23571	0.253274	0.253663	0.252227	0.253634	0.252661	0.252054	0.252805	0.252789	0.253179	0.255699	0.254033	3	3	1	3	2	5	5	4	4	3
I233_H	Diversity		0.226292											1	1	3	2	1	1	5	1	1	2
I238_H	Diversity	0.253459	0.249544	0.249119	0.250816	0.250969	0.248009	0.247749	0.248909	0.250807	0.248555	0.250727	0.249781	5	3	1	5	5	4	1	2	4	2
I242_H	Diversity	0.254732	0.252462	0.252114	0.251911	0.254888	0.251597	0.252764	0.2526	0.25258	0.252591	0.25116	0.252412	1	5	1	4	2	2	4	4	5	2
I261_H	Diversity	0.237505	0.249207	0.248065	0.25003	0.249805	0.248324	0.248662	0.24994	0.247715	0.249827	0.250899	0.248803	2	4	4	4	1	1	4	4	4	5
I267_H	Diversity	0.238162	0.252292	0.251849	0.252147	0.253276	0.251205	0.25261	0.251895	0.25244	0.252419	0.253304	0.251779	4	1	1	2	4	1	3	1	4	4
IDT_H	Diversity	0.245093	0.24901	0.248768	0.24766	0.249244	0.24918	0.249964	0.248446	0.24947	0.248254	0.249175	0.249938	2	5	1	4	4	1	5	1	5	3
LAN496_H	Diversity	0.27039	0.244774	0.245335	0.24444	0.244384	0.245729	0.24548	0.24565	0.244572	0.244661	0.243607	0.243877	3	1	5	1	2	5	3	4	1	1
LH123Ht_H	Diversity	0.225861	0.241899	0.239589	0.243053	0.24249	0.24154	0.244523	0.241063	0.240464	0.24104	0.242941	0.242283	4	1	2	2	3	5	5	3	4	4
LH145_H	Diversity	0.268158	0.265654	0.266156	0.266634	0.26527	0.265533	0.265826	0.268389	0.26279	0.265114	0.26686	0.263969	4	1	4	3	3	3	4	4	4	1
LH38_H	Diversity	0.244677	0.250085	0.250455	0.254063	0.24984	0.249497	0.249294	0.250599	0.249944	0.250372	0.246802	0.249987	2	2	2	3	4	5	1	2	1	4
LH39_H	Diversity	0.251824	0.247876	0.249285	0.245273	0.248498	0.246086	0.248363	0.246778	0.246471	0.25043	0.248358	0.249216	4	5	1	5	1	4	2	2	5	1
LH59_H	Diversity	0.191246	0.239103	0.239824	0.237365	0.237812	0.242095	0.238248	0.240897	0.238154	0.240096	0.237954	0.238589	2	5	1	1	1	4	2	1	1	2
LH60_H	Diversity	0.241116	0.24488	0.241517	0.245814	0.243298	0.246254	0.245317	0.245097	0.245973	0.245897	0.246037	0.243596	4	4	5	4	3	1	1	4	3	4
LH65_H	Diversity	0.237814	0.231898	0.230232	0.232364	0.232775	0.229364	0.231384	0.232002	0.232328	0.231505	0.23586	0.231166	3	3	4	4	5	5	5	5	1	1
LH74_H	Diversity	0.265306	0.265816	0.266191	0.265308	0.265529	0.268215	0.265065	0.265042	0.262546	0.264367	0.26796	0.267939	2	3	1	5	5	2	1	3	3	4
LH82_H	Diversity	0.243701	0.253515	0.253879	0.25415	0.253202	0.254497	0.254986	0.252145	0.251597	0.253789	0.254146	0.252758	1	4	5	2	3	2	1	5	3	4
LH93_H	Diversity	0.246381	0.250514	0.249834	0.250726	0.251063	0.250477	0.249266	0.250281	0.249257	0.251567	0.252012	0.25066	5	4	4	1	2	1	5	1	2	2
Lo1016_H	Diversity	0.272398	0.249043	0.246498	0.249188	0.25074	0.250597	0.24866	0.250076	0.250344	0.247782	0.248068	0.248478	2	1	3	3	3	1	4	2	2	5
Lo1026_H	Diversity	0.26699	0.252671	0.251287	0.252623	0.25397	0.252087	0.253464	0.250928	0.252782	0.253223	0.25461	0.251734	2	5	4	4	2	3	2	3	3	5
Lo1035_H	Diversity	0.253093	0.239608	0.240597	0.238447	0.237658	0.240711	0.240532	0.239546	0.238809	0.238428	0.241418	0.239933	4	3	1	3	2	5	3	2	4	2
Lo1038_H	Diversity	0.241263	0.25153	0.251201	0.252705	0.252882	0.251971	0.251821	0.252284	0.250747	0.251968	0.249842	0.249879	4	4	2	2	2	3	5	3	1	1
Lo1056_H	Diversity	0.238318	0.230353	0.231621	0.230169	0.230668	0.229708	0.230815	0.232685	0.228513	0.226684	0.231456	0.231213	2	2	2	4	3	1	3	2	1	2
Lo1063_H	Diversity	0.235541	0.248095	0.245514	0.249226	0.24803	0.247195	0.247194	0.24668	0.249051	0.250131	0.247869	0.250064	5	3	4	3	1	1	3	1	2	3
Lo1087_H	Diversity	0.228365	0.24392	0.243721	0.245572	0.245	0.244623	0.241198	0.245052	0.244018	0.24449	0.242744	0.242777	1	4	5	1	2	2	1	4	5	1
Lo1094_H	Diversity	0.243558	0.248365	0.248052	0.247004	0.248671	0.247085	0.248058	0.248903	0.248523	0.248683	0.251032	0.247639	2	1	3	4	1	4	4	4	2	4
Lo1095_H	Diversity	0.235569	0.250015	0.249776	0.247059	0.249958	0.251624	0.248137	0.249624	0.251501	0.250958	0.251559	0.249954	4	1	3	3	5	1	4	5	2	2
Lo1101_H	Diversity	0.252953	0.255541	0.25606	0.255937	0.254409	0.257799	0.255796	0.254061	0.256283	0.255788	0.253895	0.25538	2	3	2	5	4	3	3	1	4	4
Lo1106_H	Diversity	0.245228	0.254969	0.255222	0.254199	0.256352	0.256863	0.255081	0.253659	0.255732	0.25425	0.254393	0.253936	3	5	5	1	4	4	4	5	1	2
Lo1123_H	Diversity	0.259829	0.263059	0.259235	0.258008	0.262629	0.26349	0.266704	0.266554	0.264658	0.264275	0.262024	0.263016	3	2	4	2	1	3	3	1	5	1
Lo1124_H	Diversity	0.225289	0.232854	0.233444	0.236147	0.233414	0.23156	0.22872	0.230907	0.235595	0.230951	0.232447	0.235358	2	1	1	5	2	5	3	5	5	2
Lo1172_H	Diversity	0.237437	0.241179	0.239146	0.240983	0.241968	0.243424	0.238933	0.24092	0.242332	0.244468	0.239455	0.240165	2	2	4	1	5	5	5	1	3	5
Lo1180_H	Diversity	0.257016	0.248693	0.249307	0.248069	0.248215	0.246938	0.250443	0.250934	0.249199	0.243877	0.250119	0.249827	4	4	2	4	1	5	4	2	4	3
Lo1187_H	Diversity	0.25793	0.255754	0.25564	0.255335	0.254766	0.253352	0.255721	0.2555	0.256455	0.257113	0.255913	0.257742	5	5	2	4	2	5	2	5	3	2
Lo1199_H	Diversity	0.255412	0.251534	0.250842	0.250556	0.25029	0.250929	0.253101	0.252745	0.251817	0.252561	0.251115	0.251387	4	3	1	2	4	4	5	2	1	5
Lo1203_H	Diversity	0.252407	0.245369	0.248404	0.246572	0.245138	0.247016	0.244679	0.244172	0.244888	0.245345	0.243773	0.243705	4	1	2	1	2	2	3	4	5	5
Lo1223_H	Diversity	0.243918	0.254393	0.255839	0.253876	0.25536	0.254388	0.253352	0.255726	0.254116	0.251164	0.255599	0.254515	4	3	4	1	2	5	2	2	3	1
Lo1242_H	Diversity	0.251596	0.242241	0.243703	0.238941	0.244994	0.243724	0.242702	0.240004	0.241636	0.241251	0.240483	0.244973	4	5	4	2	4	2	1	1	4	4
Lo1251_H	Diversity	0.253603	0.247472	0.247788	0.248703	0.247192	0.247306	0.247667	0.247422	0.247687	0.246787	0.246909	0.24726	1	1	2	3	3	1	3	3	1	2
Lo1253_H	Diversity	0.256024	0.242776	0.243604	0.242423	0.241177	0.241751	0.244606	0.242689	0.241381	0.243293	0.24351	0.243325	5	2	1	5	2	3	5	4	5	3
Lo1261_H	Diversity	0.254905	0.253192	0.252565	0.252787	0.254414	0.257233	0.250603	0.252709	0.25391	0.252796	0.249011	0.255895	5	5	4	1	3	1	3	5	2	4
Lo1266_H	Diversity	0.221681	0.253894	0.253909	0.252749	0.254155	0.251741	0.252409	0.256122	0.255068	0.255149	0.254481	0.253152	4	3	5	1	2	3	2	5	5	4
Lo1270_H	Diversity	0.228844	0.238968	0.241345	0.237745	0.237153	0.238136	0.237617	0.237024	0.238462	0.238025	0.242324	0.241845	1	5	1	3	5	1	4	4	4	5
Lo1273_H	Diversity	0.267896	0.254938	0.254241	0.256507	0.25803	0.255203	0.255358	0.253044	0.25345	0.253286	0.255579	0.254686	3	1	3	1	5	4	1	2	5	5
Lo1274_H	Diversity	0.246272	0.239893	0.238208	0.239786	0.23979	0.238461	0.241415	0.240994	0.239998	0.240872	0.239664	0.239747	1	4	3	4	2	5	2	4	4	5
Lo1280_H	Diversity	0.218322	0.239432	0.240431	0.243211	0.240406	0.238748	0.240544	0.239675	0.237953	0.234517	0.238524	0.240305	4	1	2	3	1	3	5	2	2	2
Lo1282_H	Diversity	0.239511	0.240979	0.240195	0.241359	0.241505	0.241952	0.24091	0.24062	0.240116	0.240649	0.240219	0.242266	2	5	4	1	2	3	4	3	3	5
Lo1284_H	Diversity	0.245305	0.239556	0.240526	0.238201	0.236359	0.240491	0.239182	0.239435	0.243009	0.239481	0.23992	0.238956	1	2	1	4	4	3	2	1	2	3
Lo1288_H	Diversity	0.221379	0.23451	0.234312	0.235399	0.236225	0.234947	0.233243	0.234111	0.235011	0.234385	0.233016	0.234448	3	3	4	1	3	4	3	4	1	1
Lo1290_H	Diversity	0.248057	0.22873	0.228985	0.225782	0.228502	0.229322	0.229092	0.230731	0.226899	0.228928	0.229194	0.22986	1	4	3	2	2	2	1	2	3	1
Lo1301_H	Diversity	0.239415	0.248684	0.24894	0.249583	0.247154	0.246056	0.249261	0.248086	0.250084	0.249193	0.250289	0.248192	3	3	2	3	2	3	2	4	3	1
Lo904_H	Diversity	0.267706	0.255175	0.256051	0.257864	0.255654	0.254031	0.255404	0.256155	0.253423	0.254758	0.253772	0.254637	3	4	2	4	3	3	1	3	2	3
Lp5_H	Diversity	0.245618	0.256037	0.255749	0.258381	0.256268	0.259055	0.257562	0.255376	0.252364	0.254675	0.257499	0.253438	2	4	4	5	1	5	1	2	5	5
ML606_H	Diversity	0.266026	0.248185	0.246571	0.248569	0.246951	0.248874	0.248586	0.250073	0.24697	0.248329	0.249224	0.247704	3	5	5	5	3	1	5	3	1	3
Mo15W_H	Diversity	0.247049	0.251733	0.252498	0.251299	0.250576	0.252019	0.252602	0.250638	0.251859	0.251986	0.254067	0.249784	1	2	5	4	2	5	5	4	4	1
Mo17_H	Diversity	0.233666	0.22785	0.226926	0.230107	0.225971	0.227346	0.225413	0.226476	0.227583	0.232172	0.22937	0.227131	4	1	3	5	2	2	1	1	5	3
MS153_H	Diversity	0.265245	0.253335	0.254891	0.252608	0.252091	0.253485	0.254269	0.253384	0.251928	0.253054	0.253492	0.254148	5	1	5	5	3	5	5	5	5	3
MS71_H	Diversity	0.257958	0.251518	0.252179	0.252546	0.250181	0.250941	0.249904	0.251818	0.251694	0.251797	0.252093	0.252033	5	5	1	4	5	3	1	5	1	5
N16_H	Diversity	0.251391	0.253935	0.254219	0.2537	0.25437	0.253273	0.253631	0.25406	0.2548	0.252161	0.255239	0.253893	1	4	5	1	3	3	1	5	4	2
N192_H	Diversity	0.277547	0.259256	0.259135	0.260474	0.260184	0.258184	0.260566	0.259901	0.25638	0.259431	0.258037	0.260266	5	3	5	2	5	4	1	5	2	1
N22_H	Diversity	0.26671	0.25284	0.254111	0.251832	0.254231	0.253094	0.252654	0.253909	0.252636	0.249311	0.2533	0.253322	5	1	2	4	2	2	4	5	2	3
N25_H	Diversity	0.252302	0.251965	0.251112	0.252177	0.251791	0.252056	0.252618	0.252977	0.250603	0.250889	0.253023	0.252409	1	3	3	5	2	3	4	3	3	2
N6_H	Diversity	0.269813	0.248585	0.249252	0.248812	0.24846	0.249343	0.24784	0.249017	0.249262	0.247973	0.248068	0.247829	3	1	3	3	5	4	3	3	3	1
NC290_H	Diversity	0.233868	0.240084	0.242347	0.240274	0.238992	0.239612	0.242075	0.238833	0.241091	0.239821	0.238845	0.238947	5	3	1	3	4	2	4	1	1	1
NC358_H	Diversity	0.278465	0.252225	0.254167	0.25299	0.252561	0.253956	0.252789	0.251772	0.253739	0.248927	0.250839	0.250514	1	1	5	5	5	5	5	2	1	1
NDB8_H	Diversity	0.229592	0.255569	0.255086	0.251112	0.256887	0.257731	0.254577	0.255617	0.2578	0.252909	0.256818	0.257154	3	1	4	5	3	5	1	4	5	3
NK764_H	Diversity	0.269822	0.262964	0.262486	0.265319	0.261878	0.263702	0.262008	0.261188	0.262087	0.262154	0.264138	0.264679	4	4	3	4	1	1	3	4	4	2
NK807_H	Diversity	0.247787	0.255154	0.255243	0.254395	0.253778	0.25607	0.253762	0.258047	0.257021	0.255263	0.252938	0.255018	4	4	2	5	4	4	3	5	1	5
NQ508_H	Diversity	0.248568	0.251789	0.252258	0.25202	0.252344	0.254035	0.251345	0.252304	0.250895	0.251952	0.249321	0.251418	2	2	3	3	4	1	5	1	3	2
NS701_H	Diversity	0.248638	0.263954	0.26342	0.266279	0.263124	0.265949	0.262581	0.262089	0.264545	0.263904	0.265159	0.262487	2	4	5	5	5	4	5	2	5	2
Oh02_H	Diversity	0.257765	0.252013	0.25306	0.249966	0.254132	0.253146	0.25051	0.251827	0.252481	0.250791	0.252834	0.251381	4	3	2	2	5	2	4	2	3	4
Oh33_H	Diversity	0.260175	0.252971	0.251828	0.253123	0.254112	0.252439	0.252042	0.254055	0.252953	0.252606	0.252488	0.254066	4	2	1	1	5	4	4	3	5	2
Oh40B_H	Diversity	0.228481	0.243181	0.244246	0.24315	0.243585	0.241495	0.242955	0.24258	0.242027	0.243374	0.245301	0.243096	4	4	4	5	3	3	4	5	2	3
Oh43_H	Diversity	0.252766	0.244736	0.243426	0.248408	0.242229	0.244328	0.247889	0.242517	0.245707	0.247401	0.242816	0.242637	3	4	5	5	5	4	3	5	3	3
Os426_H	Diversity	0.254995	0.253449	0.25098	0.254354	0.2551	0.254283	0.255816	0.252668	0.252196	0.254193	0.252027	0.252869	4	3	2	3	1	1	1	4	3	5
P465P_H	Diversity	0.242533	0.2509	0.251924	0.251192	0.249596	0.250216	0.251668	0.25162	0.251876	0.252223	0.248999	0.249686	2	2	1	1	1	2	1	5	1	3
Pa36_H	Diversity	0.24764	0.255904	0.255723	0.255522	0.254893	0.255356	0.255372	0.255878	0.257181	0.256455	0.25718	0.255477	2	2	5	5	5	1	3	1	4	2
Pa405_H	Diversity	0.237349	0.25355	0.25206	0.252919	0.25352	0.253882	0.254477	0.253452	0.255337	0.253505	0.250554	0.255794	5	2	4	5	3	5	3	1	5	5
Pa91_H	Diversity	0.232162	0.24748	0.246877	0.245562	0.249223	0.2479	0.248666	0.247211	0.245274	0.246589	0.247076	0.250418	1	5	3	2	2	2	2	3	4	3
PB116_H	Diversity	0.242863	0.243982	0.244826	0.244005	0.240847	0.243278	0.2438	0.244184	0.241875	0.248083	0.24539	0.243529	2	5	1	1	1	5	3	5	1	2
PB98TR_H	Diversity	0.254276	0.25297	0.253637	0.253466	0.25264	0.253648	0.254127	0.254175	0.251584	0.25304	0.252553	0.250829	5	3	1	2	4	4	5	3	5	1
PH207_H	Diversity	0.250172	0.255317	0.255781	0.254025	0.257075	0.255378	0.255855	0.257115	0.254521	0.25471	0.254209	0.254499	3	1	5	2	3	5	3	3	4	2
PHB09_H	Diversity	0.256167	0.252046	0.253201	0.254345	0.251198	0.252185	0.253598	0.251785	0.252314	0.251074	0.252649	0.248109	4	2	1	1	4	5	4	4	1	3
PHG35_H	Diversity	0.245037	0.244889	0.244458	0.244129	0.246005	0.246461	0.243344	0.245467	0.245273	0.24418	0.244026	0.245548	5	1	3	2	5	3	2	3	1	5
PHG39_H	Diversity	0.25788	0.251409	0.255189	0.25452	0.249845	0.252091	0.247989	0.250841	0.251488	0.252827	0.247383	0.251919	4	3	1	1	5	1	5	5	1	2
PHG47_H	Diversity	0.250221	0.249372	0.250852	0.249966	0.250569	0.249802	0.250147	0.246853	0.248614	0.24925	0.249152	0.248518	5	1	2	1	4	1	2	3	2	1
PHG50_H	Diversity	0.261163	0.253448	0.252603	0.255416	0.250977	0.256255	0.253099	0.251779	0.251408	0.256664	0.253078	0.253197	1	3	2	2	2	2	5	1	3	2
PHG71_H	Diversity	0.261446	0.26182	0.263011	0.263646	0.262581	0.258947	0.26111	0.261449	0.262362	0.262453	0.261059	0.261577	5	4	1	1	4	4	4	3	3	4
PHG80_H	Diversity	0.251946	0.244449	0.245539	0.246457	0.244324	0.243565	0.245281	0.243739	0.243262	0.244481	0.245456	0.242384	1	2	5	3	3	2	3	1	5	2
PHG83_H	Diversity	0.240534	0.248797	0.245301	0.248249	0.248722	0.249512	0.249732	0.251445	0.248155	0.247221	0.25034	0.249288	4	5	2	1	3	2	2	2	2	5
PHG84_H	Diversity	0.221867	0.238288	0.242214	0.23815	0.235774	0.237497	0.239308	0.236469	0.236796	0.241058	0.234752	0.240859	3	2	3	2	5	2	2	1	3	3
PHG86_H	Diversity	0.264091	0.255215	0.255565	0.254269	0.254688	0.254096	0.25489	0.257188	0.253066	0.255286	0.255895	0.257208	1	2	1	2	5	4	1	5	4	2
PHH93_H	Diversity	0.247939	0.25404	0.25345	0.256603	0.252167	0.25654	0.254089	0.252374	0.254263	0.252986	0.253398	0.254528	3	3	3	3	3	1	2	1	5	5
PHJ40_H	Diversity	0.246689	0.243451	0.243634	0.241751	0.245577	0.242638	0.244517	0.243855	0.24274	0.244191	0.243521	0.242088	5	4	5	1	3	3	1	3	3	3
PHK29_H	Diversity	0.256502	0.248989	0.249206	0.250574	0.249081	0.247758	0.248391	0.249302	0.249324	0.248342	0.248006	0.249904	1	5	1	3	3	2	4	4	4	1
PHK76_H	Diversity	0.227442	0.236083	0.238899	0.236307	0.23315	0.237204	0.237408	0.234577	0.235811	0.23692	0.236005	0.234551	5	4	5	2	4	1	5	1	5	2
PHR36_H	Diversity	0.252445	0.25294	0.256266	0.254129	0.254002	0.255678	0.2551	0.249583	0.252266	0.250195	0.249966	0.25222	3	4	1	2	1	1	5	2	3	2
PHT77_H	Diversity	0.242014	0.24071	0.241627	0.240796	0.24267	0.238331	0.240411	0.24168	0.241429	0.238852	0.241255	0.240044	2	1	2	4	1	3	3	3	5	3
PHV63_H	Diversity	0.234002	0.246214	0.247213	0.245834	0.244871	0.246798	0.246687	0.24683	0.246734	0.245509	0.245732	0.245937	3	5	1	2	4	3	5	1	5	4
PHW65_H	Diversity	0.231281	0.23676	0.237425	0.235832	0.234135	0.238145	0.234243	0.238091	0.238327	0.235879	0.237399	0.238129	3	5	5	2	2	4	4	5	2	5
PHZ51_H	Diversity	0.258938	0.243901	0.243543	0.243318	0.245016	0.243144	0.243602	0.243698	0.246869	0.243729	0.242111	0.243977	1	3	3	4	5	1	2	3	3	4
SC-Malawi_H	Diversity	0.259909	0.250825	0.250752	0.250808	0.250836	0.251852	0.251368	0.252103	0.248999	0.249688	0.250829	0.251022	5	5	1	2	1	3	4	2	3	4
SGI061_H	Diversity	0.257664	0.251299	0.250728	0.252357	0.251826	0.251359	0.253713	0.250684	0.249086	0.250701	0.250941	0.251593	1	1	3	1	3	1	5	4	3	3
UH250_H	Diversity	0.257562	0.264993	0.267266	0.260621	0.263979	0.264965	0.262812	0.270968	0.266511	0.263849	0.262702	0.266262	3	4	2	2	5	4	2	5	3	4
UH_2500_H	Diversity	0.245093	0.257477	0.258088	0.257219	0.255826	0.257009	0.2579	0.256023	0.257577	0.257052	0.259998	0.258072	2	5	1	5	1	3	1	4	4	3
UH304_H	Diversity	0.267113	0.25301	0.253737	0.256971	0.250992	0.252575	0.251073	0.255854	0.251908	0.249065	0.252064	0.255864	3	3	4	2	4	2	1	4	3	1
UH_6102_H	Diversity	0.253396	0.260855	0.264417	0.259258	0.256814	0.261063	0.264423	0.259349	0.259364	0.260019	0.262946	0.260898	2	2	4	5	1	3	1	2	2	4
UH_6179_H	Diversity	0.250679	0.252739	0.253423	0.253413	0.253029	0.251349	0.253117	0.252574	0.250735	0.252293	0.254206	0.253251	1	5	2	4	5	2	5	3	4	4
UH_P024_H	Diversity	0.229539	0.256442	0.256289	0.258163	0.256903	0.257768	0.255583	0.255667	0.257584	0.256088	0.254143	0.256231	5	3	1	3	5	2	2	1	1	1
UH_P060_H	Diversity	0.286187	0.254168	0.25389	0.255011	0.252139	0.253795	0.254553	0.255531	0.253382	0.254435	0.253723	0.255224	4	2	4	4	3	3	5	2	3	2
UH_P064_H	Diversity	0.240414	0.258129	0.257947	0.258219	0.260611	0.257718	0.258182	0.257935	0.258182	0.256861	0.257689	0.25795	3	4	1	5	1	2	4	3	2	3
UH_P074_H	Diversity	0.282159	0.256056	0.255081	0.253598	0.25783	0.257995	0.257276	0.255698	0.256472	0.254039	0.254551	0.258019	4	4	1	5	5	5	1	4	1	4
UH_P087_H	Diversity	0.271196	0.260566	0.260446	0.259259	0.261474	0.260582	0.263748	0.25888	0.2619	0.259783	0.258828	0.260756	2	5	5	2	1	5	2	5	1	3
UH_P089_H	Diversity	0.243028	0.250409	0.249948	0.252252	0.250901	0.25206	0.249678	0.251147	0.249687	0.250352	0.247414	0.250651	3	3	3	5	4	4	2	5	3	4
UH_P104_H	Diversity	0.255202	0.263435	0.263773	0.260211	0.263438	0.263309	0.262432	0.266886	0.266155	0.260502	0.263532	0.26411	5	2	3	3	5	4	2	4	4	1
UH_P115_H	Diversity	0.252736	0.258164	0.258696	0.257402	0.256662	0.261036	0.256153	0.260946	0.255329	0.25873	0.257866	0.258816	2	5	5	3	2	4	1	2	5	1
UH_P128_H	Diversity	0.266656	0.255916	0.25775	0.255232	0.25609	0.255825	0.25429	0.257292	0.256749	0.253023	0.256503	0.256409	5	4	2	5	4	1	4	4	4	2
UH_P148_H	Diversity	0.258945	0.259901	0.260753	0.258997	0.261549	0.260671	0.258981	0.259536	0.259905	0.262351	0.256206	0.260061	5	2	1	5	2	1	4	3	1	3
UH_S018_H	Diversity	0.251361	0.255963	0.253748	0.25641	0.257057	0.256553	0.256277	0.254238	0.256754	0.256382	0.255955	0.256256	5	5	4	4	2	1	5	5	4	5
UH_S020_H	Diversity	0.261194	0.254922	0.254638	0.254005	0.254808	0.2542	0.25507	0.255457	0.252646	0.256681	0.256634	0.255078	5	2	2	2	3	1	1	3	4	2
UH_S025_H	Diversity	0.254925	0.260085	0.262429	0.261345	0.25902	0.25904	0.259487	0.261541	0.257856	0.261092	0.260854	0.258189	2	5	5	3	3	3	4	5	4	4
Va26_H	Diversity	0.248638	0.25044	0.247896	0.248384	0.251265	0.250727	0.249838	0.2514	0.251755	0.251087	0.252831	0.249217	1	3	2	3	5	2	1	5	4	2
W117_H	Diversity	0.252892	0.249824	0.250299	0.250553	0.250553	0.25227	0.250484	0.249428	0.24542	0.250294	0.248715	0.250221	4	2	2	2	4	2	2	4	3	5
W153R_H	Diversity	0.261203	0.254662	0.257193	0.254509	0.255554	0.253541	0.259304	0.253308	0.253785	0.257234	0.248618	0.253578	2	3	5	1	1	2	1	3	2	3
W182E_H	Diversity	0.259455	0.253813	0.252181	0.253859	0.252736	0.253604	0.254647	0.253995	0.254262	0.254168	0.253342	0.255341	4	1	4	4	4	5	4	1	1	4
W23_H	Diversity	0.241639	0.252235	0.252601	0.25253	0.249437	0.249867	0.253081	0.252587	0.254629	0.252445	0.25175	0.253427	3	4	1	1	3	3	3	5	4	5
W602S_H	Diversity	0.245559	0.247406	0.247506	0.247148	0.248051	0.245525	0.247072	0.249323	0.249987	0.248336	0.245292	0.245817	5	3	4	5	5	3	3	2	2	1
W604S_H	Diversity	0.265344	0.248307	0.247437	0.247637	0.248854	0.247203	0.247763	0.247303	0.247993	0.251078	0.24951	0.24829	1	2	1	3	2	1	4	4	2	4
W64A_H	Diversity	0.282842	0.255231	0.254371	0.256655	0.254648	0.25527	0.254028	0.254509	0.255842	0.253391	0.26052	0.25308	4	5	5	1	3	1	2	5	3	4
W9_H	Diversity	0.288718	0.255845	0.255416	0.25438	0.255879	0.253164	0.255706	0.257748	0.259202	0.255635	0.256148	0.255173	1	3	1	1	3	3	1	2	5	4
W95115_H	Diversity	0.244093	0.255064	0.253983	0.255073	0.255837	0.256534	0.256221	0.255628	0.255765	0.253957	0.254793	0.252845	4	5	4	4	1	2	3	4	2	4
Wf9_H	Diversity	0.251597	0.260003	0.262268	0.261268	0.262155	0.261613	0.260038	0.259135	0.255945	0.25652	0.259089	0.262003	3	4	3	3	4	5	5	1	3	3
11430_H	Diversity	0.265171	0.251024	0.249687	0.249488	0.252687	0.250426	0.250062	0.25127	0.251249	0.2508	0.252109	0.252466	4	5	3	4	2	3	3	4	1	2
DZ_PG_02	PG_1950	0.265573	0.268427	0.264598	0.269796	0.267172	0.269991	0.268451	0.268142	0.271604	0.26907	0.267717	0.267732	4	3	4	4	4	1	1	3	1	3
DZ_PG_05	PG_1950	0.246656	0.263655	0.265608	0.262799	0.262858	0.263558	0.264499	0.264836	0.26415	0.262768	0.262632	0.262845	3	1	1	3	2	1	1	4	2	2
DZ_PG_08	PG_1950	0.28406	0.254669	0.253228	0.259468	0.251736	0.251837	0.24837	0.256753	0.254934	0.261017	0.255265	0.254082	1	1	3	2	1	1	4	4	2	5
DZ_PG_10	PG_1950	0.255723	0.275101	0.275217	0.275628	0.27484	0.278255	0.272381	0.279116	0.276469	0.274097	0.276904	0.268106	5	2	1	4	2	4	4	3	3	4
DZ_PG_16	PG_1950	0.301417	0.27375	0.274114	0.271451	0.275116	0.273161	0.273383	0.274343	0.272092	0.274848	0.273393	0.275601	1	5	2	1	1	2	2	4	3	5
DZ_PG_17	PG_1950	0.256624	0.271692	0.271292	0.272232	0.273971	0.269618	0.275194	0.267153	0.270146	0.275048	0.270926	0.271336	1	2	5	1	3	5	3	2	5	4
DZ_PG_20	PG_1950	0.289378	0.271714	0.273661	0.27031	0.272674	0.27209	0.271093	0.269788	0.269033	0.27536	0.272824	0.27031	5	4	3	5	4	2	2	1	4	1
DZ_PG_21	PG_1950	0.273666	0.261627	0.26225	0.258573	0.262317	0.260515	0.26299	0.266046	0.257721	0.261181	0.262891	0.261789	2	5	1	5	5	4	2	2	4	4
DZ_PG_22	PG_1950	0.281327	0.268063	0.263287	0.265209	0.268043	0.271679	0.269925	0.267114	0.270822	0.270982	0.264244	0.269328	3	4	4	4	2	5	4	3	4	4
DZ_PG_24	PG_1950	0.287775	0.276324	0.277864	0.27629	0.277575	0.270404	0.274898	0.280074	0.273996	0.278948	0.277745	0.275443	4	4	2	1	4	1	2	5	1	1
DZ_PG_27	PG_1950	0.277274	0.273054	0.272155	0.271415	0.274523	0.274428	0.274568	0.266551	0.27124	0.274662	0.275631	0.275364	3	3	5	2	1	2	2	1	2	3
DZ_PG_30	PG_1950	0.262297	0.264885	0.265524	0.258942	0.263764	0.264877	0.26576	0.267082	0.26767	0.262031	0.266334	0.266864	5	5	2	3	4	4	3	4	5	1
DZ_PG_31	PG_1950	0.269632	0.264786	0.265653	0.265521	0.265903	0.262298	0.266643	0.261024	0.263273	0.26559	0.263491	0.268459	3	2	2	5	3	2	1	4	3	3
DZ_PG_32	PG_1950	0.273199	0.263937	0.260574	0.258856	0.266512	0.267477	0.259854	0.259999	0.267827	0.26603	0.267191	0.265054	4	1	3	1	1	3	1	2	4	2
DZ_PG_33	PG_1950	0.289611	0.263577	0.260782	0.263106	0.267343	0.265652	0.260044	0.260756	0.265057	0.265252	0.263829	0.263946	4	1	1	2	1	3	5	1	1	4
DZ_PG_35	PG_1950	0.264521	0.260656	0.259499	0.262676	0.259633	0.261957	0.259455	0.259299	0.259213	0.260523	0.259012	0.265291	2	3	3	4	3	3	5	1	3	2
DZ_PG_37	PG_1950	0.248276	0.26768	0.263892	0.267427	0.266636	0.268082	0.269769	0.269708	0.26774	0.268882	0.267592	0.267073	1	3	2	3	2	1	4	1	4	1
DZ_PG_47	PG_1950	0.281648	0.285809	0.274798	0.287107	0.288254	0.28576	0.285763	0.288728	0.287275	0.285927	0.287074	0.287408	1	1	5	2	4	4	5	5	1	1
DZ_PG_50	PG_1950	0.283232	0.276422	0.277198	0.27756	0.276306	0.276485	0.277261	0.272555	0.275777	0.276491	0.278707	0.27588	2	2	1	2	2	5	3	2	2	3
DZ_PG_51	PG_1950	0.276746	0.262647	0.26263	0.264711	0.260427	0.265073	0.26408	0.260726	0.263616	0.262328	0.262296	0.260582	3	2	4	3	3	3	3	3	1	2
DZ_PG_53	PG_1950	0.268291	0.259944	0.262096	0.260035	0.259076	0.262009	0.259932	0.258229	0.258905	0.259317	0.259223	0.260616	2	4	4	3	3	3	3	3	5	3
DZ_PG_54	PG_1950	0.255407	0.267254	0.26773	0.265798	0.263825	0.271757	0.268129	0.271518	0.265598	0.269177	0.26533	0.263678	2	4	3	4	5	4	4	2	2	5
DZ_PG_55	PG_1950	0.288065	0.265383	0.264948	0.26598	0.264881	0.267532	0.266144	0.260577	0.266835	0.267517	0.264681	0.264739	4	3	4	1	5	2	1	5	3	2
DZ_PG_03	PG_1980	0.25814	0.254989	0.254369	0.256201	0.253588	0.25623	0.255925	0.255189	0.254769	0.254453	0.25618	0.252989	3	5	4	3	2	1	5	3	2	1
DZ_PG_04	PG_1980	0.260356	0.261802	0.26037	0.259356	0.259985	0.265245	0.264869	0.259785	0.26217	0.254062	0.266673	0.265508	1	2	3	1	2	2	4	2	2	3
DZ_PG_06	PG_1980	0.23923	0.255162	0.256924	0.255638	0.253773	0.254539	0.258261	0.253416	0.254632	0.254159	0.257414	0.252869	4	3	1	2	3	3	1	1	1	2
DZ_PG_09	PG_1980	0.248791	0.25846	0.260881	0.25871	0.25578	0.263792	0.258382	0.257811	0.262721	0.252681	0.257122	0.256726	3	1	2	4	3	5	4	4	4	1
DZ_PG_12	PG_1980	0.274047	0.270626	0.270373	0.271247	0.271875	0.271266	0.27046	0.271515	0.270804	0.267176	0.269229	0.27231	2	1	1	3	1	4	3	2	4	2
DZ_PG_14	PG_1980	0.249023	0.249006	0.253999	0.247904	0.246373	0.246316	0.250335	0.246464	0.249108	0.246638	0.254447	0.248475	4	2	4	4	4	2	4	3	1	5
DZ_PG_18	PG_1980	0.222974	0.26366	0.260913	0.263191	0.264654	0.264291	0.265145	0.263399	0.261628	0.263689	0.265719	0.263976	4	3	5	1	2	1	1	5	2	3
DZ_PG_19	PG_1980	0.273336	0.27157	0.26933	0.271124	0.270021	0.273096	0.266852	0.275362	0.276511	0.272192	0.268556	0.272657	2	2	4	4	1	1	1	1	3	4
DZ_PG_39	PG_1980	0.263735	0.256349	0.257801	0.253406	0.256633	0.257366	0.256537	0.255726	0.255432	0.25531	0.254223	0.261056	5	4	3	3	5	3	2	4	4	4
DZ_PG_44	PG_1980	0.281227	0.260152	0.260472	0.258978	0.258773	0.264376	0.259291	0.259524	0.259477	0.259457	0.260825	0.260345	1	4	2	1	1	2	2	2	5	1
DZ_PG_46	PG_1980	0.243772	0.262647	0.263359	0.263185	0.262852	0.261821	0.262212	0.264112	0.26357	0.262311	0.26241	0.260642	1	1	1	2	4	4	3	1	3	4
DZ_PG_48	PG_1980	0.265131	0.263379	0.266212	0.260259	0.26123	0.263811	0.264768	0.261172	0.26428	0.264434	0.263606	0.26402	2	4	2	5	4	3	3	3	1	2
DZ_PG_52	PG_1980	0.257526	0.260832	0.256858	0.263693	0.259689	0.261396	0.262199	0.263566	0.261247	0.261591	0.259685	0.258391	3	3	3	2	3	4	2	4	3	3
DZ_PG_01	PG_2000	0.259158	0.268136	0.268284	0.268539	0.267548	0.269822	0.26694	0.264908	0.267685	0.269264	0.270457	0.267907	2	2	2	3	1	2	4	2	1	4
DZ_PG_11	PG_2000	0.239984	0.264645	0.263616	0.264294	0.264272	0.263924	0.268524	0.263325	0.261097	0.266947	0.26672	0.263731	2	5	4	3	2	5	2	5	2	2
DZ_PG_13	PG_2000	0.271204	0.265138	0.264968	0.26568	0.266402	0.263973	0.2647	0.265451	0.264991	0.265112	0.264628	0.265477	1	5	4	4	1	1	3	1	5	1
DZ_PG_23	PG_2000	0.271658	0.270867	0.272437	0.270254	0.270827	0.271004	0.270725	0.267944	0.271824	0.27001	0.271135	0.272506	1	4	2	3	4	5	5	1	3	5
DZ_PG_25	PG_2000	0.250665	0.264916	0.26511	0.26237	0.264289	0.265554	0.266332	0.264681	0.265307	0.263708	0.266766	0.265048	5	4	1	1	3	3	4	4	1	2
DZ_PG_26	PG_2000	0.263928	0.268554	0.268927	0.269107	0.269123	0.270091	0.269216	0.268246	0.264838	0.269718	0.266294	0.269983	5	1	4	1	4	2	5	2	3	2
DZ_PG_34	PG_2000	0.269177	0.269146	0.267572	0.269451	0.269297	0.271508	0.268346	0.269777	0.269657	0.268447	0.268346	0.269057	1	3	3	3	4	3	5	1	5	4
DZ_PG_40	PG_2000	0.251026	0.264452	0.263813	0.265126	0.263274	0.262615	0.263705	0.266271	0.263468	0.265073	0.267591	0.263581	5	2	3	5	5	4	1	1	1	1
DZ_PG_41	PG_2000	0.27628	0.267816	0.268402	0.269376	0.26646	0.266551	0.267587	0.267992	0.269311	0.266664	0.267102	0.268719	5	2	1	4	3	2	4	3	2	4
DZ_PG_43	PG_2000	0.277731	0.259947	0.263326	0.255477	0.258887	0.255809	0.264988	0.26154	0.26262	0.262975	0.253917	0.259934	4	1	2	5	2	5	1	5	4	1
DZ_PG_45	PG_2000	0.24108	0.251463	0.252345	0.252481	0.247472	0.249056	0.248507	0.250662	0.251481	0.256415	0.253485	0.252724	3	3	3	2	1	3	2	5	2	3
DZ_PG_49	PG_2000	0.254694	0.258547	0.259637	0.2623	0.259403	0.255857	0.258883	0.258203	0.258893	0.256143	0.255212	0.26094	4	3	1	4	2	1	3	2	4	2
DZ_PG_62	PG_2000	0.274839	0.264566	0.265444	0.263707	0.264276	0.263709	0.264529	0.264366	0.264826	0.264631	0.266231	0.263939	4	4	2	5	5	3	5	4	3	3
DZ_PG_63	PG_2000	0.263092	0.268868	0.268546	0.268618	0.269233	0.270251	0.264815	0.269809	0.269722	0.270545	0.268531	0.268614	4	3	5	2	5	4	4	3	3	1
DZ_PG_66	PG_2000	0.275921	0.256895	0.258556	0.251725	0.260712	0.253257	0.256007	0.258917	0.260603	0.257623	0.252633	0.258915	3	1	1	5	1	4	2	2	4	5
DZ_PG_67	PG_2000	0.257446	0.268937	0.269029	0.269429	0.268162	0.270467	0.269488	0.269282	0.267769	0.269496	0.268263	0.267983	2	5	5	1	3	1	1	3	4	5
DZ_PG_68	PG_2000	0.268924	0.265474	0.267761	0.266696	0.265125	0.265022	0.266493	0.263495	0.262993	0.26427	0.265848	0.267035	2	5	3	2	3	5	3	4	2	5
DZ_PG_69	PG_2000	0.253309	0.260906	0.259161	0.25912	0.260372	0.263181	0.26052	0.262455	0.259669	0.261072	0.261541	0.261964	3	1	4	1	4	1	2	3	5	3
DZ_PG_72	PG_2000	0.275614	0.266673	0.266112	0.265386	0.26913	0.265828	0.266022	0.267841	0.267512	0.266645	0.266328	0.265932	3	4	5	4	5	2	1	5	5	3
DZ_PG_74	PG_2000	0.251369	0.263026	0.261974	0.261808	0.264762	0.26217	0.263986	0.263526	0.262611	0.263119	0.263336	0.262972	1	2	5	2	2	4	3	4	1	4

## Sheet: LAR_EXT
Hybrid	Maturity_group	LAR_observed	LAR_predicted
ARV01	G2	0.234701	0.252127
ARV12	G2	0.261754	0.261305
ARV31	G2	0.261424	0.253814
ARV32	G2	0.265809	0.256349
ARV50	G2	0.251065	0.259766
ARV55	G2	0.252704	0.258369
ARV61	G2	0.261864	0.25471
ARV69	G2	0.268416	0.264119
ARV79	G2	0.277095	0.271137
ARV83	G2	0.265598	0.266236
ARV87	G2	0.258848	0.256995
X47D113_29	G2	0.253474	0.26892
ARV94	G2	0.275486	0.261286
ARV04	G3	0.262034	0.255977
ARV16	G3	0.26401	0.26179
X47D113_49	G3	0.261869	0.264975
ARV18	G3	0.269942	0.265762
ARV19	G3	0.268519	0.265089
ARV20	G3	0.257353	0.261122
ARV21	G3	0.259965	0.26676
ARV22	G3	0.260428	0.268948
ARV23	G3	0.263759	0.26573
ARV24	G3	0.259843	0.261602
ARV28	G3	0.279796	0.264433
ARV39	G3	0.270146	0.265746
ARV40	G3	0.255144	0.262914
ARV42	G3	0.282443	0.263394
ARV44	G3	0.258496	0.26338
ARV47	G3	0.267206	0.262701
ARV52	G3	0.251608	0.256986
ARV59	G3	0.257449	0.261396
ARV65	G3	0.258635	0.254338
ARV85	G3	0.26725	0.269946
ARV88	G3	0.245846	0.251501
ARV89	G3	0.260199	0.258524
ARV90	G3	0.262475	0.259512
ARV91	G3	0.261164	0.265867
ARV06	G4	0.268146	0.262359
X47D113_09	G4	0.257343	0.265286
ARV25	G4	0.261351	0.264265
ARV26	G4	0.265044	0.264554
ARV27	G4	0.254044	0.261726
X47D113_08	G4	0.288343	0.264116
X47D113_74	G4	0.2517	0.254104
ARV60	G4	0.255494	0.247235
ARV66	G4	0.259872	0.258268
ARV72	G4	0.261458	0.257644
ARV73	G4	0.259093	0.256491
X47D113_12	G4	0.284079	0.26846
ARV84	G4	0.273439	0.266735

## Sheet: VegDuration_CV
Hybrid	Panel	Duration_observed	Duration_mean_pred	DTA_pred_BGLR1	DTA_pred_BGLR2	DTA_pred_BGLR3	DTA_pred_BGLR4	DTA_pred_BGLR5	DTA_pred_BGLR6	DTA_pred_BGLR7	DTA_pred_BGLR8	DTA_pred_BGLR9	DTA_pred_BGLR10	.folds_1	.folds_2	.folds_3	.folds_4	.folds_5	.folds_6	.folds_7	.folds_8	.folds_9	.folds_10
A3_H	Diversity	67.4472	68.2969	68.3202	68.5801	68.4974	67.9747	67.9698	67.987	68.3752	68.4708	68.5991	68.1946	2	5	5	3	2	5	3	2	5	2
A310_H	Diversity	67.6586	68.2062	68.2213	68.1646	67.9839	68.2297	68.5148	68.18	68.2843	67.872	68.3425	68.2686	4	3	2	1	2	1	4	2	3	5
A347_H	Diversity	69.037	68.0146	68.0179	67.7457	68.0807	68.2444	68.1725	67.8486	68.0189	67.8588	68.1559	68.0026	3	2	2	3	4	5	2	5	2	2
A374_H	Diversity	68.799	68.6105	68.9462	68.6449	68.4289	68.3386	68.6777	68.559	68.4023	68.7799	68.4255	68.9022	3	5	2	3	4	1	2	1	2	3
A375_H	Diversity	68.2907	69.2119	69.2596	69.3108	69.0769	68.9955	69.1958	69.1537	69.3747	69.2578	69.2693	69.2245	3	4	4	4	5	4	1	3	4	3
A554_H	Diversity	64.4907	66.691	66.2301	66.1369	66.6195	67.0613	66.765	66.4476	66.9757	66.9792	66.3639	67.3306	1	4	5	4	2	2	1	1	2	4
AS5707_H	Diversity	71.5046	70.5921	70.4357	70.2398	70.5978	70.5197	70.7703	70.706	70.3655	70.9002	70.7001	70.6856	2	1	2	4	4	3	4	5	5	5
B100_H	Diversity	67.8143	67.5026	67.4825	67.3749	67.3595	67.4096	67.3935	67.4462	67.8372	67.5088	67.8821	67.3318	3	5	1	1	1	5	5	5	5	1
B104_H	Diversity	70.8445	69.6726	69.7178	69.6487	69.4341	69.5298	69.6307	69.5478	69.8135	69.8075	69.6933	69.9027	1	4	5	1	5	2	5	1	4	1
B105_H	Diversity	67.7057	69.1695	69.5307	69.3354	68.7342	69.2746	69.2921	69.2038	69.1116	69.133	69.236	68.8437	2	3	5	4	3	3	1	4	2	4
B106_H	Diversity	72.1034	69.5322	69.4987	69.8647	69.4321	69.64	69.7534	69.7077	69.2789	68.9927	69.5627	69.5915	4	4	1	5	5	2	4	1	5	1
B107_H	Diversity	69.2597	67.1821	67.1544	67.1506	67.4282	67.1467	67.0556	67.3461	67.1184	67.0795	67.1303	67.211	1	2	5	5	1	5	4	5	2	5
B108_H	Diversity	68.3921	68.285	68.4337	68.028	68.3659	68.4954	68.2531	68.4423	67.9533	68.1485	68.0881	68.6412	3	1	3	3	5	4	5	1	1	5
B109_H	Diversity	68.6187	68.2809	68.2624	68.3384	68.6348	68.2098	68.3572	68.3182	67.8072	68.2768	68.1939	68.4097	4	2	3	4	5	1	5	1	3	3
B110_H	Diversity	69.9939	69.4873	69.5987	69.0221	69.7803	69.4676	69.4104	69.5186	69.3535	69.7803	69.1366	69.8046	4	1	3	4	5	4	1	3	4	5
B113_H	Diversity	68.9864	68.0057	68.0205	67.9472	67.9453	67.9966	68.0653	67.8216	68.329	68.0115	67.9827	67.9371	2	1	1	3	1	2	2	2	3	5
B37_H	Diversity	70.2603	68.7822	68.6753	68.8083	69.0221	68.7519	68.8259	68.9431	68.7658	68.9536	68.316	68.7596	5	3	5	1	4	4	2	3	2	1
B73_H	Diversity	68.863	68.3336	68.2596	68.2387	68.3651	68.4433	68.946	68.4189	67.9504	68.2856	68.1301	68.2978	3	4	4	5	1	2	5	4	3	4
B84_H	Diversity	70.22	68.981	69.016	68.6334	68.739	69.0633	69.0325	69.1506	68.7414	69.2059	69.0984	69.1291	5	1	5	1	2	4	4	4	2	2
B89_H	Diversity	65.2976	67.3838	67.4766	67.4536	67.0084	67.5659	67.4334	67.415	67.1568	67.2086	67.5673	67.5525	5	3	3	4	1	1	5	3	5	1
B97_H	Diversity	70.1104	67.9468	67.6377	67.9184	67.9224	68.1062	67.8895	67.8599	68.038	67.7555	68.1679	68.1723	5	3	2	3	1	3	3	2	2	1
B98_H	Diversity	70.9354	68.4187	68.2714	68.3355	68.6417	68.5971	68.4487	68.4443	68.4064	68.3085	68.3226	68.4108	4	2	3	4	3	2	4	2	5	1
C103_H	Diversity	72.0119	70.6373	70.5011	70.8306	70.6511	70.475	70.9901	70.349	70.9219	70.6055	70.7446	70.3039	2	3	3	5	2	5	3	5	2	1
CO109_H	Diversity	64.5682	67.657	67.5479	67.5647	67.5656	67.4486	67.6905	67.556	67.7453	68.0588	67.4195	67.9732	3	4	2	5	1	1	1	5	4	3
CR1Ht_H	Diversity	64.864	68.0281	67.6129	68.5793	67.6225	67.8455	68.5324	67.9606	68.4327	67.8619	67.9419	67.8912	3	2	3	3	4	5	2	3	4	4
D09_H	Diversity	62.9032	65.3487	65.3291	65.7817	65.1683	65.078	66.0136	64.8303	65.0719	65.6842	65.517	65.013	4	4	4	1	5	5	4	4	1	5
DE811_H	Diversity	71.1458	69.5737	69.4169	69.7288	69.4056	70.0334	69.4416	69.5471	69.5293	69.5295	69.6572	69.448	1	4	2	4	3	2	2	3	4	5
DK4676A_H	Diversity	65.7924	67.9197	67.8254	68.128	68.1868	67.9642	67.9354	67.6638	67.8108	67.8635	68.0858	67.7334	4	2	3	4	1	3	4	1	1	1
DK78010_H	Diversity	67.0727	68.3995	68.587	68.7551	68.6996	68.2992	68.3075	68.0196	68.1365	68.1866	68.5841	68.4195	1	2	3	5	1	2	5	3	4	3
DK78371A_H	Diversity	70.0724	69.2531	69.3799	69.3427	68.2405	69.2245	69.6567	69.0787	69.3796	69.4319	69.3366	69.4596	3	4	3	4	1	2	4	3	1	5
DKFAPW_H	Diversity	66.9457	68.6522	68.1273	68.3288	68.7597	68.7186	68.5839	68.9988	68.9268	68.8657	68.5813	68.6312	5	3	3	2	2	5	1	1	5	3
DKFBHJ_H	Diversity	67.2482	67.6989	67.7251	67.6778	68.0727	67.5022	67.7315	67.374	67.6783	68.048	67.6632	67.5164	3	4	3	2	4	4	2	5	3	2
DKIBO2_H	Diversity	64.1503	65.5337	65.0232	65.6896	65.5045	65.6282	65.2584	65.8493	65.5635	65.3413	66.187	65.2918	4	5	1	1	2	2	3	1	2	5
DKMBST_H	Diversity	69.9959	68.0185	68.0331	68.2531	67.2526	67.9657	68.0091	68.0932	68.2421	68.0607	68.0227	68.2527	5	2	3	1	5	1	5	1	2	1
EA1027_H	Diversity	69.1584	67.9152	67.601	67.8678	68.1045	68.0089	68.0442	67.9374	67.7969	68.0802	67.8115	67.8999	4	1	5	1	4	3	5	3	3	4
EA1163_H	Diversity	64.1061	67.9482	67.852	67.9329	67.767	67.8592	68.1823	67.986	67.9585	67.8417	68.1991	67.9035	5	5	3	3	1	4	1	4	2	4
EA3076_H	Diversity	69.0396	67.8467	67.9152	68.1535	68.0334	67.8893	67.8463	67.8783	67.6393	67.7196	67.8347	67.5571	4	5	2	5	5	3	4	2	4	1
EC136_H	Diversity	63.8383	67.5245	67.4412	67.8293	67.5745	67.0072	67.6075	67.5527	67.6992	67.6951	67.4196	67.4192	1	3	2	3	1	2	2	2	5	3
EC140_H	Diversity	65.5915	67.0047	67.0766	66.9961	67.19	66.7327	67.2799	66.7528	67.1815	66.7438	67.0183	67.0754	2	5	2	2	4	1	4	3	5	3
EC151_H	Diversity	68.2621	68.2048	68.2898	68.0462	68.1373	67.9049	67.9564	68.2185	68.409	68.3066	68.4144	68.3652	2	4	1	1	3	5	1	4	1	1
EC169_H	Diversity	65.1877	67.5099	67.6414	67.4407	67.5049	67.6694	67.2433	67.6854	67.4388	67.7502	67.242	67.483	4	2	3	5	2	3	4	2	1	4
EC175_H	Diversity	66.3003	68.2275	68.0478	68.2379	68.238	68.041	68.3759	68.5212	68.374	68.1854	68.0694	68.1848	3	1	5	2	1	4	5	1	4	3
EC232_H	Diversity	66.3244	67.5832	67.7217	67.4484	67.6365	67.3086	67.6054	67.7041	67.3351	67.6023	67.9269	67.5433	3	1	4	2	5	5	4	2	2	5
EC242C_H	Diversity	64.2665	66.837	66.4934	66.8721	66.8395	67.1964	66.446	66.8481	66.5403	67.3704	67.0983	66.6657	1	4	4	1	5	1	5	3	2	4
EC334_H	Diversity	69.0813	68.5521	68.6879	68.618	68.5985	68.6665	68.773	68.4097	68.4913	68.4064	68.4394	68.4303	3	2	1	3	2	5	4	2	3	1
EP10_H	Diversity	66.7911	67.4034	67.7232	67.4811	67.5526	67.3359	67.2441	67.5047	67.2078	67.4099	67.3472	67.227	2	5	4	5	5	2	4	4	1	1
EP2008-18_H	Diversity	67.0672	67.6789	67.5121	67.5426	67.4383	67.8826	67.8631	67.4983	67.818	67.829	67.5316	67.873	2	4	4	2	1	2	1	1	4	4
EP2008-22_H	Diversity	66.464	67.241	67.1058	67.2662	67.2511	67.3367	67.13	67.5225	67.2902	67.043	67.0802	67.3845	1	3	5	2	4	4	1	4	3	3
EP29_H	Diversity	66.4205	67.7356	67.6026	67.9285	67.5659	67.6552	67.4665	67.739	67.7993	67.8478	68.0839	67.6673	1	1	2	2	2	1	3	2	1	3
EP51_H	Diversity	63.8628	67.8032	67.8024	67.9874	67.9924	67.6623	67.7368	67.9102	67.8341	67.5971	67.6313	67.8776	2	5	3	3	1	2	2	3	1	5
EP52_H	Diversity	69.34	67.8194	67.8742	67.5693	67.829	67.4979	67.9061	67.92	67.6171	67.8405	68.2369	67.9027	2	2	3	1	4	5	2	5	2	3
EP55_H	Diversity	67.0734	67.5891	67.554	67.4859	67.735	67.679	67.6385	67.3088	67.7051	67.8392	67.5481	67.3978	4	4	4	5	4	3	2	1	3	2
EP67_H	Diversity	65.5298	65.8746	65.9584	65.7566	65.9797	65.9126	65.6154	65.7342	65.9983	66.0786	65.846	65.866	3	1	5	3	2	3	5	3	4	4
EP72_H	Diversity	67.9513	68.1959	68.4071	68.0764	68.2434	68.3032	68.1069	68.1319	68.307	68.2356	67.9687	68.1786	2	3	5	4	2	4	3	3	2	5
EP77_H	Diversity	64.8987	66.6766	66.4841	66.4692	66.4544	66.6187	66.845	66.7271	66.7457	66.4988	66.8462	67.0773	4	5	1	3	3	2	5	1	5	4
EZ11A_H	Diversity	70.4357	67.9024	67.9842	67.529	68.4578	67.7077	68.2331	68.3982	67.6014	67.3741	67.5274	68.2107	1	4	4	4	2	3	3	2	5	2
EZ18_H	Diversity	74.3374	70.7877	70.6819	70.7385	71.0309	70.7871	70.9867	70.9473	70.3573	70.8591	70.974	70.5139	2	2	4	4	4	5	4	1	1	1
EZ31_H	Diversity	69.9227	68.265	68.4795	68.4104	68.0952	68.3781	68.3052	68.2939	68.401	67.9829	68.0912	68.2129	3	2	2	2	3	5	4	3	3	5
EZ35_H	Diversity	67.8686	67.8903	67.8527	67.6363	67.8109	67.8186	68.2528	67.8861	68.0616	67.972	67.8573	67.755	1	2	3	4	5	1	2	3	1	5
EZ36_H	Diversity	69.7406	68.5835	68.69	68.911	68.6473	68.1602	68.3269	68.5861	68.8867	68.626	68.5312	68.4698	3	5	2	1	3	2	2	2	3	5
EZ37_H	Diversity	68.8105	68.2485	68.371	68.0706	68.2851	68.3468	68.1988	68.0213	68.1503	68.1462	68.3798	68.5154	1	3	4	3	4	2	3	2	1	1
EZ38_H	Diversity	71.2049	69.3945	69.536	68.7185	69.3214	69.1068	69.5993	69.973	69.308	69.5054	69.7389	69.1376	1	1	4	2	2	2	4	3	5	2
EZ40_H	Diversity	68.3031	68.9247	69.2505	68.3642	68.9134	68.5578	68.9153	69.1155	69.0757	69.1623	68.9091	68.9831	2	1	4	1	2	2	3	1	2	5
EZ42_H	Diversity	69.4851	68.8178	68.8493	68.7182	68.6242	68.7433	68.9102	68.9296	68.9425	69.0458	68.662	68.7532	3	2	2	1	2	3	3	5	2	5
EZ47_H	Diversity	66.8464	69.2494	68.395	69.7959	69.147	69.6152	68.6701	68.9559	69.7277	69.8141	69.484	68.8894	1	1	4	2	2	3	5	4	1	2
EZ48_H	Diversity	72.8848	69.5558	69.6184	69.08	69.4366	69.4379	69.8703	69.4424	69.8553	69.8701	69.4104	69.5367	5	1	5	2	1	1	2	5	4	4
F04401_H	Diversity	66.7888	66.3982	66.2913	67.003	66.3368	66.5068	66.2298	66.526	66.3182	66.2112	66.3348	66.2243	2	1	1	3	1	5	1	4	4	3
F04402_H	Diversity	66.0745	66.5659	66.657	66.8806	66.4678	66.4228	66.601	66.4954	66.4631	66.7789	66.5732	66.3189	1	1	4	3	4	2	1	3	5	1
F04701_H	Diversity	69.4236	69.4561	70.0193	69.1065	69.4425	69.6405	68.8586	69.9849	69.3584	69.2485	69.4334	69.4684	5	1	4	1	3	4	4	4	3	5
F04702_H	Diversity	67.1082	69.0934	68.7524	69.2508	69.2136	68.7948	69.0708	69.0605	69.446	69.1305	69.533	68.6815	2	5	5	5	1	4	2	2	2	2
F05101_H	Diversity	67.6346	67.5458	67.5246	67.7067	67.7845	67.4178	67.4261	67.5443	67.431	67.6031	67.4918	67.5276	5	1	3	5	5	5	2	2	3	4
F05404_H	Diversity	68.4914	68.2962	68.2639	68.436	68.6649	68.6508	67.9599	68.2505	68.2537	68.2798	67.9245	68.2777	3	4	2	4	3	4	3	5	4	1
F1808_H	Diversity	67.8062	68.0497	68.0889	68.1631	67.7164	67.8073	67.9195	68.4224	68.0639	68.2094	68.0828	68.0235	3	4	5	4	4	5	3	1	2	1
F1890_H	Diversity	68.242	66.8102	66.8709	66.9724	66.9788	66.5765	66.9023	66.8234	67.0107	66.6957	66.663	66.6081	5	3	4	3	3	1	3	5	3	3
F218_H	Diversity	63.737	65.961	65.9904	65.8226	65.7932	65.9909	66.4637	66.0476	65.7786	65.8264	65.9231	65.9733	5	2	3	3	1	3	3	3	1	2
F252_H	Diversity	62.5212	65.4819	65.1677	65.697	65.8041	65.7861	65.3618	65.1876	65.161	65.4644	65.6967	65.4928	4	1	2	4	4	5	5	1	5	4
F353_H	Diversity	64.8842	66.3272	66.2389	66.3314	66.3571	66.499	66.1715	66.0217	66.3222	66.2309	66.9124	66.1873	2	4	4	4	2	4	5	4	1	1
F354_H	Diversity	66.8682	66.923	67.131	66.833	66.6884	66.8146	67.5587	66.7303	66.7495	67.2697	66.9645	66.4903	2	3	5	5	4	4	2	1	2	1
F608_H	Diversity	68.255	67.5227	67.5123	67.3629	67.6805	67.4045	67.6939	67.2909	67.201	67.7766	67.5081	67.7968	5	2	1	1	1	5	2	1	5	5
F618_H	Diversity	67.718	69.1463	69.2178	69.2955	69.0735	69.4621	68.8412	69.0123	68.4965	69.2683	69.3898	69.4055	3	5	5	3	3	4	2	4	1	5
F7001_H	Diversity	68.6957	67.7128	66.8954	66.6892	68.4385	68.1422	68.0875	68.3102	68.2497	66.9111	67.3482	68.0557	5	2	4	1	5	5	3	3	5	1
F7019_H	Diversity	66.1387	67.6771	67.7611	67.873	67.5829	67.8028	67.617	67.4272	67.7149	67.5396	67.5481	67.9045	2	2	3	1	4	4	1	5	2	1
F7025_H	Diversity	66.6327	66.6948	66.5528	66.7468	66.4801	66.566	67.2105	66.3815	67.0134	66.5831	66.8374	66.5762	5	5	1	2	4	1	5	2	1	5
F7028_H	Diversity	66.3438	67.6329	67.3501	68.3066	68.2616	68.3183	67.4526	67.0208	67.0353	67.1394	68.0885	67.356	3	1	2	4	3	2	2	2	5	2
F7057_H	Diversity	66.5102	66.4642	66.4353	66.5138	66.2038	66.5644	66.568	66.5793	66.4117	66.4547	66.5213	66.3895	1	3	3	2	5	1	1	1	2	3
F7058_H	Diversity	66.5696	66.7867	66.8051	66.8746	66.2981	67.0247	66.8709	66.353	66.9586	67.0418	66.9211	66.7191	1	3	3	4	3	4	3	2	4	3
F7081_H	Diversity	68.4074	66.5777	66.6508	66.4374	67.0577	66.2482	66.4451	66.7051	66.5937	66.5497	66.6115	66.4782	3	5	3	5	1	4	5	4	5	5
F7082_H	Diversity	67.176	66.5541	66.524	66.5448	66.4723	65.9363	66.8654	66.4629	66.858	66.7234	66.6723	66.4814	4	3	5	5	4	1	1	5	4	3
F712_H	Diversity	68.8401	67.6699	66.8953	66.743	68.2252	68.1332	68.0283	68.283	67.8361	66.9918	67.302	68.2617	5	2	2	3	3	2	5	3	5	3
F748_H	Diversity	70.0377	68.7235	68.3892	68.595	68.6685	68.762	68.8965	68.8891	68.6345	68.836	68.9195	68.6442	1	3	5	5	5	4	3	4	1	2
F752_H	Diversity	70.9169	68.9715	69.023	69.0149	68.9837	69.0073	68.9199	69.0898	68.5031	68.8979	69.0862	69.1896	1	1	5	5	5	1	4	2	3	5
F838_H	Diversity	69.8366	68.2169	67.978	68.1126	68.0713	68.433	67.9705	67.9524	68.0127	68.1704	68.8284	68.6393	5	5	5	3	4	4	5	5	1	4
F874_H	Diversity	62.3076	65.3431	65.3435	65.9996	65.4569	64.464	65.1133	65.3579	65.8095	65.0428	65.9832	64.8606	1	3	2	2	4	3	1	4	2	5
F888_H	Diversity	67.7669	68.2457	68.3406	68.3396	68.3492	67.9894	68.0954	68.4639	68.3435	68.0748	68.347	68.1131	3	4	5	5	1	1	3	2	3	2
F894_H	Diversity	69.7987	68.0147	67.7721	67.9565	67.9037	67.9306	68.5436	67.9798	68.4368	68.0585	67.634	67.9319	1	1	1	2	3	3	2	1	3	4
F908_H	Diversity	64.4553	66.8412	66.9142	66.6142	66.8557	66.455	66.5889	67.0764	66.9592	66.9013	67.0931	66.954	5	4	2	2	5	4	2	5	2	2
F912_H	Diversity	67.1592	67.3496	67.6251	67.4749	67.1954	67.3296	67.2376	67.0077	67.4194	67.44	67.2611	67.5048	1	3	1	4	2	3	3	1	4	1
F918_H	Diversity	69.0472	68.2053	68.0843	68.2894	68.3376	68.2252	67.9164	68.2183	68.1994	68.4055	68.27	68.1072	2	4	3	5	4	4	3	5	4	1
F922_H	Diversity	66.7435	66.2926	66.7554	66.2335	66.5132	65.9985	66.0892	66.4049	66.4221	66.0082	66.2571	66.2442	4	4	4	2	1	2	3	3	2	3
F924_H	Diversity	67.9961	67.6284	67.7344	67.393	67.6453	67.4304	67.5376	67.6813	67.3711	68.028	67.8127	67.6505	4	5	2	3	1	4	3	3	3	5
F98902_H	Diversity	67.5284	67.6678	67.7375	67.4597	67.776	67.7418	67.7327	67.7775	67.9857	67.4267	67.4981	67.5425	2	1	5	1	4	5	1	2	4	3
FP1_H	Diversity	66.5841	67.8965	67.7985	67.9542	67.8996	67.6121	68.1182	68.0034	68.0818	68.0786	67.859	67.5593	5	3	3	5	3	3	1	4	1	4
FR19_H	Diversity	67.6501	67.8561	68.0393	68.0056	67.7648	68.0218	67.8168	67.4803	67.4964	67.9245	68.1357	67.8761	5	5	4	1	5	5	2	5	5	3
FR697_H	Diversity	68.9677	71.009	71.1982	71.2622	70.9174	70.3275	71.4099	71.3807	70.8828	71.051	70.7712	70.8889	5	2	4	2	1	5	5	5	4	5
H99_H	Diversity	66.6617	67.362	67.3251	67.2766	67.3653	67.5067	67.5494	67.3413	67.2857	67.0851	67.4611	67.4241	5	2	3	3	3	3	5	2	5	4
HMV5301_H	Diversity	67.0236	66.9055	66.927	67.0687	66.7006	67.3581	66.9751	66.9457	67.1291	66.514	66.8422	66.5942	2	2	2	2	1	3	3	4	5	5
HMV5325_H	Diversity	67.0173	68.0874	67.8179	67.9484	67.8072	68.1239	68.0228	67.9856	67.7998	68.5965	68.1818	68.59	5	2	4	3	4	5	2	5	2	3
HMV5343_H	Diversity	66.535	68.1758	67.8728	67.7204	68.883	67.6063	68.7542	68.8563	67.761	68.7412	67.8177	67.7456	3	1	5	5	3	3	2	3	5	4
HMV5347_H	Diversity	66.317	67.3021	67.3181	67.1551	67.3428	67.5044	67.1426	67.1873	67.4128	67.3897	67.1394	67.4285	1	5	1	4	5	5	1	5	5	4
HMV5405_H	Diversity	67.9607	68.6271	68.7295	68.6344	68.6525	69.1356	68.2352	68.7809	68.459	68.8523	68.0025	68.7889	1	5	2	2	3	4	4	1	2	2
HMV5409_H	Diversity	66.977	67.4668	67.8865	68.3454	67.2566	67.0842	67.6332	66.927	67.3878	67.2729	67.7429	67.1315	1	2	4	5	3	4	4	4	5	4
HMV5422_H	Diversity	69.5021	68.6014	68.5833	68.5031	68.8556	68.535	68.5389	68.0089	68.7288	68.5888	68.89	68.7811	2	5	4	5	5	1	1	2	1	2
HMV5502_H	Diversity	70.6686	67.783	67.7009	68.0179	67.6455	67.9142	67.9338	67.6106	67.4372	67.8353	67.6252	68.109	5	2	5	4	4	4	2	2	1	4
I198_H	Diversity	71.2824	69.0347	69.3406	69.0922	68.513	69.2488	69.0439	69.0983	69.1547	68.8749	68.6501	69.3306	3	3	1	3	2	5	5	4	4	3
I233_H	Diversity	74.493	69.4232	69.239	69.5029	69.9555	69.1799	69.5036	69.2491	69.4988	69.3122	69.4316	69.3599	1	1	3	2	1	1	5	1	1	2
I238_H	Diversity	70.5142	68.9653	69.0419	68.7185	68.4126	69.2149	69.1918	69.4736	69.0642	68.9177	68.9089	68.7085	5	3	1	5	5	4	1	2	4	2
I242_H	Diversity	70.3786	68.9916	69.0597	69.2895	68.0269	69.1404	68.9449	69.0471	69.1123	69.0726	69.3333	68.8895	1	5	1	4	2	2	4	4	5	2
I261_H	Diversity	70.3595	69.1296	69.5202	69.0291	69.2708	69.041	69.2535	69.0094	68.897	69.2637	68.9332	69.0779	2	4	4	4	1	1	4	4	4	5
I267_H	Diversity	71.8192	68.5263	68.691	68.5286	67.8995	68.593	68.8289	68.4245	68.5953	68.6259	68.3017	68.7743	4	1	1	2	4	1	3	1	4	4
IDT_H	Diversity	69.7892	68.8128	69.0433	69.0187	68.4898	68.6068	69.0301	68.7232	68.6731	68.9865	68.69	68.8661	2	5	1	4	4	1	5	1	5	3
LAN496_H	Diversity	68.9421	69.861	70.203	69.619	69.8662	69.9374	69.9487	69.8407	69.9105	70.2956	69.565	69.4238	3	1	5	1	2	5	3	4	1	1
LH123Ht_H	Diversity	72.3222	68.6744	68.8137	68.8595	69.0533	68.5687	68.4721	68.6583	68.6348	68.7636	68.1988	68.7215	4	1	2	2	3	5	5	3	4	4
LH145_H	Diversity	66.9732	67.728	67.8086	67.5827	67.5945	67.5737	67.5237	67.6049	67.4991	67.9494	67.7734	68.3702	4	1	4	3	3	3	4	4	4	1
LH38_H	Diversity	66.2085	67.6557	67.807	67.2502	67.6615	67.633	67.8921	67.3278	67.7506	67.8997	67.9915	67.3431	2	2	2	3	4	5	1	2	1	4
LH39_H	Diversity	65.3711	67.7042	67.2771	67.565	67.3177	67.8384	67.711	67.7993	68.0736	67.831	67.6412	67.9878	4	5	1	5	1	4	2	2	5	1
LH59_H	Diversity	69.3208	69.0916	69.0508	69.1273	68.8953	68.9257	69.4915	69.2913	69.3482	68.7495	68.8923	69.1444	2	5	1	1	1	4	2	1	1	2
LH60_H	Diversity	70.9722	70.9255	70.628	71.0164	71.4237	70.6809	71.0268	69.5211	70.8726	71.2329	71.3111	71.5412	4	4	5	4	3	1	1	4	3	4
LH65_H	Diversity	70.92	70.0323	70.174	69.926	70.2208	69.9756	70.0064	70.0796	70.1017	69.9328	70.096	69.8101	3	3	4	4	5	5	5	5	1	1
LH74_H	Diversity	68.7915	67.4666	67.4255	67.7572	67.1754	67.8256	67.4545	67.5574	67.3523	67.5274	67.0943	67.497	2	3	1	5	5	2	1	3	3	4
LH82_H	Diversity	66.6804	68.4617	68.2412	68.6062	68.2444	68.4606	68.2959	68.3919	68.8135	68.6269	68.558	68.3786	1	4	5	2	3	2	1	5	3	4
LH93_H	Diversity	70.3911	68.734	68.5573	68.6973	68.8866	68.6725	68.6395	68.6201	68.969	68.6882	68.9771	68.632	5	4	4	1	2	1	5	1	2	2
Lo1016_H	Diversity	70.6549	69.6534	69.6235	69.6772	69.7958	69.9384	69.5844	69.5039	69.3005	69.7081	69.5632	69.8387	2	1	3	3	3	1	4	2	2	5
Lo1026_H	Diversity	69.231	69.096	69.2847	69.1036	69.1981	69.0596	68.7989	68.9423	69.1914	69.2428	68.9133	69.2258	2	5	4	4	2	3	2	3	3	5
Lo1035_H	Diversity	71.4554	71.3366	71.1916	71.5854	71.3574	71.5491	71.1264	71.3738	71.3805	71.6148	71.1455	71.0415	4	3	1	3	2	5	3	2	4	2
Lo1038_H	Diversity	71.8118	68.133	68.2187	68.4994	68.1976	67.9566	68.06	68.1792	67.6801	68.3385	68.0187	68.1813	4	4	2	2	2	3	5	3	1	1
Lo1056_H	Diversity	73.3361	72.2054	71.9003	72.2033	72.2902	72.406	72.5866	71.5759	72.249	72.2508	72.1292	72.4631	2	2	2	4	3	1	3	2	1	2
Lo1063_H	Diversity	72.4287	70.6691	70.6856	70.3624	70.7051	70.7175	70.7797	70.3833	70.6409	70.9499	70.6284	70.8385	5	3	4	3	1	1	3	1	2	3
Lo1087_H	Diversity	74.119	71.5494	71.4053	71.3586	71.3203	71.3018	71.5858	71.4258	71.7782	71.8787	71.8078	71.6315	1	4	5	1	2	2	1	4	5	1
Lo1094_H	Diversity	70.2786	70.9665	71.0184	70.5926	70.9237	71.0184	71.203	70.9011	71.0378	71.0768	70.9054	70.9882	2	1	3	4	1	4	4	4	2	4
Lo1095_H	Diversity	70.5994	70.4336	71.0016	70.785	69.8306	70.4787	70.0633	70.4967	70.2252	70.4348	70.5395	70.4804	4	1	3	3	5	1	4	5	2	2
Lo1101_H	Diversity	67.5819	69.1966	69.2226	69.4617	69.2708	69.0452	69.1441	69.3101	69.1289	69.1406	69.2398	69.0021	2	3	2	5	4	3	3	1	4	4
Lo1106_H	Diversity	70.1379	70.3897	70.2779	70.6415	70.1662	70.2183	70.5847	70.7392	70.4178	70.4315	70.183	70.2371	3	5	5	1	4	4	4	5	1	2
Lo1123_H	Diversity	68.2983	69.3969	69.0425	69.039	69.5342	69.869	69.2752	69.5475	69.3358	69.5113	69.1047	69.7101	3	2	4	2	1	3	3	1	5	1
Lo1124_H	Diversity	70.3437	70.0574	70.067	69.8119	69.9668	69.9982	70.4026	70.4224	69.3715	70.2763	70.115	70.1426	2	1	1	5	2	5	3	5	5	2
Lo1172_H	Diversity	69.206	69.2703	69.545	69.0843	69.4209	68.7045	69.1534	69.5119	69.3988	69.1948	69.1244	69.5652	2	2	4	1	5	5	5	1	3	5
Lo1180_H	Diversity	67.3131	68.3071	68.4452	68.6195	68.5063	68.2483	68.4279	68.2023	67.924	67.9161	68.2634	68.5182	4	4	2	4	1	5	4	2	4	3
Lo1187_H	Diversity	69.1596	69.1225	69.1133	69.132	69.0994	69.1071	69.0782	69.3123	69.3047	69.1397	69.0872	68.8514	5	5	2	4	2	5	2	5	3	2
Lo1199_H	Diversity	70.5816	70.1596	70.1843	70.3879	70.1229	69.9338	70.3246	70.5326	69.954	70.1651	69.9188	70.0721	4	3	1	2	4	4	5	2	1	5
Lo1203_H	Diversity	70.0772	71.2545	71.4827	71.183	71.4741	70.8756	71.2903	71.3126	71.2122	71.3976	71.1704	71.147	4	1	2	1	2	2	3	4	5	5
Lo1223_H	Diversity	70.2981	69.4308	69.7472	69.4764	69.545	69.419	69.5531	69.5939	69.074	69.3405	69.157	69.4014	4	3	4	1	2	5	2	2	3	1
Lo1242_H	Diversity	68.8788	68.2852	67.9779	68.5476	67.9267	68.4655	68.4016	68.624	68.1227	68.1255	68.605	68.0555	4	5	4	2	4	2	1	1	4	4
Lo1251_H	Diversity	72.6185	70.283	70.1541	70.3134	70.5045	70.2881	70.2157	70.2069	70.3393	70.4414	70.1336	70.2327	1	1	2	3	3	1	3	3	1	2
Lo1253_H	Diversity	70.3856	70.9088	70.5759	71.0614	71.0173	70.9473	70.619	71.0902	71.1082	70.9891	70.7128	70.9664	5	2	1	5	2	3	5	4	5	3
Lo1261_H	Diversity	70.6875	69.6905	69.9677	69.7565	69.63	69.3007	69.5501	69.6934	69.9029	69.8419	69.5752	69.6867	5	5	4	1	3	1	3	5	2	4
Lo1266_H	Diversity	70.3129	68.7752	68.6619	68.64	69.0447	68.6201	68.9015	69.0476	68.9277	68.7447	68.7598	68.4043	4	3	5	1	2	3	2	5	5	4
Lo1270_H	Diversity	72.1979	71.1165	70.6156	71.3333	71.2084	71.229	71.3138	70.3791	71.3698	71.446	71.0781	71.1918	1	5	1	3	5	1	4	4	4	5
Lo1273_H	Diversity	70.0889	68.7511	68.9899	68.8579	68.4848	68.897	68.4559	68.5714	68.9065	68.6247	69.0661	68.6566	3	1	3	1	5	4	1	2	5	5
Lo1274_H	Diversity	68.6451	70.3401	70.5426	70.4158	70.1528	70.3191	70.4005	70.2282	70.2603	70.3733	70.2366	70.4715	1	4	3	4	2	5	2	4	4	5
Lo1280_H	Diversity	69.3074	70.4892	70.3691	70.2702	70.3007	70.4798	70.5872	70.7453	70.4483	70.6696	70.7637	70.2582	4	1	2	3	1	3	5	2	2	2
Lo1282_H	Diversity	70.2858	69.4472	69.4755	69.412	69.4286	69.3078	69.3823	70.2589	69.2642	69.2429	69.3157	69.3842	2	5	4	1	2	3	4	3	3	5
Lo1284_H	Diversity	68.8898	70.3917	70.3643	70.3452	70.3254	70.592	70.3227	70.3858	70.0161	70.6147	70.5127	70.4385	1	2	1	4	4	3	2	1	2	3
Lo1288_H	Diversity	71.7259	70.0294	70.3695	69.8777	70.0901	69.8271	70.0575	70.1768	69.7541	70.059	70.1077	69.9741	3	3	4	1	3	4	3	4	1	1
Lo1290_H	Diversity	70.5187	70.2134	70.3742	70.3613	70.0342	70.5436	70.2298	70.0064	70.1223	70.4573	70.1523	69.8524	1	4	3	2	2	2	1	2	3	1
Lo1301_H	Diversity	69.5519	69.9736	69.8659	70.2929	70.2914	69.9421	69.7373	70.3103	69.865	69.8682	69.6751	69.8879	3	3	2	3	2	3	2	4	3	1
Lo904_H	Diversity	69.365	68.7947	68.7336	68.8786	68.9781	68.8001	68.5462	69.1776	69.0453	68.6033	68.2564	68.9272	3	4	2	4	3	3	1	3	2	3
Lp5_H	Diversity	65.9425	68.2973	68.308	67.9937	68.2139	68.2125	68.7063	68.2247	68.5644	68.2226	68.2754	68.2512	2	4	4	5	1	5	1	2	5	5
ML606_H	Diversity	66.7145	67.3819	67.3024	67.2032	67.3304	67.6553	67.4582	67.1168	67.2748	67.2183	67.782	67.4781	3	5	5	5	3	1	5	3	1	3
Mo15W_H	Diversity	71.997	68.2424	67.9217	68.4505	68.3769	68.3585	68.278	68.1357	67.6121	68.7451	68.5216	68.0238	1	2	5	4	2	5	5	4	4	1
Mo17_H	Diversity	71.2641	69.9848	69.7593	69.8531	70.5122	69.8953	70.0018	70.0509	69.9285	69.9849	69.8369	70.0246	4	1	3	5	2	2	1	1	5	3
MS153_H	Diversity	66.8286	66.9526	66.6498	67.1143	66.8753	67.1803	66.8907	66.895	66.6692	67.2191	66.9646	67.0672	5	1	5	5	3	5	5	5	5	3
MS71_H	Diversity	68.4024	68.4498	68.3735	68.641	68.3351	68.36	68.4026	68.5227	68.7223	68.5063	68.3209	68.3134	5	5	1	4	5	3	1	5	1	5
N16_H	Diversity	72.7005	69.3225	69.1201	69.3819	69.6349	69.7527	69.3333	69.3541	69.4528	69.0682	69.102	69.0251	1	4	5	1	3	3	1	5	4	2
N192_H	Diversity	66.6555	68.4202	68.2054	68.7229	68.3358	68.4268	68.2782	68.2143	68.6999	68.3155	68.3036	68.6998	5	3	5	2	5	4	1	5	2	1
N22_H	Diversity	70.2764	68.8523	68.7257	68.8525	68.92	68.7852	68.7158	69.0302	68.5966	68.8089	69.1171	68.9709	5	1	2	4	2	2	4	5	2	3
N25_H	Diversity	71.172	67.885	67.948	68.0098	68.1275	68.0586	67.6971	67.8676	67.6757	67.9647	67.8267	67.6746	1	3	3	5	2	3	4	3	3	2
N6_H	Diversity	68.2782	67.5128	67.565	67.4906	67.5752	67.7987	67.3553	67.5016	67.5741	67.5317	67.2945	67.4409	3	1	3	3	5	4	3	3	3	1
NC290_H	Diversity	69.0865	69.4623	69.7085	69.1433	69.3909	69.7833	69.4469	69.7006	69.121	69.7563	69.6982	68.874	5	3	1	3	4	2	4	1	1	1
NC358_H	Diversity	72.7594	67.9705	67.9333	67.9732	68.1147	68.2416	68.2794	67.9845	67.4762	67.5891	68.1939	67.9196	1	1	5	5	5	5	5	2	1	1
NDB8_H	Diversity	66.042	67.2664	67.2992	67.0958	67.5312	67.4704	67.262	67.0942	67.4211	66.914	67.2332	67.343	3	1	4	5	3	5	1	4	5	3
NK764_H	Diversity	66.1439	67.8552	67.9999	67.9884	67.9462	67.8778	67.8951	67.7825	67.9086	67.5492	67.9335	67.671	4	4	3	4	1	1	3	4	4	2
NK807_H	Diversity	65.5546	66.6713	66.9681	66.601	66.8311	66.6737	66.7746	66.2271	66.6884	66.3615	66.5893	66.9981	4	4	2	5	4	4	3	5	1	5
NQ508_H	Diversity	69.2955	67.5886	67.559	67.6765	67.4345	67.5154	67.5241	67.5005	67.2912	67.9361	67.6373	67.8114	2	2	3	3	4	1	5	1	3	2
NS701_H	Diversity	69.7903	68.3508	68.4945	68.2897	68.384	68.5526	68.3455	68.3112	68.1825	68.3501	68.3865	68.2116	2	4	5	5	5	4	5	2	5	2
Oh02_H	Diversity	72.08	68.2326	68.3749	68.3556	68.3998	68.0381	68.1618	68.3669	68.0377	68.1481	68.0989	68.3439	4	3	2	2	5	2	4	2	3	4
Oh33_H	Diversity	68.3383	68.449	68.4863	68.6238	68.1137	68.6967	68.712	68.7187	68.013	68.4449	68.2681	68.4123	4	2	1	1	5	4	4	3	5	2
Oh40B_H	Diversity	68.0061	69.0067	68.7608	69.0956	69.252	69.186	68.9965	69.1726	68.9327	69.0039	68.8609	68.8059	4	4	4	5	3	3	4	5	2	3
Oh43_H	Diversity	67.3296	67.3528	67.1448	67.1555	67.362	67.8947	66.9434	67.7484	67.2296	67.2125	67.3719	67.4652	3	4	5	5	5	4	3	5	3	3
Os426_H	Diversity	70.6319	68.6104	68.8492	68.2378	68.5472	68.6433	68.7553	68.3277	68.6485	68.7015	68.7201	68.6736	4	3	2	3	1	1	1	4	3	5
P465P_H	Diversity	68.026	67.7468	67.906	67.6182	67.7746	67.4523	68.054	67.6097	67.992	67.5952	67.6016	67.8646	2	2	1	1	1	2	1	5	1	3
Pa36_H	Diversity	63.6687	66.9244	67.2312	66.8901	66.7755	66.8449	66.8007	66.8154	67.1277	67.293	66.5995	66.8661	2	2	5	5	5	1	3	1	4	2
Pa405_H	Diversity	67.2735	67.6308	67.7711	67.4774	67.8485	67.6527	67.594	67.3266	67.9296	67.6511	67.5956	67.4614	5	2	4	5	3	5	3	1	5	5
Pa91_H	Diversity	72.266	68.8451	68.7896	68.8934	68.7952	68.752	68.6806	68.914	68.7913	68.9235	69.1925	68.7186	1	5	3	2	2	2	2	3	4	3
PB116_H	Diversity	68.2674	68.5875	68.4655	68.9708	68.5649	67.9989	68.8608	68.6077	68.9357	68.7576	68.3899	68.3227	2	5	1	1	1	5	3	5	1	2
PB98TR_H	Diversity	70.4037	67.9455	67.8818	67.9924	67.8716	67.7803	68.1365	68.073	67.8325	67.8956	68.2623	67.7291	5	3	1	2	4	4	5	3	5	1
PH207_H	Diversity	64.5747	65.8752	65.9206	65.8146	65.6026	66.3037	65.5155	65.8084	65.8183	66.2395	65.818	65.9108	3	1	5	2	3	5	3	3	4	2
PHB09_H	Diversity	67.8195	68.1693	68.14	67.9824	68.2605	68.3452	67.6709	67.9409	68.0907	68.0941	68.182	68.9861	4	2	1	1	4	5	4	4	1	3
PHG35_H	Diversity	71.6892	70.059	70.1503	70.1614	70.0541	69.9163	70.1778	69.8891	69.9524	70.3109	70.2885	69.6891	5	1	3	2	5	3	2	3	1	5
PHG39_H	Diversity	70.5694	69.6373	69.8374	68.8343	69.9746	69.5009	69.9097	69.4115	69.9109	69.6155	69.5687	69.8094	4	3	1	1	5	1	5	5	1	2
PHG47_H	Diversity	65.6816	68.8591	69.0379	68.1787	68.5379	68.7888	69.0014	68.7361	69.457	68.6372	69.0824	69.1339	5	1	2	1	4	1	2	3	2	1
PHG50_H	Diversity	66.1318	67.6411	67.716	67.4782	67.5736	68.1299	67.3577	67.6001	67.6125	67.4944	67.6131	67.8353	1	3	2	2	2	2	5	1	3	2
PHG71_H	Diversity	66.1251	66.5738	66.7593	66.3597	66.3147	66.9319	66.5443	67.0038	66.7272	66.3474	66.1697	66.5804	5	4	1	1	4	4	4	3	3	4
PHG80_H	Diversity	68.2809	69.7339	69.9629	70.0968	69.9011	69.8176	69.9284	69.5783	69.4331	69.3959	69.8895	69.336	1	2	5	3	3	2	3	1	5	2
PHG83_H	Diversity	69.1769	68.2346	68.3805	68.3283	68.2742	68.2716	68.381	68.2697	67.7589	67.9467	68.5961	68.139	4	5	2	1	3	2	2	2	2	5
PHG84_H	Diversity	71.907	71.0952	71.2285	71.3247	71.0657	71.1962	71.1966	70.821	70.9652	71.0431	71.2529	70.8584	3	2	3	2	5	2	2	1	3	3
PHG86_H	Diversity	69.3659	68.7288	68.9964	68.99	68.6336	68.8899	68.569	68.6839	68.5855	68.7128	68.7813	68.446	1	2	1	2	5	4	1	5	4	2
PHH93_H	Diversity	66.5587	66.3959	66.7414	66.3589	66.1571	66.3712	66.442	66.1845	66.326	66.7474	66.4233	66.2069	3	3	3	3	3	1	2	1	5	5
PHJ40_H	Diversity	65.8135	69.1744	68.8721	69.3223	69.7915	69.0821	69.4663	69.3637	68.7677	69.3837	68.6888	69.0064	5	4	5	1	3	3	1	3	3	3
PHK29_H	Diversity	69.0968	69.1927	69.4162	69.1439	69.0698	69.0726	69.2997	69.2199	69.6011	69.2706	68.9263	68.9068	1	5	1	3	3	2	4	4	4	1
PHK76_H	Diversity	68.391	69.2238	69.6748	69.598	69.8791	68.5549	69.1543	69.246	68.6687	69.1923	69.3102	68.9601	5	4	5	2	4	1	5	1	5	2
PHR36_H	Diversity	68.2187	69.2235	69.2326	69.4142	69.0408	69.649	69.2242	68.6434	69.2817	69.1002	69.0069	69.6416	3	4	1	2	1	1	5	2	3	2
PHT77_H	Diversity	68.6702	69.3526	69.5396	69.1608	69.1745	69.3016	69.4943	69.564	69.1889	69.1277	69.5253	69.4496	2	1	2	4	1	3	3	3	5	3
PHV63_H	Diversity	70.2386	69.6204	69.6155	69.6066	69.6714	69.6853	69.5937	69.4656	69.2623	69.6887	69.9178	69.6972	3	5	1	2	4	3	5	1	5	4
PHW65_H	Diversity	71.3866	70.8638	70.8292	70.9699	70.8302	70.804	70.6639	71.0539	70.8859	71.0974	70.8859	70.6179	3	5	5	2	2	4	4	5	2	5
PHZ51_H	Diversity	70.6637	69.9338	69.869	70.029	70.0315	69.8928	69.8601	69.828	69.8751	69.9256	70.1587	69.8681	1	3	3	4	5	1	2	3	3	4
SC-Malawi_H	Diversity	73.9315	68.2196	68.1432	68.4265	68.2108	67.9956	68.1853	68.2493	68.2203	67.9052	68.3782	68.4812	5	5	1	2	1	3	4	2	3	4
SGI061_H	Diversity	67.9602	66.4212	66.2741	66.7158	66.0863	67.303	65.9353	67.1067	66.3067	66.0897	66.236	66.1584	1	1	3	1	3	1	5	4	3	3
UH250_H	Diversity	63.916	65.9606	65.5774	66.0603	65.4824	65.8066	66.6982	66.4317	66.2962	65.7913	65.5293	65.933	3	4	2	2	5	4	2	5	3	4
UH_2500_H	Diversity	65.6544	65.3652	65.4454	65.4754	65.1482	65.5759	65.197	65.0924	65.5533	65.6239	65.4408	65.0994	2	5	1	5	1	3	1	4	4	3
UH304_H	Diversity	65.4976	65.5571	65.7162	65.631	65.5236	65.4866	65.4058	65.7023	65.705	65.6724	65.2926	65.4351	3	3	4	2	4	2	1	4	3	1
UH_6102_H	Diversity	64.9501	64.9777	64.7516	64.8488	65.1671	65.173	64.7975	64.8784	65.4216	64.4086	64.7732	65.5569	2	2	4	5	1	3	1	2	2	4
UH_6179_H	Diversity	64.9851	65.4086	65.3635	65.4892	65.0609	65.5538	65.6005	65.4444	65.5959	65.408	65.3345	65.2355	1	5	2	4	5	2	5	3	4	4
UH_P024_H	Diversity	65.2612	65.715	65.7244	65.7813	65.7893	65.5342	65.7447	65.8719	65.5355	65.7768	65.7065	65.6853	5	3	1	3	5	2	2	1	1	1
UH_P060_H	Diversity	65.1898	64.8764	64.8274	65.301	65.0931	64.8903	64.7578	64.9839	64.451	64.6127	64.964	64.8824	4	2	4	4	3	3	5	2	3	2
UH_P064_H	Diversity	65.8265	67.1082	67.1812	66.6926	67.2159	66.9048	67.2012	67.2988	67.226	67.0908	67.1183	67.1526	3	4	1	5	1	2	4	3	2	3
UH_P074_H	Diversity	63.819	66.0241	66.0568	66.3146	65.8662	65.7826	66.1203	66.235	66.0691	65.9897	65.9095	65.8968	4	4	1	5	5	5	1	4	1	4
UH_P087_H	Diversity	65.3759	65.4772	65.2305	65.2625	65.4177	65.7766	65.277	65.5162	65.9183	65.4027	65.5243	65.4464	2	5	5	2	1	5	2	5	1	3
UH_P089_H	Diversity	66.1135	66.8762	67.0716	66.8266	66.8678	67.0463	66.9455	66.7591	66.8363	66.828	66.511	67.0701	3	3	3	5	4	4	2	5	3	4
UH_P104_H	Diversity	62.8718	66.2123	66.1293	66.1409	66.0037	66.0748	66.6194	66.5797	66.3851	66.1972	65.8925	66.1001	5	2	3	3	5	4	2	4	4	1
UH_P115_H	Diversity	65.3056	65.3635	65.0912	65.0462	65.3713	65.3742	65.6272	65.9519	65.3691	65.1794	65.3097	65.3148	2	5	5	3	2	4	1	2	5	1
UH_P128_H	Diversity	65.511	64.8736	64.9965	65.1814	64.9742	64.5952	64.5937	64.5151	64.754	65.229	65.1468	64.75	5	4	2	5	4	1	4	4	4	2
UH_P148_H	Diversity	65.0946	64.8388	64.6476	64.7565	64.9359	64.8844	64.7917	64.684	64.9635	64.9894	64.9133	64.8217	5	2	1	5	2	1	4	3	1	3
UH_S018_H	Diversity	69.0738	68.6248	67.8115	69.0602	68.9596	68.9247	69.1592	67.5991	68.8781	69.0877	67.7601	69.0081	5	5	4	4	2	1	5	5	4	5
UH_S020_H	Diversity	70.1607	68.0635	67.6956	68.302	68.2476	68.3217	68.1744	67.3749	68.428	68.4187	67.5806	68.0919	5	2	2	2	3	1	1	3	4	2
UH_S025_H	Diversity	65.1956	66.0564	66.0137	65.9106	65.8439	65.9825	66.2837	66.0122	66.0148	66.0411	65.8889	66.5729	2	5	5	3	3	3	4	5	4	4
Va26_H	Diversity	68.86	67.3404	67.4501	67.3399	67.26	67.4862	67.0762	67.3553	67.4123	67.2455	67.2824	67.4961	1	3	2	3	5	2	1	5	4	2
W117_H	Diversity	63.0589	64.3824	64.2128	64.765	64.4586	64.0652	65.581	63.6955	64.8426	64.2842	63.7176	64.2016	4	2	2	2	4	2	2	4	3	5
W153R_H	Diversity	64.3502	65.2636	64.9142	65.5037	64.7202	65.0453	65.3867	65.1074	65.6664	64.9532	66.3086	65.0304	2	3	5	1	1	2	1	3	2	3
W182E_H	Diversity	63.1875	66.0888	66.1432	66.1083	66.4459	66.3277	65.9233	65.444	66.1344	66.3237	66.1916	65.846	4	1	4	4	4	5	4	1	1	4
W23_H	Diversity	67.3195	66.963	66.9461	67.1578	66.7315	66.9729	67.1838	66.8099	66.9336	67.0747	66.8471	66.9731	3	4	1	1	3	3	3	5	4	5
W602S_H	Diversity	66.4161	67.2101	67.0407	67.2444	67.2492	67.1137	67.1858	66.9877	67.1514	67.2299	67.7642	67.1343	5	3	4	5	5	3	3	2	2	1
W604S_H	Diversity	68.3793	68.0884	68.0283	68.1017	67.9374	68.2286	67.8218	68.1884	67.6981	68.1953	68.5255	68.1592	1	2	1	3	2	1	4	4	2	4
W64A_H	Diversity	66.7898	68.7919	68.4414	68.6825	69.3064	68.9131	69.0437	68.3181	68.9519	68.5122	68.6737	69.0755	4	5	5	1	3	1	2	5	3	4
W9_H	Diversity	64.0431	65.6112	65.3333	65.229	65.3187	66.285	65.8458	65.3752	65.6756	65.4149	65.8198	65.8147	1	3	1	1	3	3	1	2	5	4
W95115_H	Diversity	66.1895	68.4369	68.5309	68.4369	68.5451	68.1642	68.749	68.2156	68.3821	68.4161	68.7997	68.1297	4	5	4	4	1	2	3	4	2	4
Wf9_H	Diversity	67.7334	66.886	66.604	66.5978	67.0057	67.2658	66.9164	66.9052	66.9584	67.2156	67.0659	66.3255	3	4	3	3	4	5	5	1	3	3
11430_H	Diversity	66.965	66.1751	66.2525	66.5962	66.0386	66.0394	66.3491	66.1115	66.3159	65.9058	65.9314	66.2103	4	5	3	4	2	3	3	4	1	2
DZ_PG_02	PG_1950	66.215	64.312	64.7487	64.5784	64.0738	63.4508	64.3633	64.7552	63.9178	63.9565	64.407	64.5706	4	3	4	4	4	1	1	3	1	3
DZ_PG_05	PG_1950	62.8645	63.0794	62.965	62.8859	62.7687	63.0418	63.867	62.5326	63.349	62.7152	63.2688	64.8681	3	1	1	3	2	1	1	4	2	2
DZ_PG_08	PG_1950	63.5565	61.7878	61.6217	62.1435	61.83	61.3562	61.5399	61.6693	61.818	61.9003	62.0507	66.4914	1	1	3	2	1	1	4	4	2	5
DZ_PG_10	PG_1950	61.8685	62.1501	62.4442	63.0076	62.8012	61.2359	61.5974	62.4953	61.6125	61.3214	63.1737	59.9889	5	2	1	4	2	4	4	3	3	4
DZ_PG_16	PG_1950	62.787	61.7915	61.0939	62.0599	62.0633	61.5657	61.8292	61.4712	61.9939	62.1976	61.8381	63.3997	1	5	2	1	1	2	2	4	3	5
DZ_PG_17	PG_1950	65.2845	61.7822	61.8737	62.2597	62.1634	61.8323	62.0903	60.7224	62.3118	62.1889	62.2646	67.3987	1	2	5	1	3	5	3	2	5	4
DZ_PG_20	PG_1950	62.5505	62.3242	61.8463	62.8733	62.2135	61.898	62.7728	62.3635	62.693	61.9834	61.9051	61.9479	5	4	3	5	4	2	2	1	4	1
DZ_PG_21	PG_1950	55.0135	56.4665	56.0959	56.6906	55.9872	56.6076	55.989	57.2666	56.8543	56.9946	55.9391	61.9219	2	5	1	5	5	4	2	2	4	4
DZ_PG_22	PG_1950	68.787	64.6103	65.2488	65.4219	64.5094	64.3189	65.1443	63.4482	64.7611	64.7225	65.173	61.8117	3	4	4	4	2	5	4	3	4	4
DZ_PG_24	PG_1950	57.6745	62.1412	61.8141	62.0915	62.1982	62.8104	62.0456	61.8996	62.2782	62.1534	61.8728	65.2848	4	4	2	1	4	1	2	5	1	1
DZ_PG_27	PG_1950	57.747	62.7548	62.0213	63.2594	62.8794	62.2443	62.9509	63.4965	63.0921	62.261	62.6158	64.1635	3	3	5	2	1	2	2	1	2	3
DZ_PG_30	PG_1950	55.579	58.8723	58.3953	58.8513	59.112	58.8327	59.7349	59.5782	58.7787	58.6496	58.3768	65.9853	5	5	2	3	4	4	3	4	5	1
DZ_PG_31	PG_1950	55.8285	57.8044	57.6709	57.7075	57.3931	57.819	56.8464	58.7665	57.9647	57.3567	57.7611	67.6494	3	2	2	5	3	2	1	4	3	3
DZ_PG_32	PG_1950	58.8335	62.4022	62.338	62.5015	62.2214	62.5398	62.9381	62.4195	62.2777	62.2359	62.0103	61.8023	4	1	3	1	1	3	1	2	4	2
DZ_PG_33	PG_1950	62.7335	62.6987	63.142	63.1995	62.3827	62.6573	63.745	63.002	61.8525	62.5123	61.9893	60.1146	4	1	1	2	1	3	5	1	1	4
DZ_PG_35	PG_1950	63.8685	64.6397	64.7952	64.013	64.8007	63.4595	64.9306	64.8591	64.8495	64.7472	64.932	62.4395	2	3	3	4	3	3	5	1	3	2
DZ_PG_37	PG_1950	60.1815	62.4426	61.9723	62.4408	62.6555	62.9035	62.2737	62.359	62.0106	62.4077	62.7049	64.7672	1	3	2	3	2	1	4	1	4	1
DZ_PG_47	PG_1950	62.209	62.5444	61.5394	62.5972	62.393	62.4339	63.1703	63.0693	62.5813	62.4513	62.5821	62.6933	1	1	5	2	4	4	5	5	1	1
DZ_PG_50	PG_1950	63.8845	65.1401	66.3298	64.6462	65.3596	64.8533	64.158	64.6824	65.2861	65.6017	65.4762	56.2397	2	2	1	2	2	5	3	2	2	3
DZ_PG_51	PG_1950	65.0025	63.937	64.3277	63.5205	64.037	64.0715	63.7646	63.879	64.2914	63.9686	63.5009	63.3555	3	2	4	3	3	3	3	3	1	2
DZ_PG_53	PG_1950	58.1615	61.2048	62.4319	62.2448	60.9293	61.2885	60.5982	60.732	60.8147	61.062	60.793	65.5276	2	4	4	3	3	3	3	3	5	3
DZ_PG_54	PG_1950	59.5235	61.8078	63.5304	63.2256	61.0082	61.5338	61.624	61.391	60.9075	61.9236	61.8201	62.2485	2	4	3	4	5	4	4	2	2	5
DZ_PG_55	PG_1950	58.761	60.1242	60.338	61.2853	60.7209	58.6061	59.4323	61.661	60.1299	59.6708	60.0156	64.9554	4	3	4	1	5	2	1	5	3	2
DZ_PG_03	PG_1980	65.987	66.0188	66.0625	66.115	65.5099	66.1262	65.6942	65.9521	66.4505	65.7163	66.0702	65.7515	3	5	4	3	2	1	5	3	2	1
DZ_PG_04	PG_1980	56.7195	59.1375	59.0844	59.4122	58.3801	59.2956	59.3982	59.4508	58.2452	59.2275	58.8922	62.7272	1	2	3	1	2	2	4	2	2	3
DZ_PG_06	PG_1980	70.061	66.8038	65.4264	67.4642	67.0386	67.0598	67.0199	66.7994	66.9379	67.0721	65.8207	58.4136	4	3	1	2	3	3	1	1	1	2
DZ_PG_09	PG_1980	61.597	62.1941	62.3295	62.1175	62.8385	61.4434	61.3164	62.074	62.6558	62.5423	62.7013	58.7583	3	1	2	4	3	5	4	4	4	1
DZ_PG_12	PG_1980	62.8185	63.9992	63.9462	64.0828	63.8631	64.6327	63.6827	63.6967	64.0779	63.9797	63.8671	62.5399	2	1	1	3	1	4	3	2	4	2
DZ_PG_14	PG_1980	68.476	67.2411	65.3506	67.6543	67.6783	67.4799	68.0609	67.5686	67.6608	67.4556	65.8524	62.5041	4	2	4	4	4	2	4	3	1	5
DZ_PG_18	PG_1980	58.8893	61.1541	60.8191	61.2983	60.8081	61.2487	61.3996	60.4014	60.8702	60.8916	61.3649	64.5088	4	3	5	1	2	1	1	5	2	3
DZ_PG_19	PG_1980	66.7695	65.2372	65.6532	64.6271	65.3775	65.0737	65.3133	65.8563	65.3872	65.1457	65.1711	65.0104	2	2	4	4	1	1	1	1	3	4
DZ_PG_39	PG_1980	63.0034	60.3661	60.1827	60.54	60.4154	60.2592	60.3413	59.8795	60.4373	60.2317	60.3573	62.6981	5	4	3	3	5	3	2	4	4	4
DZ_PG_44	PG_1980	63.604	64.0637	64.1641	63.985	64.0886	64.1156	63.9028	64.1742	64.0978	64.3656	63.7254	61.0167	1	4	2	1	1	2	2	2	5	1
DZ_PG_46	PG_1980	61.6894	63.9084	63.9958	64.0423	63.9352	64.4945	63.5076	64.2634	64.0137	64.2218	63.9448	66.261	1	1	1	2	4	4	3	1	3	4
DZ_PG_48	PG_1980	60.0345	60.7908	60.3638	60.7271	61.2817	60.1934	61.1113	60.5975	61.4966	60.6207	60.5952	65.2437	2	4	2	5	4	3	3	3	1	2
DZ_PG_52	PG_1980	67.071	66.7241	66.7258	66.1758	66.7126	66.8789	66.3375	66.8424	67.2831	66.4259	66.7415	64.4987	3	3	3	2	3	4	2	4	3	3
DZ_PG_01	PG_2000	64.2825	64.8686	65.0153	64.6701	64.9388	65.0184	64.9484	64.686	64.8969	64.9747	64.9664	64.0179	2	2	2	3	1	2	4	2	1	4
DZ_PG_11	PG_2000	63.6545	65.4874	65.5159	65.4951	65.4046	65.0574	65.1649	65.6352	65.2029	65.8673	66.2457	65.7755	2	5	4	3	2	5	2	5	2	2
DZ_PG_13	PG_2000	66.057	65.673	65.6732	65.4545	65.6813	65.7892	65.6242	65.7417	65.5405	65.6597	65.5809	62.665	1	5	4	4	1	1	3	1	5	1
DZ_PG_23	PG_2000	64.228	65.6851	65.5259	65.7044	65.8732	66.3717	65.7661	65.0748	65.5378	65.8021	65.6676	62.626	1	4	2	3	4	5	5	1	3	5
DZ_PG_25	PG_2000	66.168	64.6181	64.957	64.6125	64.371	64.7243	64.3229	64.4455	64.7533	64.3577	64.6811	60.9204	5	4	1	1	3	3	4	4	1	2
DZ_PG_26	PG_2000	68.099	65.7802	65.6837	65.7998	65.7709	65.7905	65.7939	65.6846	65.8943	65.7768	65.856	65.0033	5	1	4	1	4	2	5	2	3	2
DZ_PG_34	PG_2000	64.844	64.6516	64.6323	64.9929	64.456	64.8407	64.8638	64.5716	64.6255	64.5418	64.4826	65.0083	1	3	3	3	4	3	5	1	5	4
DZ_PG_40	PG_2000	68.365	65.8314	65.5569	65.6022	66.0561	66.0286	66.2338	65.6211	65.5801	65.5283	65.8457	64.0089	5	2	3	5	5	4	1	1	1	1
DZ_PG_41	PG_2000	65.864	65.2729	64.8734	65.3141	65.3503	65.3374	65.3928	65.0375	65.4715	65.3024	65.4059	67.1177	5	2	1	4	3	2	4	3	2	4
DZ_PG_43	PG_2000	65.105	64.6614	64.5309	64.4995	64.9192	64.3204	64.9133	64.6987	64.8849	64.9473	64.4011	61.1538	4	1	2	5	2	5	1	5	4	1
DZ_PG_45	PG_2000	63.6535	65.2528	65.3634	64.9737	65.2355	65.1396	65.1956	65.1915	64.8867	65.5549	65.2118	61.1135	3	3	3	2	1	3	2	5	2	3
DZ_PG_49	PG_2000	66.2455	65.0406	64.4022	64.7099	64.8055	64.8363	65.3189	65.5102	65.138	65.3234	65.3578	59.3823	4	3	1	4	2	1	3	2	4	2
DZ_PG_62	PG_2000	65.754	67.0957	67.4486	67.3293	67.3451	67.3401	67.5093	67.4046	65.909	67.3963	65.8596	67.4155	4	4	2	5	5	3	5	4	3	3
DZ_PG_63	PG_2000	65.6115	66.2101	66.2582	66.3057	66.4623	66.0167	66.6817	66.0698	66.2261	66.2772	65.591	66.2121	4	3	5	2	5	4	4	3	3	1
DZ_PG_66	PG_2000	65.4055	64.5989	64.7346	64.6353	64.272	64.4463	64.6713	64.4204	65.1471	64.5678	64.4719	64.622	3	1	1	5	1	4	2	2	4	5
DZ_PG_67	PG_2000	65.0355	65.6639	65.6204	65.4411	65.8643	65.5941	65.3629	65.6971	65.7264	65.6968	65.6202	66.0163	2	5	5	1	3	1	1	3	4	5
DZ_PG_68	PG_2000	66.858	65.5487	65.3642	65.2821	65.4749	65.5888	65.6137	65.8209	65.4129	65.5991	65.2123	66.1182	2	5	3	2	3	5	3	4	2	5
DZ_PG_69	PG_2000	64.967	65.2656	65.1961	65.4789	65.0528	65.4279	65.1617	65.318	65.1679	65.1313	65.0173	65.7041	3	1	4	1	4	1	2	3	5	3
DZ_PG_72	PG_2000	65.5935	65.8227	65.7329	65.8714	65.982	65.7376	66.2484	65.6413	65.8611	65.7044	65.5133	65.9346	3	4	5	4	5	2	1	5	5	3
DZ_PG_74	PG_2000	65.54	65.6675	65.6311	65.3991	65.7635	65.6782	66.0836	65.6601	65.8798	65.6432	65.2045	65.7315	1	2	5	2	2	4	3	4	1	4

## Sheet: VegDuration_EXT
Hybrid	Maturity_group	Duration_observed	Duration_predicted
ARV09	G2	63.7879	63.7516
ARV10	G2	64.4557	64.4412
ARV11	G2	64.1217	63.7281
ARV13	G2	63.3068	64.7765
ARV14	G2	60.7259	63.9802
ARV15	G2	64.6736	64.2011
ARV30	G2	63.0327	63.3103
ARV31	G2	60.3729	64.0503
ARV32	G2	61.2634	64.1843
ARV33	G2	60.2314	64.2952
ARV37	G2	61.8289	64.0576
ARV48	G2	60.0214	61.5794
ARV50	G2	64.8816	62.9608
ARV54	G2	61.5504	64.4054
ARV55	G2	61.105	63.3965
ARV75	G2	63.4648	63.8369
ARV77	G2	59.5994	60.9979
ARV79	G2	63.5455	64.271
ARV80	G2	65.4689	64.6939
ARV83	G2	65.8448	63.8395
ARV87	G2	62.8885	64.9676
ARV16	G3	65.1027	63.7201
ARV19	G3	65.7228	64.2758
ARV21	G3	64.1871	64.8812
ARV22	G3	65.124	64.0918
ARV23	G3	63.4167	63.9652
ARV24	G3	65.4534	63.8028
ARV40	G3	63.6112	64.2603
ARV41	G3	64.3557	64.2309
ARV42	G3	61.4006	64.1742
ARV44	G3	65.3259	64.9787
ARV46	G3	67.693	65.0743
ARV47	G3	63.9566	64.9415
ARV51	G3	65.7042	65.0604
ARV59	G3	65.7572	65.2368
ARV65	G3	67.0036	65.6915
ARV82	G3	66.101	65.9351
ARV88	G3	67.4899	66.4669
ARV90	G3	65.6316	64.7429
ARV91	G3	64.169	64.256
ARV03	G4	68.1074	65.8645
ARV05	G4	66.6641	65.5629
ARV07	G4	68.975	66.178
ARV08	G4	64.9762	65.41
ARV25	G4	65.3053	64.9243
ARV29	G4	66.0145	64.7251
ARV35	G4	65.2516	64.8934
ARV56	G4	70.4316	66.3279
ARV57	G4	65.8616	66.0693
ARV58	G4	65.3607	65.4
ARV60	G4	67.037	67.0996
ARV63	G4	65.063	65.8803
ARV64	G4	66.7741	65.3532
ARV66	G4	64.6409	65.6828
ARV67	G4	65.6528	64.6507
ARV71	G4	63.4187	64.7339
ARV74	G4	63.757	63.7367
ARV76	G4	66.2699	65.3223
ARV78	G4	66.1245	64.4919
ARV93	G4	65.9538	65.0104

## Sheet: rhPAD_CV
Hybrid	Panel	rhPAD_observed	rhPAD_mean_pred	RHPad_pred_BGLR1	RHPad_pred_BGLR2	RHPad_pred_BGLR3	RHPad_pred_BGLR4	RHPad_pred_BGLR5	RHPad_pred_BGLR6	RHPad_pred_BGLR7	RHPad_pred_BGLR8	RHPad_pred_BGLR9	RHPad_pred_BGLR10	.folds_1	.folds_2	.folds_3	.folds_4	.folds_5	.folds_6	.folds_7	.folds_8	.folds_9	.folds_10
A3_H	Diversity	0.3053	0.298624	0.297044	0.298525	0.30215	0.297548	0.296742	0.291522	0.299536	0.300936	0.303135	0.299099	2	5	5	3	2	5	3	2	5	2
A310_H	Diversity	0.281981	0.300296	0.29985	0.300019	0.307585	0.29974	0.303232	0.298129	0.298466	0.3003	0.29459	0.301047	4	3	2	1	2	1	4	2	3	5
A347_H	Diversity	0.279432	0.307613	0.304184	0.299873	0.316322	0.311777	0.307195	0.303506	0.29865	0.312205	0.310095	0.312319	3	2	2	3	4	5	2	5	2	2
A374_H	Diversity	0.341073	0.311231	0.302555	0.310477	0.315181	0.32509	0.314979	0.313204	0.310154	0.311046	0.315986	0.293642	3	5	2	3	4	1	2	1	2	3
A375_H	Diversity	0.352331	0.309874	0.302272	0.305171	0.310634	0.310583	0.315359	0.315468	0.31072	0.313671	0.312177	0.302681	3	4	4	4	5	4	1	3	4	3
A554_H	Diversity	0.230563	0.288672	0.284868	0.283065	0.290816	0.289449	0.289755	0.284187	0.290175	0.288454	0.290869	0.295084	1	4	5	4	2	2	1	1	2	4
AS5707_H	Diversity	0.318255	0.321679	0.319614	0.324523	0.321197	0.320087	0.322548	0.321939	0.319624	0.321359	0.323709	0.322191	2	1	2	4	4	3	4	5	5	5
B100_H	Diversity	0.278448	0.310111	0.31207	0.310156	0.307858	0.308978	0.307312	0.307773	0.312588	0.311694	0.313631	0.309052	3	5	1	1	1	5	5	5	5	1
B104_H	Diversity	0.32293	0.303929	0.30886	0.302469	0.298693	0.29584	0.31509	0.304601	0.297755	0.29855	0.312181	0.305248	1	4	5	1	5	2	5	1	4	1
B105_H	Diversity	0.302334	0.306069	0.302725	0.308105	0.304193	0.306715	0.30847	0.307554	0.305555	0.299541	0.308566	0.309267	2	3	5	4	3	3	1	4	2	4
B106_H	Diversity	0.300037	0.306107	0.303439	0.302717	0.307938	0.307871	0.30672	0.305221	0.304923	0.306413	0.305665	0.310161	4	4	1	5	5	2	4	1	5	1
B107_H	Diversity	0.335128	0.327753	0.329282	0.332011	0.327051	0.327929	0.324298	0.32034	0.327256	0.327146	0.330353	0.331866	1	2	5	5	1	5	4	5	2	5
B108_H	Diversity	0.239354	0.299941	0.303722	0.299145	0.301403	0.299657	0.298285	0.302587	0.29874	0.29705	0.300359	0.298463	3	1	3	3	5	4	5	1	1	5
B109_H	Diversity	0.304341	0.313143	0.309429	0.315923	0.31773	0.309169	0.316946	0.312801	0.311372	0.313769	0.311414	0.312876	4	2	3	4	5	1	5	1	3	3
B110_H	Diversity	0.275962	0.310351	0.31034	0.30638	0.311501	0.315593	0.31017	0.304675	0.309918	0.312777	0.30883	0.313322	4	1	3	4	5	4	1	3	4	5
B113_H	Diversity	0.342662	0.310574	0.311389	0.313383	0.312582	0.312245	0.311062	0.310794	0.303973	0.315661	0.305102	0.309547	2	1	1	3	1	2	2	2	3	5
B37_H	Diversity	0.276427	0.295485	0.300926	0.299365	0.296098	0.29068	0.301515	0.295115	0.296251	0.290822	0.287994	0.296088	5	3	5	1	4	4	2	3	2	1
B73_H	Diversity	0.31662	0.31193	0.309064	0.307891	0.312546	0.31428	0.312579	0.314606	0.313063	0.308584	0.313615	0.313075	3	4	4	5	1	2	5	4	3	4
B84_H	Diversity	0.377745	0.298011	0.296354	0.301451	0.296763	0.295158	0.298759	0.300669	0.300607	0.295951	0.298801	0.295592	5	1	5	1	2	4	4	4	2	2
B89_H	Diversity	0.261608	0.292817	0.292943	0.290462	0.289387	0.293309	0.295722	0.29255	0.294867	0.293696	0.295862	0.28937	5	3	3	4	1	1	5	3	5	1
B97_H	Diversity	0.283461	0.298207	0.29504	0.296136	0.298594	0.300257	0.302461	0.298066	0.298992	0.299681	0.299288	0.293553	5	3	2	3	1	3	3	2	2	1
B98_H	Diversity	0.327052	0.320413	0.319656	0.320307	0.323007	0.323486	0.320624	0.319944	0.323971	0.317311	0.31956	0.316261	4	2	3	4	3	2	4	2	5	1
C103_H	Diversity	0.344871	0.34593	0.341352	0.347564	0.343677	0.344091	0.346717	0.347444	0.348706	0.342529	0.347998	0.349224	2	3	3	5	2	5	3	5	2	1
CO109_H	Diversity	0.273818	0.305363	0.304331	0.30563	0.303712	0.303132	0.304059	0.304457	0.308092	0.307276	0.304111	0.308829	3	4	2	5	1	1	1	5	4	3
CR1Ht_H	Diversity	0.256188	0.293266	0.296056	0.286965	0.30004	0.292702	0.286037	0.294521	0.290228	0.297044	0.292262	0.296805	3	2	3	3	4	5	2	3	4	4
D09_H	Diversity	0.284527	0.294281	0.292779	0.290766	0.29413	0.295502	0.292574	0.295167	0.296212	0.291198	0.297365	0.297119	4	4	4	1	5	5	4	4	1	5
DE811_H	Diversity	0.338313	0.318128	0.319841	0.313598	0.320945	0.31832	0.320195	0.319811	0.324487	0.3156	0.311008	0.317473	1	4	2	4	3	2	2	3	4	5
DK4676A_H	Diversity	0.303027	0.304007	0.301165	0.308324	0.304848	0.306739	0.304486	0.303989	0.304558	0.306536	0.300387	0.299038	4	2	3	4	1	3	4	1	1	1
DK78010_H	Diversity	0.305347	0.300609	0.307248	0.300979	0.301047	0.301869	0.296038	0.305637	0.299725	0.298129	0.296816	0.2986	1	2	3	5	1	2	5	3	4	3
DK78371A_H	Diversity	0.320241	0.315398	0.322257	0.319046	0.298944	0.313363	0.319349	0.314893	0.318387	0.31787	0.315203	0.314669	3	4	3	4	1	2	4	3	1	5
DKFAPW_H	Diversity	0.264239	0.300525	0.303275	0.305513	0.295031	0.303559	0.295984	0.300133	0.301627	0.300538	0.299642	0.299947	5	3	3	2	2	5	1	1	5	3
DKFBHJ_H	Diversity	0.295383	0.301518	0.302851	0.303585	0.30116	0.3013	0.302587	0.292318	0.30253	0.315012	0.301197	0.292643	3	4	3	2	4	4	2	5	3	2
DKIBO2_H	Diversity	0.262785	0.305517	0.303695	0.309096	0.303672	0.308618	0.30329	0.307272	0.298913	0.302694	0.314664	0.303258	4	5	1	1	2	2	3	1	2	5
DKMBST_H	Diversity	0.355352	0.301589	0.300925	0.301077	0.295988	0.30119	0.30314	0.300757	0.304106	0.3002	0.302775	0.305726	5	2	3	1	5	1	5	1	2	1
EA1027_H	Diversity	0.298874	0.302275	0.300001	0.306112	0.3023	0.303266	0.30033	0.304608	0.300211	0.300669	0.300608	0.304645	4	1	5	1	4	3	5	3	3	4
EA1163_H	Diversity	0.256113	0.297161	0.296581	0.298499	0.297836	0.297566	0.295672	0.29653	0.29734	0.292691	0.30259	0.296301	5	5	3	3	1	4	1	4	2	4
EA3076_H	Diversity	0.317212	0.301098	0.3011	0.305434	0.301388	0.297697	0.300359	0.304254	0.300613	0.302345	0.300929	0.296862	4	5	2	5	5	3	4	2	4	1
EC136_H	Diversity	0.280607	0.306273	0.305744	0.306663	0.306114	0.308959	0.306169	0.304481	0.305485	0.311416	0.305666	0.302031	1	3	2	3	1	2	2	2	5	3
EC140_H	Diversity	0.284125	0.305078	0.305582	0.305974	0.301719	0.305907	0.30357	0.305009	0.309809	0.304723	0.307013	0.301474	2	5	2	2	4	1	4	3	5	3
EC151_H	Diversity	0.325061	0.300625	0.30109	0.298562	0.301005	0.29373	0.301445	0.303774	0.301631	0.301483	0.30721	0.29632	2	4	1	1	3	5	1	4	1	1
EC169_H	Diversity	0.288832	0.303038	0.304313	0.304028	0.30092	0.302494	0.302536	0.30127	0.300015	0.304741	0.3039	0.306161	4	2	3	5	2	3	4	2	1	4
EC175_H	Diversity	0.256152	0.295907	0.297769	0.293365	0.297457	0.299996	0.297023	0.293158	0.294445	0.295733	0.293523	0.2966	3	1	5	2	1	4	5	1	4	3
EC232_H	Diversity	0.279003	0.305036	0.307506	0.306703	0.29984	0.309574	0.305353	0.30406	0.306562	0.305689	0.299457	0.305617	3	1	4	2	5	5	4	2	2	5
EC242C_H	Diversity	0.294493	0.315731	0.317174	0.313964	0.316268	0.310122	0.315665	0.312182	0.32068	0.310045	0.322485	0.318726	1	4	4	1	5	1	5	3	2	4
EC334_H	Diversity	0.314456	0.298412	0.305134	0.300433	0.295904	0.297639	0.296968	0.297948	0.3003	0.298753	0.30156	0.289479	3	2	1	3	2	5	4	2	3	1
EP10_H	Diversity	0.322302	0.297348	0.2989	0.296686	0.297512	0.298403	0.298276	0.297267	0.298551	0.295242	0.296654	0.295985	2	5	4	5	5	2	4	4	1	1
EP2008-18_H	Diversity	0.337669	0.294363	0.293408	0.295718	0.295062	0.292359	0.296799	0.295319	0.291412	0.29487	0.294655	0.294032	2	4	4	2	1	2	1	1	4	4
EP2008-22_H	Diversity	0.312887	0.297776	0.297163	0.295279	0.301424	0.292358	0.297453	0.303202	0.288832	0.296602	0.302515	0.302934	1	3	5	2	4	4	1	4	3	3
EP29_H	Diversity	0.256791	0.301795	0.298531	0.304733	0.302622	0.298516	0.300866	0.299206	0.302238	0.304998	0.301833	0.304409	1	1	2	2	2	1	3	2	1	3
EP51_H	Diversity	0.26699	0.297342	0.298448	0.294865	0.300735	0.299451	0.299646	0.298734	0.293848	0.296569	0.295878	0.295245	2	5	3	3	1	2	2	3	1	5
EP52_H	Diversity	0.270717	0.301555	0.30059	0.298597	0.305041	0.301283	0.29927	0.297301	0.297324	0.305422	0.307203	0.303523	2	2	3	1	4	5	2	5	2	3
EP55_H	Diversity	0.300742	0.292246	0.292024	0.287845	0.290292	0.292089	0.294012	0.294899	0.291936	0.289155	0.29324	0.296967	4	4	4	5	4	3	2	1	3	2
EP67_H	Diversity	0.244548	0.297463	0.296571	0.294057	0.29636	0.297985	0.295527	0.296341	0.299756	0.302082	0.295288	0.300664	3	1	5	3	2	3	5	3	4	4
EP72_H	Diversity	0.295916	0.306196	0.307497	0.30292	0.307323	0.307109	0.30884	0.302421	0.307385	0.307414	0.303927	0.307128	2	3	5	4	2	4	3	3	2	5
EP77_H	Diversity	0.276766	0.296311	0.292633	0.294025	0.294275	0.299223	0.297644	0.293373	0.295282	0.297527	0.29531	0.303819	4	5	1	3	3	2	5	1	5	4
EZ11A_H	Diversity	0.300771	0.298051	0.303594	0.291003	0.29233	0.295208	0.302835	0.296455	0.299735	0.30046	0.297494	0.301391	1	4	4	4	2	3	3	2	5	2
EZ18_H	Diversity	0.321911	0.320068	0.315447	0.323032	0.3184	0.318236	0.321055	0.319172	0.326808	0.320416	0.318517	0.319595	2	2	4	4	4	5	4	1	1	1
EZ31_H	Diversity	0.281843	0.301746	0.307742	0.301642	0.300167	0.308001	0.300269	0.303138	0.296633	0.296872	0.301407	0.301584	3	2	2	2	3	5	4	3	3	5
EZ35_H	Diversity	0.321985	0.306292	0.305449	0.308028	0.305655	0.311402	0.306474	0.302968	0.302271	0.307206	0.308146	0.305323	1	2	3	4	5	1	2	3	1	5
EZ36_H	Diversity	0.332193	0.308387	0.307846	0.309693	0.307773	0.302282	0.312351	0.310013	0.304759	0.311493	0.307935	0.309728	3	5	2	1	3	2	2	2	3	5
EZ37_H	Diversity	0.282267	0.292363	0.295182	0.297077	0.293828	0.289947	0.287237	0.295771	0.293772	0.292547	0.293063	0.285205	1	3	4	3	4	2	3	2	1	1
EZ38_H	Diversity	0.295173	0.306112	0.308792	0.304205	0.30485	0.312708	0.300172	0.308903	0.301998	0.311818	0.308682	0.298988	1	1	4	2	2	2	4	3	5	2
EZ40_H	Diversity	0.308661	0.290383	0.289546	0.29045	0.288507	0.288327	0.288823	0.291613	0.285843	0.295957	0.293152	0.291607	2	1	4	1	2	2	3	1	2	5
EZ42_H	Diversity	0.304851	0.291033	0.287012	0.294724	0.292514	0.293389	0.292898	0.286412	0.289532	0.296863	0.287711	0.289278	3	2	2	1	2	3	3	5	2	5
EZ47_H	Diversity	0.297229	0.302302	0.307218	0.302655	0.299755	0.304036	0.301283	0.300297	0.299206	0.302388	0.305756	0.300426	1	1	4	2	2	3	5	4	1	2
EZ48_H	Diversity	0.310733	0.308961	0.304301	0.308319	0.305022	0.316004	0.311399	0.305192	0.310182	0.311466	0.30718	0.310544	5	1	5	2	1	1	2	5	4	4
F04401_H	Diversity	0.325967	0.333476	0.333281	0.329318	0.33525	0.336795	0.334718	0.331915	0.330608	0.331658	0.334726	0.336493	2	1	1	3	1	5	1	4	4	3
F04402_H	Diversity	0.340181	0.331317	0.331678	0.3283	0.330885	0.338239	0.329288	0.330202	0.331401	0.331051	0.332515	0.329606	1	1	4	3	4	2	1	3	5	1
F04701_H	Diversity	0.303806	0.310977	0.30768	0.305958	0.310718	0.310862	0.307676	0.324655	0.310599	0.312009	0.309421	0.310191	5	1	4	1	3	4	4	4	3	5
F04702_H	Diversity	0.285053	0.316721	0.315356	0.31836	0.316332	0.313742	0.316945	0.324759	0.318489	0.311531	0.317027	0.314668	2	5	5	5	1	4	2	2	2	2
F05101_H	Diversity	0.327808	0.305406	0.303671	0.300251	0.305164	0.308355	0.312018	0.306867	0.30537	0.302825	0.303124	0.306413	5	1	3	5	5	5	2	2	3	4
F05404_H	Diversity	0.326092	0.336656	0.336508	0.332856	0.33618	0.337178	0.331589	0.338006	0.343174	0.340439	0.333472	0.337162	3	4	2	4	3	4	3	5	4	1
F1808_H	Diversity	0.296935	0.313763	0.310726	0.310467	0.316874	0.315274	0.315143	0.312741	0.316309	0.316798	0.307792	0.315509	3	4	5	4	4	5	3	1	2	1
F1890_H	Diversity	0.329126	0.322512	0.324678	0.323152	0.322669	0.321735	0.317822	0.324201	0.322172	0.326609	0.321453	0.32063	5	3	4	3	3	1	3	5	3	3
F218_H	Diversity	0.257507	0.292742	0.295318	0.288566	0.286786	0.295981	0.293962	0.293792	0.289988	0.297959	0.291337	0.293727	5	2	3	3	1	3	3	3	1	2
F252_H	Diversity	0.311027	0.310906	0.313665	0.310771	0.31094	0.310513	0.300326	0.315843	0.308364	0.309771	0.31154	0.317325	4	1	2	4	4	5	5	1	5	4
F353_H	Diversity	0.307446	0.329474	0.328904	0.327714	0.325657	0.334528	0.330755	0.327009	0.332145	0.326378	0.33112	0.330529	2	4	4	4	2	4	5	4	1	1
F354_H	Diversity	0.358452	0.310984	0.31245	0.307944	0.312085	0.313107	0.308693	0.307344	0.309605	0.314829	0.312919	0.310864	2	3	5	5	4	4	2	1	2	1
F608_H	Diversity	0.338156	0.294284	0.296066	0.294885	0.293198	0.296627	0.294537	0.295699	0.295729	0.290826	0.292244	0.293028	5	2	1	1	1	5	2	1	5	5
F618_H	Diversity	0.308255	0.289387	0.285125	0.286197	0.291712	0.289932	0.293336	0.288447	0.296885	0.286484	0.287544	0.288208	3	5	5	3	3	4	2	4	1	5
F7001_H	Diversity	0.333632	0.297351	0.283669	0.283347	0.306797	0.30844	0.308119	0.30756	0.306467	0.282116	0.281053	0.30594	5	2	4	1	5	5	3	3	5	1
F7019_H	Diversity	0.320932	0.286415	0.286576	0.288991	0.281436	0.28283	0.289131	0.27541	0.295546	0.291786	0.287286	0.285158	2	2	3	1	4	4	1	5	2	1
F7025_H	Diversity	0.330047	0.310597	0.311279	0.307482	0.308643	0.31096	0.309599	0.311537	0.310945	0.313934	0.30965	0.311944	5	5	1	2	4	1	5	2	1	5
F7028_H	Diversity	0.333018	0.312359	0.308647	0.312187	0.312504	0.3128	0.315884	0.31098	0.309681	0.311188	0.313501	0.31622	3	1	2	4	3	2	2	2	5	2
F7057_H	Diversity	0.274148	0.286635	0.294218	0.297121	0.296934	0.269433	0.280881	0.282662	0.282439	0.280254	0.28452	0.297886	1	3	3	2	5	1	1	1	2	3
F7058_H	Diversity	0.246216	0.289092	0.290465	0.296787	0.292291	0.284315	0.284351	0.285904	0.283629	0.285898	0.290473	0.29681	1	3	3	4	3	4	3	2	4	3
F7081_H	Diversity	0.285453	0.278081	0.279947	0.278348	0.277477	0.28507	0.279155	0.27319	0.274922	0.278063	0.277652	0.276988	3	5	3	5	1	4	5	4	5	5
F7082_H	Diversity	0.26027	0.289353	0.288565	0.299631	0.285201	0.288237	0.278579	0.288734	0.285633	0.280803	0.298275	0.299872	4	3	5	5	4	1	1	5	4	3
F712_H	Diversity	0.33212	0.305245	0.286145	0.288259	0.319146	0.316581	0.316935	0.317575	0.31416	0.287665	0.286164	0.319816	5	2	2	3	3	2	5	3	5	3
F748_H	Diversity	0.28035	0.310927	0.310669	0.311721	0.312046	0.309925	0.311523	0.310676	0.309737	0.311728	0.313889	0.307354	1	3	5	5	5	4	3	4	1	2
F752_H	Diversity	0.268311	0.299628	0.299827	0.3029	0.303942	0.300438	0.296907	0.29865	0.300974	0.299344	0.296158	0.297137	1	1	5	5	5	1	4	2	3	5
F838_H	Diversity	0.312877	0.281607	0.274568	0.276854	0.282827	0.279866	0.288247	0.287365	0.276322	0.28347	0.285797	0.280754	5	5	5	3	4	4	5	5	1	4
F874_H	Diversity	0.295936	0.275519	0.271678	0.275721	0.274164	0.271925	0.274879	0.27671	0.278591	0.279727	0.279213	0.272578	1	3	2	2	4	3	1	4	2	5
F888_H	Diversity	0.316194	0.294743	0.295362	0.290105	0.29808	0.293153	0.296141	0.29693	0.29504	0.29656	0.293695	0.292362	3	4	5	5	1	1	3	2	3	2
F894_H	Diversity	0.282542	0.302345	0.302617	0.304741	0.303909	0.30475	0.294693	0.303796	0.29757	0.303586	0.303893	0.303894	1	1	1	2	3	3	2	1	3	4
F908_H	Diversity	0.259287	0.291201	0.294682	0.286354	0.286548	0.28924	0.290904	0.292732	0.289537	0.290202	0.296415	0.295394	5	4	2	2	5	4	2	5	2	2
F912_H	Diversity	0.303548	0.322994	0.32118	0.323272	0.328678	0.325635	0.320438	0.320879	0.321925	0.325338	0.322103	0.320496	1	3	1	4	2	3	3	1	4	1
F918_H	Diversity	0.310731	0.294604	0.291026	0.292665	0.295425	0.295439	0.300772	0.29342	0.296189	0.296417	0.291644	0.29304	2	4	3	5	4	4	3	5	4	1
F922_H	Diversity	0.326865	0.307542	0.309926	0.307051	0.311449	0.305464	0.306435	0.305858	0.31094	0.303758	0.304513	0.31003	4	4	4	2	1	2	3	3	2	3
F924_H	Diversity	0.342418	0.30099	0.301557	0.296729	0.304912	0.30212	0.301831	0.301295	0.303424	0.300566	0.296056	0.301415	4	5	2	3	1	4	3	3	3	5
F98902_H	Diversity	0.342099	0.320806	0.324489	0.318227	0.316992	0.323758	0.323462	0.321024	0.320094	0.324236	0.315717	0.32006	2	1	5	1	4	5	1	2	4	3
FP1_H	Diversity	0.280361	0.297142	0.297802	0.291653	0.296299	0.296219	0.304786	0.293871	0.298466	0.29393	0.298496	0.299902	5	3	3	5	3	3	1	4	1	4
FR19_H	Diversity	0.264236	0.29114	0.288337	0.295463	0.289428	0.291803	0.293063	0.291271	0.292365	0.289838	0.291054	0.28878	5	5	4	1	5	5	2	5	5	3
FR697_H	Diversity		0.296459											5	2	4	2	1	5	5	5	4	5
H99_H	Diversity	0.302682	0.299777	0.296832	0.298333	0.29825	0.301211	0.30123	0.296048	0.308069	0.293856	0.30933	0.294612	5	2	3	3	3	3	5	2	5	4
HMV5301_H	Diversity	0.342447	0.32669	0.326011	0.325856	0.332059	0.316423	0.329237	0.325658	0.326935	0.329096	0.325199	0.330425	2	2	2	2	1	3	3	4	5	5
HMV5325_H	Diversity	0.317638	0.315601	0.317655	0.315013	0.310596	0.314666	0.314995	0.31334	0.313108	0.319751	0.318199	0.318691	5	2	4	3	4	5	2	5	2	3
HMV5343_H	Diversity	0.320074	0.314006	0.313188	0.31851	0.311482	0.314901	0.310398	0.31073	0.318114	0.307338	0.313563	0.321834	3	1	5	5	3	3	2	3	5	4
HMV5347_H	Diversity	0.272711	0.295921	0.297309	0.295125	0.294729	0.295127	0.294626	0.295467	0.294931	0.302146	0.296885	0.292867	1	5	1	4	5	5	1	5	5	4
HMV5405_H	Diversity	0.33502	0.330813	0.328237	0.329945	0.332833	0.326503	0.336592	0.332899	0.336556	0.323742	0.329416	0.331409	1	5	2	2	3	4	4	1	2	2
HMV5409_H	Diversity	0.265981	0.287494	0.300197	0.299483	0.280599	0.282618	0.302552	0.283313	0.276287	0.267486	0.298068	0.284339	1	2	4	5	3	4	4	4	5	4
HMV5422_H	Diversity	0.337653	0.329335	0.333573	0.328518	0.327924	0.331893	0.328491	0.32411	0.326604	0.329781	0.331871	0.330585	2	5	4	5	5	1	1	2	1	2
HMV5502_H	Diversity	0.267387	0.319062	0.323242	0.320742	0.320173	0.318197	0.316535	0.318781	0.318004	0.317476	0.320294	0.317177	5	2	5	4	4	4	2	2	1	4
I198_H	Diversity	0.357824	0.307957	0.306992	0.313252	0.306697	0.309519	0.308472	0.307494	0.307418	0.306367	0.305083	0.308279	3	3	1	3	2	5	5	4	4	3
I233_H	Diversity		0.308731											1	1	3	2	1	1	5	1	1	2
I238_H	Diversity	0.278379	0.310104	0.310248	0.309753	0.307903	0.309662	0.309756	0.31259	0.310696	0.316622	0.302864	0.310942	5	3	1	5	5	4	1	2	4	2
I242_H	Diversity	0.285649	0.305094	0.307675	0.308727	0.305113	0.304508	0.30043	0.305879	0.301352	0.299587	0.310182	0.30748	1	5	1	4	2	2	4	4	5	2
I261_H	Diversity	0.360137	0.298472	0.298345	0.295343	0.297818	0.297782	0.304604	0.299679	0.300911	0.297224	0.292806	0.300208	2	4	4	4	1	1	4	4	4	5
I267_H	Diversity	0.307956	0.306847	0.305736	0.308904	0.308419	0.308136	0.306084	0.306118	0.306824	0.30649	0.30396	0.307796	4	1	1	2	4	1	3	1	4	4
IDT_H	Diversity	0.30803	0.303261	0.303261	0.304985	0.301771	0.308336	0.302531	0.305693	0.300728	0.304757	0.2996	0.300954	2	5	1	4	4	1	5	1	5	3
LAN496_H	Diversity	0.264379	0.317546	0.318405	0.323388	0.317239	0.315427	0.319484	0.317221	0.316583	0.311928	0.317088	0.318694	3	1	5	1	2	5	3	4	1	1
LH123Ht_H	Diversity	0.331663	0.311536	0.319784	0.309226	0.307617	0.312451	0.313111	0.311025	0.313792	0.308247	0.310917	0.309189	4	1	2	2	3	5	5	3	4	4
LH145_H	Diversity	0.307924	0.293911	0.290103	0.294575	0.294962	0.29354	0.299397	0.295391	0.297223	0.293511	0.28834	0.292065	4	1	4	3	3	3	4	4	4	1
LH38_H	Diversity	0.303175	0.304614	0.304666	0.294194	0.303827	0.306922	0.304018	0.303479	0.30423	0.308066	0.310481	0.306258	2	2	2	3	4	5	1	2	1	4
LH39_H	Diversity	0.266908	0.300719	0.2985	0.304167	0.299114	0.305821	0.298496	0.308702	0.300376	0.30195	0.297095	0.292972	4	5	1	5	1	4	2	2	5	1
LH59_H	Diversity	0.311736	0.320859	0.320424	0.326541	0.319564	0.318767	0.324415	0.327682	0.323596	0.312911	0.316466	0.318228	2	5	1	1	1	4	2	1	1	2
LH60_H	Diversity	0.344873	0.311896	0.313138	0.313287	0.313455	0.312833	0.309029	0.302453	0.312061	0.311179	0.312964	0.318559	4	4	5	4	3	1	1	4	3	4
LH65_H	Diversity	0.314127	0.313616	0.315407	0.313521	0.314115	0.312193	0.314762	0.311121	0.3143	0.315097	0.313578	0.312066	3	3	4	4	5	5	5	5	1	1
LH74_H	Diversity	0.285935	0.306278	0.309235	0.31116	0.301834	0.305455	0.306668	0.309416	0.309307	0.30116	0.303912	0.304631	2	3	1	5	5	2	1	3	3	4
LH82_H	Diversity	0.351572	0.314366	0.320331	0.309403	0.314108	0.31196	0.313728	0.317244	0.312367	0.318329	0.312393	0.313796	1	4	5	2	3	2	1	5	3	4
LH93_H	Diversity	0.370933	0.303798	0.303533	0.305316	0.304835	0.304265	0.308143	0.300366	0.300722	0.300992	0.304808	0.304995	5	4	4	1	2	1	5	1	2	2
Lo1016_H	Diversity	0.269695	0.312556	0.309371	0.310149	0.31344	0.313584	0.312172	0.313767	0.314749	0.31353	0.312088	0.312708	2	1	3	3	3	1	4	2	2	5
Lo1026_H	Diversity	0.304974	0.307349	0.31239	0.306539	0.305883	0.304332	0.303635	0.30593	0.31091	0.305369	0.308649	0.30985	2	5	4	4	2	3	2	3	3	5
Lo1035_H	Diversity	0.295635	0.319137	0.313046	0.320531	0.317458	0.318636	0.324866	0.320169	0.322629	0.315781	0.319178	0.319076	4	3	1	3	2	5	3	2	4	2
Lo1038_H	Diversity	0.415311	0.306679	0.307059	0.308883	0.306395	0.307389	0.304007	0.309822	0.305487	0.304819	0.308718	0.304214	4	4	2	2	2	3	5	3	1	1
Lo1056_H	Diversity	0.382672	0.345752	0.345393	0.350437	0.343735	0.343947	0.350914	0.326349	0.350065	0.346955	0.347345	0.35238	2	2	2	4	3	1	3	2	1	2
Lo1063_H	Diversity	0.329405	0.330524	0.333072	0.328203	0.3297	0.328543	0.329429	0.326465	0.337376	0.329925	0.331929	0.330593	5	3	4	3	1	1	3	1	2	3
Lo1087_H	Diversity	0.309697	0.319181	0.317969	0.320975	0.320368	0.321923	0.321207	0.313442	0.320551	0.321046	0.317843	0.316487	1	4	5	1	2	2	1	4	5	1
Lo1094_H	Diversity	0.325673	0.306264	0.304706	0.307684	0.303457	0.307909	0.308434	0.301344	0.307695	0.308328	0.306052	0.307033	2	1	3	4	1	4	4	4	2	4
Lo1095_H	Diversity	0.315358	0.327221	0.329791	0.321315	0.323498	0.328973	0.321003	0.330805	0.329747	0.330664	0.328775	0.327635	4	1	3	3	5	1	4	5	2	2
Lo1101_H	Diversity	0.30545	0.316195	0.317962	0.319243	0.308816	0.316291	0.317592	0.309988	0.318671	0.317566	0.317097	0.318723	2	3	2	5	4	3	3	1	4	4
Lo1106_H	Diversity	0.298526	0.310323	0.304572	0.315141	0.311347	0.310209	0.313681	0.311663	0.307731	0.313442	0.307586	0.307853	3	5	5	1	4	4	4	5	1	2
Lo1123_H	Diversity	0.321396	0.326218	0.316456	0.338979	0.328706	0.324572	0.324841	0.327733	0.330009	0.324706	0.320566	0.325614	3	2	4	2	1	3	3	1	5	1
Lo1124_H	Diversity	0.352687	0.343441	0.346579	0.343172	0.345855	0.345029	0.328168	0.337463	0.350598	0.346967	0.346519	0.344063	2	1	1	5	2	5	3	5	5	2
Lo1172_H	Diversity	0.335132	0.32229	0.321936	0.323995	0.3243	0.323036	0.320508	0.324107	0.319685	0.32392	0.314589	0.326824	2	2	4	1	5	5	5	1	3	5
Lo1180_H	Diversity	0.34514	0.33645	0.334615	0.333676	0.336392	0.340052	0.338268	0.33293	0.335636	0.340734	0.335664	0.336533	4	4	2	4	1	5	4	2	4	3
Lo1187_H	Diversity	0.317997	0.317874	0.315407	0.322704	0.310306	0.312817	0.315097	0.322053	0.320064	0.323226	0.319048	0.318019	5	5	2	4	2	5	2	5	3	2
Lo1199_H	Diversity	0.319711	0.311138	0.313319	0.311436	0.311411	0.313497	0.312928	0.305297	0.313114	0.311058	0.308785	0.310538	4	3	1	2	4	4	5	2	1	5
Lo1203_H	Diversity	0.319567	0.320445	0.323367	0.321162	0.323706	0.317834	0.322372	0.321951	0.321259	0.319825	0.31816	0.31481	4	1	2	1	2	2	3	4	5	5
Lo1223_H	Diversity	0.315428	0.322671	0.325373	0.323315	0.320441	0.326812	0.322733	0.319528	0.325971	0.323239	0.317332	0.321964	4	3	4	1	2	5	2	2	3	1
Lo1242_H	Diversity	0.355649	0.332794	0.330614	0.3366	0.334369	0.329511	0.3328	0.337595	0.334556	0.333405	0.330971	0.327517	4	5	4	2	4	2	1	1	4	4
Lo1251_H	Diversity	0.297584	0.310195	0.309197	0.306448	0.310458	0.307633	0.309856	0.308588	0.313673	0.312536	0.313359	0.310207	1	1	2	3	3	1	3	3	1	2
Lo1253_H	Diversity	0.299232	0.315374	0.313853	0.314797	0.318417	0.314009	0.320068	0.318591	0.317225	0.309522	0.311932	0.315326	5	2	1	5	2	3	5	4	5	3
Lo1261_H	Diversity	0.307696	0.315215	0.314693	0.317241	0.315195	0.318963	0.309581	0.318576	0.316023	0.315207	0.312057	0.314618	5	5	4	1	3	1	3	5	2	4
Lo1266_H	Diversity	0.377115	0.339497	0.335379	0.33685	0.340626	0.340669	0.340218	0.344814	0.337483	0.337399	0.340293	0.341234	4	3	5	1	2	3	2	5	5	4
Lo1270_H	Diversity	0.391212	0.339248	0.339419	0.341743	0.341278	0.341825	0.341647	0.320903	0.342794	0.342327	0.340501	0.340046	1	5	1	3	5	1	4	4	4	5
Lo1273_H	Diversity	0.34517	0.32137	0.317148	0.320612	0.324165	0.316427	0.323989	0.32307	0.321179	0.323933	0.322973	0.320205	3	1	3	1	5	4	1	2	5	5
Lo1274_H	Diversity	0.356243	0.326554	0.330899	0.328598	0.325315	0.332046	0.315367	0.323808	0.329268	0.328656	0.324275	0.327307	1	4	3	4	2	5	2	4	4	5
Lo1280_H	Diversity	0.352383	0.342739	0.341317	0.341035	0.347649	0.345024	0.344088	0.350469	0.343382	0.330316	0.343649	0.340458	4	1	2	3	1	3	5	2	2	2
Lo1282_H	Diversity	0.30787	0.33154	0.334775	0.326065	0.33143	0.325766	0.328949	0.349149	0.327801	0.329862	0.330089	0.331514	2	5	4	1	2	3	4	3	3	5
Lo1284_H	Diversity	0.30242	0.326644	0.32214	0.32498	0.325533	0.322589	0.325268	0.343655	0.32138	0.326876	0.32548	0.328544	1	2	1	4	4	3	2	1	2	3
Lo1288_H	Diversity	0.301309	0.330505	0.328491	0.329395	0.327352	0.331062	0.33075	0.337716	0.329064	0.329256	0.332721	0.329241	3	3	4	1	3	4	3	4	1	1
Lo1290_H	Diversity	0.387197	0.345015	0.346077	0.34489	0.341669	0.346895	0.342879	0.344323	0.348952	0.340874	0.343194	0.350393	1	4	3	2	2	2	1	2	3	1
Lo1301_H	Diversity	0.323241	0.310131	0.305596	0.312486	0.307079	0.316743	0.315172	0.30929	0.305173	0.312099	0.308777	0.308896	3	3	2	3	2	3	2	4	3	1
Lo904_H	Diversity	0.346962	0.30828	0.307811	0.306547	0.309532	0.307524	0.307608	0.309806	0.307995	0.309623	0.30798	0.308374	3	4	2	4	3	3	1	3	2	3
Lp5_H	Diversity	0.308534	0.314157	0.314609	0.309241	0.312573	0.31606	0.313913	0.315249	0.31121	0.315842	0.316819	0.316052	2	4	4	5	1	5	1	2	5	5
ML606_H	Diversity	0.288399	0.304814	0.309359	0.306257	0.303341	0.308886	0.304584	0.297477	0.302778	0.305042	0.304667	0.305746	3	5	5	5	3	1	5	3	1	3
Mo15W_H	Diversity	0.291122	0.302365	0.302915	0.304185	0.305358	0.304139	0.303376	0.304371	0.298597	0.300555	0.303974	0.296176	1	2	5	4	2	5	5	4	4	1
Mo17_H	Diversity	0.318513	0.312884	0.308737	0.314624	0.319872	0.313557	0.311759	0.31602	0.307941	0.31241	0.311716	0.312205	4	1	3	5	2	2	1	1	5	3
MS153_H	Diversity	0.307803	0.292093	0.292411	0.291008	0.293684	0.293883	0.288073	0.291625	0.29131	0.293415	0.289591	0.295929	5	1	5	5	3	5	5	5	5	3
MS71_H	Diversity	0.286437	0.293334	0.292255	0.291832	0.291688	0.293483	0.293995	0.293368	0.298581	0.297957	0.291739	0.288439	5	5	1	4	5	3	1	5	1	5
N16_H	Diversity	0.320365	0.289362	0.290255	0.285997	0.28821	0.28986	0.287739	0.28988	0.293824	0.291974	0.287485	0.288391	1	4	5	1	3	3	1	5	4	2
N192_H	Diversity	0.29936	0.315358	0.31028	0.321062	0.315272	0.316158	0.317752	0.314212	0.315378	0.317804	0.314246	0.311421	5	3	5	2	5	4	1	5	2	1
N22_H	Diversity	0.233657	0.297012	0.29547	0.29846	0.297488	0.295902	0.295038	0.2968	0.299383	0.29654	0.297631	0.297411	5	1	2	4	2	2	4	5	2	3
N25_H	Diversity	0.314531	0.305674	0.309972	0.304344	0.306891	0.306553	0.302901	0.307236	0.307255	0.306289	0.302181	0.303113	1	3	3	5	2	3	4	3	3	2
N6_H	Diversity	0.317239	0.305221	0.308384	0.306069	0.306281	0.309106	0.306468	0.303939	0.303187	0.306902	0.300016	0.301862	3	1	3	3	5	4	3	3	3	1
NC290_H	Diversity	0.330852	0.324355	0.321245	0.325909	0.324096	0.328475	0.32259	0.326262	0.322753	0.322063	0.325977	0.324182	5	3	1	3	4	2	4	1	1	1
NC358_H	Diversity	0.31838	0.302603	0.302588	0.308018	0.303398	0.300052	0.303705	0.301126	0.301185	0.304751	0.305343	0.295864	1	1	5	5	5	5	5	2	1	1
NDB8_H	Diversity	0.312639	0.290373	0.293486	0.292718	0.290653	0.290202	0.288979	0.287234	0.296172	0.285688	0.286952	0.291647	3	1	4	5	3	5	1	4	5	3
NK764_H	Diversity	0.317773	0.301229	0.305821	0.296877	0.302764	0.302517	0.302593	0.301237	0.304977	0.296086	0.301738	0.297675	4	4	3	4	1	1	3	4	4	2
NK807_H	Diversity	0.273076	0.281395	0.271645	0.282512	0.271631	0.284846	0.282056	0.295598	0.286466	0.281969	0.286365	0.270859	4	4	2	5	4	4	3	5	1	5
NQ508_H	Diversity	0.306022	0.322671	0.3218	0.328349	0.320215	0.321745	0.318347	0.321534	0.323914	0.327823	0.320301	0.322687	2	2	3	3	4	1	5	1	3	2
NS701_H	Diversity	0.301318	0.307099	0.306544	0.304698	0.306792	0.307306	0.31043	0.30719	0.30687	0.304914	0.307679	0.308566	2	4	5	5	5	4	5	2	5	2
Oh02_H	Diversity	0.346227	0.306789	0.304226	0.307977	0.305361	0.301491	0.307487	0.302779	0.309524	0.31204	0.306173	0.310829	4	3	2	2	5	2	4	2	3	4
Oh33_H	Diversity	0.302043	0.295554	0.294616	0.293676	0.293616	0.295624	0.296165	0.29823	0.297675	0.295782	0.292483	0.297674	4	2	1	1	5	4	4	3	5	2
Oh40B_H	Diversity	0.283073	0.31697	0.313432	0.318355	0.316969	0.318352	0.316379	0.318288	0.316562	0.322351	0.307308	0.321699	4	4	4	5	3	3	4	5	2	3
Oh43_H	Diversity	0.282087	0.300197	0.297888	0.294392	0.297175	0.307841	0.293292	0.302658	0.299611	0.30645	0.298102	0.304557	3	4	5	5	5	4	3	5	3	3
Os426_H	Diversity	0.245794	0.309167	0.310081	0.311084	0.307868	0.307855	0.307119	0.308772	0.313676	0.305971	0.310901	0.308341	4	3	2	3	1	1	1	4	3	5
P465P_H	Diversity	0.267206	0.298127	0.29365	0.295191	0.301123	0.296436	0.29789	0.295242	0.297076	0.301637	0.300362	0.30267	2	2	1	1	1	2	1	5	1	3
Pa36_H	Diversity	0.270609	0.294152	0.293352	0.294363	0.298768	0.292316	0.294642	0.293942	0.29419	0.294115	0.292294	0.293535	2	2	5	5	5	1	3	1	4	2
Pa405_H	Diversity	0.315585	0.301491	0.30468	0.301938	0.299723	0.30172	0.299709	0.300601	0.301315	0.30322	0.30104	0.300961	5	2	4	5	3	5	3	1	5	5
Pa91_H	Diversity	0.310395	0.296356	0.301654	0.297087	0.295185	0.297272	0.291373	0.296359	0.296067	0.293334	0.294857	0.30037	1	5	3	2	2	2	2	3	4	3
PB116_H	Diversity	0.357037	0.31217	0.309514	0.310212	0.315319	0.313294	0.31127	0.313726	0.310602	0.315682	0.313723	0.308356	2	5	1	1	1	5	3	5	1	2
PB98TR_H	Diversity	0.316565	0.298142	0.301225	0.299234	0.300838	0.299073	0.297741	0.29627	0.297269	0.295861	0.299727	0.294184	5	3	1	2	4	4	5	3	5	1
PH207_H	Diversity	0.353634	0.325002	0.323846	0.326698	0.322189	0.322119	0.322806	0.322379	0.329568	0.327302	0.326524	0.326593	3	1	5	2	3	5	3	3	4	2
PHB09_H	Diversity	0.282145	0.291125	0.289744	0.298087	0.284486	0.295509	0.290756	0.293217	0.289015	0.290697	0.288044	0.291695	4	2	1	1	4	5	4	4	1	3
PHG35_H	Diversity	0.333796	0.315522	0.316052	0.311698	0.315166	0.311387	0.31669	0.317583	0.315289	0.315697	0.31845	0.317206	5	1	3	2	5	3	2	3	1	5
PHG39_H	Diversity	0.335106	0.318234	0.313667	0.321174	0.318252	0.316086	0.319416	0.316538	0.316525	0.315436	0.325908	0.319339	4	3	1	1	5	1	5	5	1	2
PHG47_H	Diversity	0.332659	0.306212	0.30732	0.308092	0.301845	0.305625	0.30326	0.306852	0.310324	0.303808	0.310598	0.304395	5	1	2	1	4	1	2	3	2	1
PHG50_H	Diversity	0.353764	0.340698	0.339954	0.345093	0.345425	0.327114	0.346402	0.342547	0.344017	0.343005	0.333869	0.339554	1	3	2	2	2	2	5	1	3	2
PHG71_H	Diversity	0.352401	0.303298	0.300712	0.302369	0.306721	0.307098	0.303253	0.301385	0.303009	0.301519	0.303452	0.303462	5	4	1	1	4	4	4	3	3	4
PHG80_H	Diversity	0.253895	0.30753	0.313204	0.31524	0.302918	0.304832	0.318661	0.308015	0.303616	0.298749	0.306046	0.304018	1	2	5	3	3	2	3	1	5	2
PHG83_H	Diversity	0.312793	0.324483	0.326604	0.329193	0.32573	0.321212	0.320859	0.326704	0.326595	0.323602	0.322371	0.321958	4	5	2	1	3	2	2	2	2	5
PHG84_H	Diversity	0.342017	0.329103	0.331382	0.336043	0.327759	0.316935	0.332896	0.325671	0.332631	0.332773	0.319113	0.335826	3	2	3	2	5	2	2	1	3	3
PHG86_H	Diversity	0.302244	0.311084	0.314285	0.3096	0.31418	0.313556	0.313593	0.300854	0.31421	0.309047	0.313978	0.307533	1	2	1	2	5	4	1	5	4	2
PHH93_H	Diversity	0.33537	0.329626	0.323232	0.327789	0.33448	0.329777	0.324616	0.33069	0.330564	0.333319	0.329401	0.332397	3	3	3	3	3	1	2	1	5	5
PHJ40_H	Diversity	0.335544	0.317962	0.318159	0.315241	0.316748	0.326379	0.316676	0.31805	0.320332	0.310087	0.316836	0.321107	5	4	5	1	3	3	1	3	3	3
PHK29_H	Diversity	0.299998	0.310519	0.316239	0.302903	0.304824	0.311193	0.312958	0.313196	0.310734	0.310955	0.309948	0.312237	1	5	1	3	3	2	4	4	4	1
PHK76_H	Diversity	0.349934	0.326078	0.325742	0.322198	0.328034	0.329417	0.326735	0.322318	0.325128	0.327112	0.327958	0.326138	5	4	5	2	4	1	5	1	5	2
PHR36_H	Diversity	0.352554	0.327364	0.325731	0.325487	0.327325	0.313877	0.333048	0.337525	0.327103	0.329712	0.326876	0.326956	3	4	1	2	1	1	5	2	3	2
PHT77_H	Diversity	0.312644	0.304611	0.303098	0.301911	0.304303	0.306199	0.304994	0.302404	0.304143	0.310623	0.301167	0.307265	2	1	2	4	1	3	3	3	5	3
PHV63_H	Diversity	0.34757	0.304248	0.303517	0.301761	0.304696	0.302056	0.305348	0.301594	0.298546	0.309851	0.312613	0.302499	3	5	1	2	4	3	5	1	5	4
PHW65_H	Diversity	0.31408	0.324695	0.322378	0.329322	0.328124	0.313488	0.332073	0.327702	0.32484	0.325432	0.322334	0.321252	3	5	5	2	2	4	4	5	2	5
PHZ51_H	Diversity	0.322169	0.334468	0.335066	0.333084	0.330145	0.336327	0.334949	0.335051	0.331288	0.334661	0.334156	0.339958	1	3	3	4	5	1	2	3	3	4
SC-Malawi_H	Diversity	0.228973	0.298728	0.301747	0.298753	0.297837	0.295958	0.298886	0.297246	0.300589	0.298296	0.296718	0.301247	5	5	1	2	1	3	4	2	3	4
SGI061_H	Diversity		0.299675											1	1	3	1	3	1	5	4	3	3
UH250_H	Diversity	0.310495	0.300423	0.304095	0.291156	0.295609	0.3088	0.298146	0.299377	0.293821	0.299356	0.312044	0.30182	3	4	2	2	5	4	2	5	3	4
UH_2500_H	Diversity	0.304774	0.292908	0.293255	0.29749	0.290925	0.289645	0.293793	0.294421	0.295817	0.290765	0.291791	0.291175	2	5	1	5	1	3	1	4	4	3
UH304_H	Diversity	0.365447	0.315638	0.312703	0.309911	0.319176	0.314881	0.312859	0.322758	0.316903	0.313901	0.314182	0.31911	3	3	4	2	4	2	1	4	3	1
UH_6102_H	Diversity	0.314885	0.311744	0.310649	0.314882	0.317155	0.30898	0.309352	0.315683	0.305252	0.313901	0.310467	0.311115	2	2	4	5	1	3	1	2	2	4
UH_6179_H	Diversity	0.280365	0.312477	0.313239	0.312725	0.309028	0.314557	0.313369	0.309824	0.318686	0.315016	0.307219	0.311107	1	5	2	4	5	2	5	3	4	4
UH_P024_H	Diversity	0.319189	0.322522	0.320571	0.31723	0.326439	0.32405	0.323091	0.321937	0.322444	0.325973	0.323235	0.320249	5	3	1	3	5	2	2	1	1	1
UH_P060_H	Diversity	0.276905	0.310825	0.30973	0.310976	0.3112	0.313762	0.308261	0.310056	0.31397	0.307922	0.309773	0.3126	4	2	4	4	3	3	5	2	3	2
UH_P064_H	Diversity	0.269255	0.312546	0.307754	0.310249	0.315099	0.313306	0.313146	0.311853	0.310888	0.309573	0.315598	0.317996	3	4	1	5	1	2	4	3	2	3
UH_P074_H	Diversity	0.325793	0.320054	0.319343	0.317891	0.32428	0.319071	0.319212	0.315575	0.31582	0.321534	0.326082	0.321729	4	4	1	5	5	5	1	4	1	4
UH_P087_H	Diversity	0.298514	0.296804	0.291358	0.291842	0.294821	0.293637	0.296162	0.295642	0.293963	0.294365	0.30491	0.311336	2	5	5	2	1	5	2	5	1	3
UH_P089_H	Diversity	0.33156	0.325168	0.318168	0.319894	0.331817	0.328849	0.320369	0.336825	0.320257	0.331632	0.309693	0.33418	3	3	3	5	4	4	2	5	3	4
UH_P104_H	Diversity	0.325906	0.30137	0.297681	0.306515	0.307155	0.300206	0.307496	0.294317	0.299849	0.298924	0.302848	0.298713	5	2	3	3	5	4	2	4	4	1
UH_P115_H	Diversity	0.312093	0.320132	0.319928	0.320317	0.322317	0.320045	0.325688	0.316556	0.3155	0.323193	0.32171	0.316063	2	5	5	3	2	4	1	2	5	1
UH_P128_H	Diversity	0.336008	0.316351	0.320024	0.315505	0.315031	0.322474	0.312799	0.315557	0.321856	0.307522	0.315661	0.317083	5	4	2	5	4	1	4	4	4	2
UH_P148_H	Diversity	0.274812	0.304464	0.299294	0.301698	0.307734	0.303339	0.304549	0.299841	0.306247	0.304967	0.307484	0.309489	5	2	1	5	2	1	4	3	1	3
UH_S018_H	Diversity	0.295526	0.298356	0.289301	0.302023	0.299475	0.302079	0.301698	0.293087	0.301131	0.300779	0.291683	0.302306	5	5	4	4	2	1	5	5	4	5
UH_S020_H	Diversity	0.316123	0.296164	0.291883	0.298299	0.296063	0.297531	0.294831	0.294288	0.295825	0.302523	0.295428	0.294967	5	2	2	2	3	1	1	3	4	2
UH_S025_H	Diversity	0.294623	0.296305	0.293374	0.294581	0.29901	0.294177	0.298116	0.297538	0.295025	0.299473	0.298017	0.293734	2	5	5	3	3	3	4	5	4	4
Va26_H	Diversity	0.300355	0.297957	0.298729	0.29714	0.296777	0.297156	0.297754	0.296426	0.295536	0.309327	0.292628	0.298096	1	3	2	3	5	2	1	5	4	2
W117_H	Diversity	0.310232	0.259162	0.259517	0.260708	0.259742	0.255601	0.268412	0.253104	0.263833	0.25703	0.253881	0.259789	4	2	2	2	4	2	2	4	3	5
W153R_H	Diversity	0.244492	0.267704	0.26371	0.258283	0.263448	0.278243	0.269443	0.272387	0.259751	0.266283	0.278758	0.266736	2	3	5	1	1	2	1	3	2	3
W182E_H	Diversity	0.264966	0.284243	0.283267	0.28482	0.281019	0.288722	0.282033	0.278974	0.286335	0.28383	0.283235	0.290197	4	1	4	4	4	5	4	1	1	4
W23_H	Diversity	0.286161	0.292242	0.295349	0.290657	0.294129	0.292558	0.288358	0.291606	0.292622	0.293865	0.294661	0.288612	3	4	1	1	3	3	3	5	4	5
W602S_H	Diversity	0.30467	0.294578	0.293234	0.296995	0.290883	0.29421	0.297	0.29337	0.29274	0.294884	0.29667	0.295791	5	3	4	5	5	3	3	2	2	1
W604S_H	Diversity	0.286543	0.307611	0.309981	0.307722	0.308451	0.309715	0.306369	0.311969	0.310189	0.301899	0.305847	0.303962	1	2	1	3	2	1	4	4	2	4
W64A_H	Diversity	0.278858	0.286807	0.281651	0.284032	0.291396	0.286366	0.282136	0.288204	0.287935	0.294758	0.280995	0.2906	4	5	5	1	3	1	2	5	3	4
W9_H	Diversity	0.276802	0.30926	0.31159	0.310983	0.309283	0.300019	0.308688	0.311256	0.310068	0.309607	0.311356	0.309746	1	3	1	1	3	3	1	2	5	4
W95115_H	Diversity	0.337658	0.295973	0.292864	0.296532	0.292582	0.295147	0.299587	0.292057	0.295851	0.296546	0.300552	0.29801	4	5	4	4	1	2	3	4	2	4
Wf9_H	Diversity	0.300065	0.286181	0.281107	0.283459	0.290927	0.286494	0.28313	0.28162	0.293645	0.297081	0.283174	0.281175	3	4	3	3	4	5	5	1	3	3
11430_H	Diversity	0.297755	0.32054	0.324184	0.327282	0.319027	0.322614	0.320935	0.315701	0.319032	0.318538	0.320287	0.317804	4	5	3	4	2	3	3	4	1	2
DZ_PG_02	PG_1950	0.248488	0.244242	0.245438	0.244589	0.244255	0.241906	0.245969	0.24513	0.241299	0.241549	0.247481	0.244799	4	3	4	4	4	1	1	3	1	3
DZ_PG_05	PG_1950	0.225658	0.230581	0.22756	0.231188	0.226144	0.222817	0.241036	0.220225	0.243288	0.229502	0.242227	0.221824	3	1	1	3	2	1	1	4	2	2
DZ_PG_08	PG_1950	0.251958	0.261715	0.257766	0.257747	0.262917	0.266143	0.267152	0.257406	0.264834	0.252829	0.262227	0.268133	1	1	3	2	1	1	4	4	2	5
DZ_PG_10	PG_1950	0.224359	0.229209	0.226454	0.224488	0.227828	0.235867	0.226985	0.224406	0.236493	0.228377	0.226624	0.234569	5	2	1	4	2	4	4	3	3	4
DZ_PG_16	PG_1950	0.215539	0.235358	0.24501	0.246169	0.230495	0.239082	0.233306	0.22872	0.236849	0.231546	0.230816	0.231584	1	5	2	1	1	2	2	4	3	5
DZ_PG_17	PG_1950	0.234207	0.230063	0.229038	0.233318	0.226666	0.228599	0.235332	0.233547	0.229891	0.223481	0.226128	0.234636	1	2	5	1	3	5	3	2	5	4
DZ_PG_20	PG_1950	0.242996	0.251076	0.259018	0.244678	0.257234	0.252455	0.243679	0.258552	0.24388	0.25005	0.251845	0.249373	5	4	3	5	4	2	2	1	4	1
DZ_PG_21	PG_1950	0.223721	0.247378	0.244001	0.255488	0.246197	0.255797	0.24377	0.255851	0.230285	0.248929	0.248877	0.244589	2	5	1	5	5	4	2	2	4	4
DZ_PG_22	PG_1950	0.237909	0.240445	0.237623	0.246115	0.236888	0.240886	0.240173	0.234076	0.240791	0.242835	0.236405	0.248661	3	4	4	4	2	5	4	3	4	4
DZ_PG_24	PG_1950	0.29382	0.253124	0.250355	0.259586	0.257005	0.259468	0.251371	0.248596	0.257476	0.24466	0.248868	0.253855	4	4	2	1	4	1	2	5	1	1
DZ_PG_27	PG_1950	0.225643	0.23906	0.236325	0.237012	0.235844	0.237305	0.245674	0.250461	0.239215	0.237479	0.23507	0.236217	3	3	5	2	1	2	2	1	2	3
DZ_PG_30	PG_1950	0.221067	0.24458	0.246617	0.257489	0.235039	0.250587	0.236495	0.256364	0.245816	0.234885	0.242579	0.239928	5	5	2	3	4	4	3	4	5	1
DZ_PG_31	PG_1950	0.215711	0.252674	0.249201	0.256773	0.248528	0.255924	0.253494	0.264135	0.248482	0.252974	0.258823	0.238402	3	2	2	5	3	2	1	4	3	3
DZ_PG_32	PG_1950	0.235941	0.261699	0.270929	0.273869	0.25561	0.250778	0.269419	0.267436	0.254242	0.258567	0.255503	0.260634	4	1	3	1	1	3	1	2	4	2
DZ_PG_33	PG_1950	0.220253	0.264834	0.267264	0.266635	0.260957	0.259019	0.271015	0.273449	0.26146	0.261409	0.264462	0.262665	4	1	1	2	1	3	5	1	1	4
DZ_PG_35	PG_1950	0.239781	0.237256	0.235288	0.235281	0.237853	0.237327	0.239506	0.238394	0.238895	0.237494	0.236673	0.235851	2	3	3	4	3	3	5	1	3	2
DZ_PG_37	PG_1950	0.264263	0.246144	0.244366	0.242487	0.248279	0.257328	0.245987	0.239205	0.245324	0.244367	0.250628	0.243463	1	3	2	3	2	1	4	1	4	1
DZ_PG_47	PG_1950	0.225015	0.228713	0.242758	0.225213	0.227523	0.226943	0.22437	0.231854	0.227882	0.224693	0.227562	0.228335	1	1	5	2	4	4	5	5	1	1
DZ_PG_50	PG_1950	0.260152	0.244992	0.249616	0.243763	0.23945	0.248431	0.246647	0.238271	0.245826	0.24702	0.241577	0.249323	2	2	1	2	2	5	3	2	2	3
DZ_PG_51	PG_1950	0.210946	0.282109	0.266558	0.286618	0.280324	0.2788	0.286012	0.288597	0.283825	0.280158	0.285411	0.284784	3	2	4	3	3	3	3	3	1	2
DZ_PG_53	PG_1950	0.209907	0.266214	0.271001	0.274825	0.264945	0.266369	0.267062	0.268772	0.261151	0.270032	0.259669	0.258312	2	4	4	3	3	3	3	3	5	3
DZ_PG_54	PG_1950	0.248301	0.259024	0.274141	0.276292	0.256953	0.2527	0.256286	0.255876	0.257057	0.253328	0.253022	0.254581	2	4	3	4	5	4	4	2	2	5
DZ_PG_55	PG_1950	0.221397	0.239032	0.239976	0.236765	0.243379	0.23165	0.232017	0.252789	0.241149	0.229828	0.246349	0.236415	4	3	4	1	5	2	1	5	3	2
DZ_PG_03	PG_1980	0.3221	0.318345	0.325696	0.324125	0.310393	0.320217	0.31426	0.307353	0.316914	0.314989	0.31696	0.332541	3	5	4	3	2	1	5	3	2	1
DZ_PG_04	PG_1980	0.298377	0.29798	0.297217	0.31382	0.298049	0.28663	0.287971	0.319184	0.295888	0.308425	0.285294	0.287325	1	2	3	1	2	2	4	2	2	3
DZ_PG_06	PG_1980	0.285569	0.299864	0.290098	0.299177	0.299968	0.298024	0.308804	0.300092	0.303739	0.304049	0.293166	0.301519	4	3	1	2	3	3	1	1	1	2
DZ_PG_09	PG_1980	0.216445	0.250291	0.250561	0.24951	0.245401	0.245329	0.254284	0.253927	0.252445	0.251239	0.25229	0.247922	3	1	2	4	3	5	4	4	4	1
DZ_PG_12	PG_1980	0.305539	0.300356	0.301928	0.303631	0.295836	0.292463	0.305553	0.29889	0.298563	0.301776	0.304257	0.300661	2	1	1	3	1	4	3	2	4	2
DZ_PG_14	PG_1980	0.332116	0.309744	0.309408	0.312643	0.31085	0.308688	0.302692	0.308176	0.309072	0.309112	0.313705	0.313096	4	2	4	4	4	2	4	3	1	5
DZ_PG_18	PG_1980	0.378061	0.28047	0.286931	0.277977	0.277501	0.276598	0.27891	0.281871	0.288254	0.281281	0.273894	0.281488	4	3	5	1	2	1	1	5	2	3
DZ_PG_19	PG_1980	0.258279	0.269402	0.269428	0.273538	0.271958	0.269295	0.273939	0.259551	0.262641	0.270562	0.277272	0.265838	2	2	4	4	1	1	1	1	3	4
DZ_PG_39	PG_1980	0.316576	0.315842	0.321177	0.320278	0.314206	0.320038	0.318103	0.314713	0.320788	0.3165	0.318446	0.29417	5	4	3	3	5	3	2	4	4	4
DZ_PG_44	PG_1980	0.231296	0.300002	0.304535	0.300711	0.301324	0.293728	0.297791	0.301439	0.303697	0.298314	0.297085	0.301401	1	4	2	1	1	2	2	2	5	1
DZ_PG_46	PG_1980	0.367344	0.308117	0.30391	0.31322	0.305736	0.308818	0.305598	0.307563	0.314408	0.308062	0.311727	0.302128	1	1	1	2	4	4	3	1	3	4
DZ_PG_48	PG_1980	0.283564	0.287647	0.282424	0.2939	0.303607	0.283459	0.286851	0.288732	0.286638	0.279547	0.287514	0.283795	2	4	2	5	4	3	3	3	1	2
DZ_PG_52	PG_1980	0.250768	0.288243	0.2874	0.281313	0.289279	0.290068	0.288163	0.289117	0.291371	0.285448	0.293119	0.287154	3	3	3	2	3	4	2	4	3	3
DZ_PG_01	PG_2000	0.323009	0.291143	0.287238	0.295459	0.290396	0.286223	0.290924	0.299766	0.295575	0.287042	0.289081	0.289723	2	2	2	3	1	2	4	2	1	4
DZ_PG_11	PG_2000	0.292584	0.293016	0.290241	0.293472	0.294725	0.295673	0.293437	0.29677	0.297164	0.289882	0.288572	0.29022	2	5	4	3	2	5	2	5	2	2
DZ_PG_13	PG_2000	0.324085	0.330052	0.330315	0.328136	0.328858	0.334366	0.328873	0.323579	0.331074	0.332793	0.332813	0.329718	1	5	4	4	1	1	3	1	5	1
DZ_PG_23	PG_2000	0.32697	0.309901	0.312529	0.313632	0.311139	0.304781	0.30879	0.313503	0.310148	0.312417	0.313794	0.298278	1	4	2	3	4	5	5	1	3	5
DZ_PG_25	PG_2000	0.335207	0.298937	0.296384	0.302057	0.291814	0.294471	0.303372	0.30088	0.298187	0.300889	0.298269	0.303053	5	4	1	1	3	3	4	4	1	2
DZ_PG_26	PG_2000	0.349438	0.322607	0.325415	0.323603	0.324123	0.322691	0.323262	0.326262	0.320232	0.323594	0.31269	0.3242	5	1	4	1	4	2	5	2	3	2
DZ_PG_34	PG_2000	0.319244	0.313513	0.315732	0.31065	0.313518	0.306228	0.313299	0.312237	0.317564	0.316675	0.318778	0.310449	1	3	3	3	4	3	5	1	5	4
DZ_PG_40	PG_2000	0.270022	0.287354	0.287124	0.291239	0.287812	0.286601	0.285855	0.283861	0.28789	0.287067	0.28373	0.292363	5	2	3	5	5	4	1	1	1	1
DZ_PG_41	PG_2000	0.294967	0.313488	0.312294	0.309476	0.317724	0.317716	0.316949	0.307467	0.311111	0.319226	0.316543	0.306375	5	2	1	4	3	2	4	3	2	4
DZ_PG_43	PG_2000	0.249361	0.304274	0.299448	0.307215	0.306223	0.306256	0.303125	0.302562	0.301904	0.30144	0.304096	0.310473	4	1	2	5	2	5	1	5	4	1
DZ_PG_45	PG_2000	0.366687	0.293507	0.302077	0.289538	0.295486	0.296708	0.296577	0.297299	0.28913	0.286891	0.288855	0.292504	3	3	3	2	1	3	2	5	2	3
DZ_PG_49	PG_2000	0.33657	0.291241	0.288026	0.296467	0.289822	0.286123	0.291865	0.286681	0.292988	0.293584	0.292841	0.294011	4	3	1	4	2	1	3	2	4	2
DZ_PG_62	PG_2000	0.325375	0.3345	0.335817	0.341132	0.33878	0.338464	0.33968	0.340128	0.320103	0.339707	0.312661	0.338529	4	4	2	5	5	3	5	4	3	3
DZ_PG_63	PG_2000	0.335465	0.320311	0.320704	0.317387	0.329361	0.317355	0.335889	0.319916	0.31888	0.315565	0.308898	0.319152	4	3	5	2	5	4	4	3	3	1
DZ_PG_66	PG_2000	0.29698	0.299761	0.293819	0.306996	0.293397	0.30667	0.299273	0.297985	0.301606	0.296144	0.306541	0.295176	3	1	1	5	1	4	2	2	4	5
DZ_PG_67	PG_2000	0.357082	0.319238	0.320015	0.320885	0.325812	0.313926	0.323111	0.315995	0.325091	0.31586	0.318562	0.313121	2	5	5	1	3	1	1	3	4	5
DZ_PG_68	PG_2000	0.324724	0.331182	0.33069	0.328043	0.334436	0.332054	0.333879	0.329692	0.337754	0.336323	0.333319	0.315633	2	5	3	2	3	5	3	4	2	5
DZ_PG_69	PG_2000	0.366366	0.316649	0.318569	0.317539	0.321812	0.313041	0.315779	0.311073	0.314482	0.318446	0.319951	0.315801	3	1	4	1	4	1	2	3	5	3
DZ_PG_72	PG_2000	0.290666	0.334823	0.338369	0.334978	0.328885	0.33731	0.336875	0.332022	0.332769	0.335514	0.335017	0.336488	3	4	5	4	5	2	1	5	5	3
DZ_PG_74	PG_2000	0.299126	0.302311	0.305479	0.306715	0.29975	0.29888	0.310288	0.298922	0.300673	0.300471	0.300581	0.301355	1	2	5	2	2	4	3	4	1	4

## Sheet: rhPAD_EXT
Hybrid	Maturity_group	rhPAD_observed	rhPAD_predicted
ARV01	G2	0.401832	0.308972
ARV12	G2	0.359926	0.32277
ARV36	G2	0.428064	0.356102
ARV55	G2	0.280318	0.28237
ARV61	G2	0.327392	0.297216
ARV69	G2	0.331457	0.301731
ARV94	G2	0.35139	0.331017
ARV04	G3	0.367375	0.298942
ARV20	G3	0.389256	0.333091
ARV28	G3	0.301924	0.323935
ARV52	G3	0.338046	0.296828
ARV85	G3	0.342367	0.298612
ARV89	G3	0.359219	0.29705
ARV06	G4	0.370208	0.319792
ARV26	G4	0.294771	0.325556
ARV27	G4	0.391514	0.316026
ARV34	G4	0.34583	0.321464
ARV72	G4	0.42072	0.300795
ARV73	G4	0.324725	0.311225
ARV84	G4	0.39884	0.333276

## Sheet: gsmax_CV
Hybrid	Panel	gsmax_obs	gsmax_mean_pred	gsmax_pred_BGLR1	gsmax_pred_BGLR2	gsmax_pred_BGLR3	gsmax_pred_BGLR4	gsmax_pred_BGLR5	gsmax_pred_BGLR6	gsmax_pred_BGLR7	gsmax_pred_BGLR8	gsmax_pred_BGLR9	gsmax_pred_BGLR10	.folds_1	.folds_2	.folds_3	.folds_4	.folds_5	.folds_6	.folds_7	.folds_8	.folds_9	.folds_10
A3_H	Diversity	117.479	107.791	107.766	106.23	107.233	108.467	107.738	109.082	108.335	107.714	107.617	107.724	2	5	5	3	2	5	3	2	5	2
A310_H	Diversity	85.2907	98.3359	97.3941	99.0134	98.6704	99.6118	98.4571	96.3596	99.0681	99.8042	97.1129	97.8675	4	3	2	1	2	1	4	2	3	5
A347_H	Diversity	94.9243	105.534	103.528	103.14	107.705	107.54	105.839	105.348	103.79	106.628	106.328	105.491	3	2	2	3	4	5	2	5	2	2
A374_H	Diversity	124.004	103.533	98.7084	102.931	105.813	102.579	105.194	104.832	105.417	104.186	104.962	100.708	3	5	2	3	4	1	2	1	2	3
A375_H	Diversity	119.148	101.73	95.6948	103.184	103.227	104.208	102.689	101.761	102.257	102.214	103.905	98.1592	3	4	4	4	5	4	1	3	4	3
A554_H	Diversity	101.636	116.217	116.35	116.791	114.828	117.65	115.222	115.255	118.024	115.227	117.082	115.744	1	4	5	4	2	2	1	1	2	4
AS5707_H	Diversity	107.344	102.718	103.784	102.33	101.325	103.63	102.31	102.913	101.425	104.161	102.918	102.381	2	1	2	4	4	3	4	5	5	5
B100_H	Diversity	127.177	117.911	118.95	119.052	118.098	117.363	120.185	118.84	115.027	118.398	114.891	118.302	3	5	1	1	1	5	5	5	5	1
B104_H	Diversity	110.333	107.957	108.262	109.087	108.471	107.518	107.998	107.009	108.002	107.399	108.001	107.82	1	4	5	1	5	2	5	1	4	1
B105_H	Diversity	103.234	111.446	110.823	112.325	112.437	111.36	111.116	111.488	111.033	111.689	110.945	111.244	2	3	5	4	3	3	1	4	2	4
B106_H	Diversity	125.169	114.752	115.385	116.251	114.403	114.888	113.931	114.968	115.226	114.737	113.373	114.362	4	4	1	5	5	2	4	1	5	1
B107_H	Diversity	97.1635	113.788	112.497	112.857	114.583	113.31	114.849	114.85	113.41	113.579	113.716	114.228	1	2	5	5	1	5	4	5	2	5
B108_H	Diversity	111.676	105.815	104.555	106.208	105.131	104.715	105.544	106.002	105.879	106.618	107.199	106.301	3	1	3	3	5	4	5	1	1	5
B109_H	Diversity	112.646	110.211	110.906	110.266	109.089	110.351	109.792	108.773	110.88	109.947	111.323	110.78	4	2	3	4	5	1	5	1	3	3
B110_H	Diversity	113.094	110.322	110.899	110.093	110.321	110.841	109.625	112.218	110.701	109.032	109.855	109.635	4	1	3	4	5	4	1	3	4	5
B113_H	Diversity	100.113	100.595	100.777	100.418	101.169	100.05	100.729	101.757	99.8872	101.512	99.1097	100.542	2	1	1	3	1	2	2	2	3	5
B37_H	Diversity	110.254	101.711	101.679	100.047	103.189	101.615	100.23	101.851	101.959	102.216	103.214	101.113	5	3	5	1	4	4	2	3	2	1
B73_H	Diversity	110.302	110.161	111.389	110.379	108.702	109.773	109.704	110.272	111.024	110.089	111.086	109.194	3	4	4	5	1	2	5	4	3	4
B84_H	Diversity	105.033	113.001	113.251	111.853	113.9	113.348	112.501	114.115	112.804	112.553	112.789	112.899	5	1	5	1	2	4	4	4	2	2
B89_H	Diversity	103.428	100.425	100.539	100.764	99.5023	100.637	100.474	100.928	100.82	99.1894	100.066	101.326	5	3	3	4	1	1	5	3	5	1
B97_H	Diversity	115.271	117.594	117.637	118.299	117.056	118.416	117.401	117.105	117.254	117.057	118.487	117.227	5	3	2	3	1	3	3	2	2	1
B98_H	Diversity	107.02	110.194	110.536	110.958	110.212	110.418	110.907	110.437	108.654	109.114	109.861	110.844	4	2	3	4	3	2	4	2	5	1
C103_H	Diversity	90.0404	102.5	101.91	102.015	103.21	103.403	102.819	101.945	102.386	102.583	102.158	102.572	2	3	3	5	2	5	3	5	2	1
CO109_H	Diversity	97.9547	100.748	99.3749	100.04	102.32	100.703	101.402	100.749	100.937	101.866	99.6594	100.43	3	4	2	5	1	1	1	5	4	3
CR1Ht_H	Diversity	109.666	105.997	105.814	105.74	108.562	105.708	104.509	106.86	102.615	105.1	107.163	107.9	3	2	3	3	4	5	2	3	4	4
D09_H	Diversity	114.918	104.975	104.585	104.823	104.261	106.692	105.566	104.157	103.672	103.859	106.7	105.438	4	4	4	1	5	5	4	4	1	5
DE811_H	Diversity	86.8137	103.549	105.503	103.644	101.538	103.146	103.618	103.716	102.883	103.213	104.287	103.94	1	4	2	4	3	2	2	3	4	5
DK4676A_H	Diversity	105.202	110.89	110.132	111.537	111.047	110.723	111.671	111.257	111.04	111.65	110.387	109.455	4	2	3	4	1	3	4	1	1	1
DK78010_H	Diversity	99.6962	109.496	109.208	109.748	108.978	109.272	109.669	109.018	109.95	110.464	109.271	109.384	1	2	3	5	1	2	5	3	4	3
DK78371A_H	Diversity	107.928	102.423	99.402	101.774	102.986	102.029	102.999	104.094	103.378	101.181	103.945	102.445	3	4	3	4	1	2	4	3	1	5
DKFAPW_H	Diversity	116.28	110.728	111.121	108.406	110.431	111.175	111.562	110.307	110.152	111.461	111.339	111.329	5	3	3	2	2	5	1	1	5	3
DKFBHJ_H	Diversity	96.1433	104.881	105.672	104.923	105.96	104.362	104.114	105.364	103.761	105.15	102.787	106.713	3	4	3	2	4	4	2	5	3	2
DKIBO2_H	Diversity	114.534	114.741	114.521	114.333	114.749	115.891	112.406	114.953	114.274	114.91	115.434	115.939	4	5	1	1	2	2	3	1	2	5
DKMBST_H	Diversity	99.6488	106.657	106.397	107.821	105.042	108.495	105.008	106.266	106.206	107	107.035	107.304	5	2	3	1	5	1	5	1	2	1
EA1027_H	Diversity	120.377	112.828	112.122	112.733	113.324	113.881	112.872	113.016	112.261	112.701	112.983	112.384	4	1	5	1	4	3	5	3	3	4
EA1163_H	Diversity	123.911	99.6812	100.117	97.6786	100.659	98.7271	99.2658	100.015	100.195	99.9366	99.5945	100.624	5	5	3	3	1	4	1	4	2	4
EA3076_H	Diversity	116.591	109.737	110.626	106.883	110.38	109.424	108.917	109.967	111.655	111.224	108.804	109.488	4	5	2	5	5	3	4	2	4	1
EC136_H	Diversity	103.603	105.857	103.707	105.711	107.149	105.538	107.481	105.706	106.902	104.164	104.99	107.227	1	3	2	3	1	2	2	2	5	3
EC140_H	Diversity	101.332	113.444	111.804	111.482	114.197	113.276	112.765	114.816	116.113	114.612	111.419	113.953	2	5	2	2	4	1	4	3	5	3
EC151_H	Diversity	102.296	102.239	103.14	102.621	102.806	104.707	101.889	101.261	100.451	100.658	103.786	101.066	2	4	1	1	3	5	1	4	1	1
EC169_H	Diversity	103.589	105.484	106.046	104.989	106.035	105.395	105.918	105.807	105.569	104.914	104.471	105.696	4	2	3	5	2	3	4	2	1	4
EC175_H	Diversity	106.216	110.499	109.611	110.245	110.768	109.666	110.447	111.189	110.266	110.719	110.986	111.096	3	1	5	2	1	4	5	1	4	3
EC232_H	Diversity	106.586	106.438	107.542	105.798	106.158	106.202	106.844	106.559	104.803	106.449	107.638	106.384	3	1	4	2	5	5	4	2	2	5
EC242C_H	Diversity	107.775	110.573	110.709	111.192	111.071	109.988	111.443	109.428	109.794	109.996	111.02	111.093	1	4	4	1	5	1	5	3	2	4
EC334_H	Diversity	113.759	108.02	108.506	108.059	108.569	108.955	108.56	107.576	106.856	106.853	108.139	108.124	3	2	1	3	2	5	4	2	3	1
EP10_H	Diversity	102.117	104.371	105.37	102.621	105.63	103.59	104.334	104.044	106.562	102.789	104.683	104.086	2	5	4	5	5	2	4	4	1	1
EP2008-18_H	Diversity	97.8013	110.936	111.787	110.112	111.884	110.701	111.164	110.724	111.515	111.522	110.139	109.813	2	4	4	2	1	2	1	1	4	4
EP2008-22_H	Diversity	119.14	114.911	115.578	114.801	113.809	115.544	113.828	112.569	117.752	116.488	113.245	115.5	1	3	5	2	4	4	1	4	3	3
EP29_H	Diversity	97.7788	105.49	107.268	104.905	105.035	103.703	105.592	106.636	105.331	107.12	105.921	103.392	1	1	2	2	2	1	3	2	1	3
EP51_H	Diversity	116.338	104.637	104.756	103.592	103.703	103.434	105.399	105.723	103.997	104.297	106.539	104.935	2	5	3	3	1	2	2	3	1	5
EP52_H	Diversity	108.606	112.06	112.138	113.106	111.772	110.459	112.542	112.543	111.762	111.789	111.98	112.504	2	2	3	1	4	5	2	5	2	3
EP55_H	Diversity	90.8024	94.8121	96.1015	95.0626	94.1862	94.8005	94.9712	94.5609	94.4135	93.1322	94.7998	96.092	4	4	4	5	4	3	2	1	3	2
EP67_H	Diversity	98.5949	103.39	101.894	103.854	103.743	101.793	104.124	105.034	102.987	103.237	104.211	103.018	3	1	5	3	2	3	5	3	4	4
EP72_H	Diversity	98.9841	100.664	101.207	101.836	100.305	101.245	101.689	99.667	101.217	99.3144	100.08	100.074	2	3	5	4	2	4	3	3	2	5
EP77_H	Diversity	126.72	109.7	108.588	107.481	109.849	109.051	110.681	109.682	109.599	111.507	110.952	109.614	4	5	1	3	3	2	5	1	5	4
EZ11A_H	Diversity	84.2035	102.3	103.182	102.435	100.722	102.877	101.428	101.567	102.303	104.641	102.117	101.726	1	4	4	4	2	3	3	2	5	2
EZ18_H	Diversity	107.05	107.875	107.916	108.509	107.531	105.814	107.966	109.149	106.357	109.286	108.668	107.556	2	2	4	4	4	5	4	1	1	1
EZ31_H	Diversity	117.794	108.937	108.406	108.232	110.43	108.596	109.38	107.434	108.116	109.752	108.784	110.241	3	2	2	2	3	5	4	3	3	5
EZ35_H	Diversity	97.968	105.557	106.178	105.552	105.815	106.075	104.989	104.836	105.685	105.098	105.54	105.803	1	2	3	4	5	1	2	3	1	5
EZ36_H	Diversity	112.133	113.76	114.745	112.573	113.556	114.568	113.134	113.479	113.914	112.911	114.141	114.579	3	5	2	1	3	2	2	2	3	5
EZ37_H	Diversity	118.433	108.155	108.868	106.958	108.698	108.054	109.036	108.46	108.991	107.183	108.515	106.783	1	3	4	3	4	2	3	2	1	1
EZ38_H	Diversity	123.151	109.253	109.259	109.66	109.713	109.775	108.927	108.431	108.443	108.597	109.616	110.111	1	1	4	2	2	2	4	3	5	2
EZ40_H	Diversity	108.478	104.698	104.749	104.469	104.299	105.521	103.907	105.089	103.431	104.808	106.131	104.574	2	1	4	1	2	2	3	1	2	5
EZ42_H	Diversity	94.7107	112.826	112.986	113.415	112.406	113.081	112.803	112.315	112.033	113.559	112.415	113.245	3	2	2	1	2	3	3	5	2	5
EZ47_H	Diversity	120.236	112.101	114.62	111.225	113.62	110.145	114.091	112.269	109.281	110.424	111.362	113.977	1	1	4	2	2	3	5	4	1	2
EZ48_H	Diversity	104.259	111.376	111.768	110.441	111.972	109.97	111.294	110.556	112.731	112.159	111.102	111.771	5	1	5	2	1	1	2	5	4	4
F04401_H	Diversity	108.811	118.707	117.992	119.566	115.903	121.519	118	119.384	120.223	118.493	118.432	117.56	2	1	1	3	1	5	1	4	4	3
F04402_H	Diversity	110.905	118	117.883	119.056	117.19	121.186	117.151	117.192	119.988	117.595	115.702	117.054	1	1	4	3	4	2	1	3	5	1
F04701_H	Diversity	107.653	106.999	106.923	107.394	107.95	106.999	106.738	106.594	106.137	107.253	107.514	106.489	5	1	4	1	3	4	4	4	3	5
F04702_H	Diversity	107.325	101.66	102.071	101.162	102.252	104.615	100.951	101.098	100.124	101.853	101.02	101.456	2	5	5	5	1	4	2	2	2	2
F05101_H	Diversity	115.144	108.569	108.699	108.631	108.511	108.668	107.54	107.787	109.645	108.402	109.685	108.126	5	1	3	5	5	5	2	2	3	4
F05404_H	Diversity	105.923	109.687	109.514	109.334	110.791	109.347	109.603	110.199	109.483	109.444	108.883	110.268	3	4	2	4	3	4	3	5	4	1
F1808_H	Diversity	110.156	112.374	112.352	112.316	115.004	111.378	111.781	111.736	112.248	112.532	113.397	110.998	3	4	5	4	4	5	3	1	2	1
F1890_H	Diversity	123.428	110.271	109.958	110.978	111.891	110.443	110.943	108.65	110.328	110.322	109.483	109.713	5	3	4	3	3	1	3	5	3	3
F218_H	Diversity	93.2955	106.755	104.77	104.767	106.436	107.834	107.314	106.577	107.857	108.998	106.877	106.123	5	2	3	3	1	3	3	3	1	2
F252_H	Diversity	119.75	113.929	113.332	115.561	113.739	115.614	112.947	114.794	112.421	112.44	113.462	114.984	4	1	2	4	4	5	5	1	5	4
F353_H	Diversity	122.688	109.824	110.471	109.697	110.5	108.02	108.336	111.764	108.764	110.006	110.401	110.281	2	4	4	4	2	4	5	4	1	1
F354_H	Diversity	97.2029	89.4397	91.3585	89.4529	90.6791	90.5783	89.0123	88.289	88.1485	89.5416	88.941	88.3958	2	3	5	5	4	4	2	1	2	1
F608_H	Diversity	116.051	102.443	101.045	104.12	102.683	102.544	100.399	105.599	102.101	100.968	102.103	102.866	5	2	1	1	1	5	2	1	5	5
F618_H	Diversity	89.1283	93.7365	93.0618	92.9517	94.75	93.2457	95.2762	91.7257	92.5585	93.0307	95.4615	95.3029	3	5	5	3	3	4	2	4	1	5
F7001_H	Diversity	103.678	109.218	110.2	111.532	109.789	108.651	108.025	109.056	108.594	108.521	110	107.812	5	2	4	1	5	5	3	3	5	1
F7019_H	Diversity	125.429	116.577	116.356	116.223	116.068	115.397	117.258	116.232	118.15	117.369	117.968	114.749	2	2	3	1	4	4	1	5	2	1
F7025_H	Diversity	104.195	101.625	100.892	103.8	102.069	101.614	99.7602	101.116	101.981	101.525	101.612	101.881	5	5	1	2	4	1	5	2	1	5
F7028_H	Diversity	107.667	112.531	113.189	112.343	112.137	111.136	111.995	112.497	113.296	112.27	113.589	112.853	3	1	2	4	3	2	2	2	5	2
F7057_H	Diversity	113.082	120.508	121.622	121.845	120.352	117.017	119.545	121.076	120.555	119.729	120.82	122.515	1	3	3	2	5	1	1	1	2	3
F7058_H	Diversity	114.268	120.116	120.833	121.882	119.91	119.791	119.432	118.119	119.036	119.412	120.076	122.672	1	3	3	4	3	4	3	2	4	3
F7081_H	Diversity	125.183	116.64	117.493	116.419	116.809	117.697	117.4	116.194	116.175	116.506	116.089	115.619	3	5	3	5	1	4	5	4	5	5
F7082_H	Diversity	111.839	118.637	116.947	120.126	119.045	117.506	116.127	119.708	118.584	117.795	119.569	120.967	4	3	5	5	4	1	1	5	4	3
F712_H	Diversity	102.951	108.951	109.928	111.385	108.224	106.528	108.905	108.294	108.109	108.495	109.864	109.776	5	2	2	3	3	2	5	3	5	3
F748_H	Diversity	97.7196	103.066	103.647	101.557	103.962	101.866	101.868	102.154	104.448	101.707	103.2	106.252	1	3	5	5	5	4	3	4	1	2
F752_H	Diversity	99.1764	99.1956	97.6546	100.251	99.3674	100.045	99.9813	99.8702	97.6303	98.7468	98.4654	99.9446	1	1	5	5	5	1	4	2	3	5
F838_H	Diversity	114.644	112.45	112.721	110.716	114.047	112.682	112.394	111.161	111.442	112.459	114.091	112.789	5	5	5	3	4	4	5	5	1	4
F874_H	Diversity	104.461	105.162	103.379	107.108	103.873	104.885	104.411	104.854	108.397	103.744	106.109	104.855	1	3	2	2	4	3	1	4	2	5
F888_H	Diversity	109.186	105.701	103.456	105.926	105.772	104.872	105.604	105.6	106.456	106.778	106.037	106.513	3	4	5	5	1	1	3	2	3	2
F894_H	Diversity	98.5473	105.397	105.79	104.832	104.32	106.18	107.377	106.353	105.53	104.025	105.006	104.554	1	1	1	2	3	3	2	1	3	4
F908_H	Diversity	114.712	104.797	104.411	106.161	105.393	103.282	103.654	102.771	104.988	105.053	105.894	106.362	5	4	2	2	5	4	2	5	2	2
F912_H	Diversity	116.028	108.038	107.369	105.767	107.861	108.578	105.842	108.005	108.752	108.357	109.943	109.902	1	3	1	4	2	3	3	1	4	1
F918_H	Diversity	94.4022	101.991	101.624	102.346	101.661	102.807	100.759	101.567	102.759	101.289	103.335	101.764	2	4	3	5	4	4	3	5	4	1
F922_H	Diversity	106.62	111.568	110.822	110.127	111.972	111.438	113.102	110.964	112.708	110.461	112.283	111.805	4	4	4	2	1	2	3	3	2	3
F924_H	Diversity	88.5769	111.414	111.548	111.126	111.552	110.393	113.535	111.541	112.122	111.272	110.945	110.104	4	5	2	3	1	4	3	3	3	5
F98902_H	Diversity	117.688	110.681	110.329	110.607	110.534	110.089	110.992	111.675	110.567	110.375	110.888	110.752	2	1	5	1	4	5	1	2	4	3
FP1_H	Diversity	94.8733	103.107	104.152	102.232	102.366	104.874	102.057	102.779	104.572	101.884	104.03	102.121	5	3	3	5	3	3	1	4	1	4
FR19_H	Diversity	100.513	106.413	106.317	104.865	106.874	106.55	105.961	105.554	107.073	107.643	106.923	106.369	5	5	4	1	5	5	2	5	5	3
FR697_H	Diversity		113.672											5	2	4	2	1	5	5	5	4	5
H99_H	Diversity	127.709	118.941	119.427	119.213	118.823	121.256	119.695	118.644	116.128	118.631	115.535	122.059	5	2	3	3	3	3	5	2	5	4
HMV5301_H	Diversity	95.5163	106.165	105.862	105.427	105.737	107.11	107.753	105.475	106.752	104.304	105.472	107.758	2	2	2	2	1	3	3	4	5	5
HMV5325_H	Diversity	115.933	107.215	107.235	108.277	107.149	106.61	107.32	106.241	107.794	107.151	106.619	107.755	5	2	4	3	4	5	2	5	2	3
HMV5343_H	Diversity	111.91	108.167	107.805	107.342	107.863	109.383	109.112	108.474	107.499	108.238	107.584	108.368	3	1	5	5	3	3	2	3	5	4
HMV5347_H	Diversity	114.852	108.718	109.162	107.506	108.312	108.828	108.653	107.929	108.056	110.502	109.235	108.993	1	5	1	4	5	5	1	5	5	4
HMV5405_H	Diversity	109.486	113.94	112.824	113.517	113.646	114.401	112.663	116.305	113.552	113.804	114.885	113.805	1	5	2	2	3	4	4	1	2	2
HMV5409_H	Diversity	94.0065	106.979	108.63	106.816	107.263	107.091	108.491	106.949	105.65	104.54	107.692	106.674	1	2	4	5	3	4	4	4	5	4
HMV5422_H	Diversity	110.422	108.245	108.376	107.92	107.676	109.267	107.471	108.566	107.136	109.051	108.582	108.408	2	5	4	5	5	1	1	2	1	2
HMV5502_H	Diversity	99.6038	109.629	110.116	110.258	109.769	108.221	108.811	110.246	109.264	111.097	109.961	108.546	5	2	5	4	4	4	2	2	1	4
I198_H	Diversity	102.995	115.353	116.764	115.217	112.909	116.5	114.932	115.513	113.217	116.934	115.806	115.739	3	3	1	3	2	5	5	4	4	3
I233_H	Diversity		104.421											1	1	3	2	1	1	5	1	1	2
I238_H	Diversity	85.9076	90.0883	89.2776	89.0518	92.1767	89.79	90.0939	86.7849	90.4921	90.7076	89.9565	92.5522	5	3	1	5	5	4	1	2	4	2
I242_H	Diversity	100.992	102.267	102.708	100.627	102.906	102.36	102.459	102.218	102.492	101.22	102.803	102.879	1	5	1	4	2	2	4	4	5	2
I261_H	Diversity	101.037	99.4695	99.5432	100.429	98.9706	99.8598	99.5536	99.4952	96.7597	99.9295	101.12	99.0343	2	4	4	4	1	1	4	4	4	5
I267_H	Diversity	98.4017	95.6434	96.7723	95.023	98.3213	94.873	95.6955	95.3464	94.9539	94.1871	96.2359	95.0251	4	1	1	2	4	1	3	1	4	4
IDT_H	Diversity	118.545	113.093	112.178	111.992	112.859	115.551	112.348	114.735	112.01	111.79	112.061	115.404	2	5	1	4	4	1	5	1	5	3
LAN496_H	Diversity	123.466	115.782	115.859	115.458	116.582	113.228	115.506	116.728	116.264	117.726	115.665	114.8	3	1	5	1	2	5	3	4	1	1
LH123Ht_H	Diversity	114.838	108.609	109.162	108.322	109.799	107.726	108.686	107.89	108.358	108.124	109.15	108.877	4	1	2	2	3	5	5	3	4	4
LH145_H	Diversity	110.041	112.564	112.531	113.412	112.612	112.087	112.402	114.218	112.624	112.757	112.94	110.053	4	1	4	3	3	3	4	4	4	1
LH38_H	Diversity	102.865	104.569	105.317	105.562	103.538	103.964	104.411	103.645	104.881	105.942	104.167	104.259	2	2	2	3	4	5	1	2	1	4
LH39_H	Diversity	100.394	104.642	104.559	103.328	106.421	103.111	105.33	102.28	104.438	106.417	104.583	105.955	4	5	1	5	1	4	2	2	5	1
LH59_H	Diversity	116.582	113.658	114.246	113.72	113.662	112.986	113.548	112.798	112.532	115.589	114.543	112.959	2	5	1	1	1	4	2	1	1	2
LH60_H	Diversity	88.0933	113.684	112.087	113.559	113.357	113.375	113.493	114.799	115.33	114.631	112.492	113.717	4	4	5	4	3	1	1	4	3	4
LH65_H	Diversity	95.6648	97.1253	97.1258	96.5818	97.6568	96.1869	97.9507	96.8143	97.0522	97.7168	96.9764	97.1913	3	3	4	4	5	5	5	5	1	1
LH74_H	Diversity	110.347	108.708	107.934	107.626	108.678	108.936	108.608	108.629	108.128	110.365	109.766	108.41	2	3	1	5	5	2	1	3	3	4
LH82_H	Diversity	117.988	114.337	113.31	113.636	114.946	115.056	113.875	114.206	113.887	114.752	115.735	113.964	1	4	5	2	3	2	1	5	3	4
LH93_H	Diversity	106.572	102.164	101.283	102.261	101.857	104.656	102.585	102.395	101.731	101.36	100.609	102.905	5	4	4	1	2	1	5	1	2	2
Lo1016_H	Diversity	124.325	109.78	109.089	110.232	110.044	110.952	109.84	108.914	109.76	109.576	109.879	109.519	2	1	3	3	3	1	4	2	2	5
Lo1026_H	Diversity	110.057	106.643	104.886	105.858	105.228	106.926	108.36	107.1	106.43	108.312	106.97	106.359	2	5	4	4	2	3	2	3	3	5
Lo1035_H	Diversity	119.697	114.757	114.495	115.585	112.941	117.424	114.731	114.971	114.983	113.961	114.431	114.049	4	3	1	3	2	5	3	2	4	2
Lo1038_H	Diversity	114.054	110.324	109.698	110.955	109.747	111.022	110.464	110.743	110.033	110.037	109.557	110.982	4	4	2	2	2	3	5	3	1	1
Lo1056_H	Diversity	112.873	104.194	104.549	104.291	102.869	103.522	105.453	105.017	104.577	103.904	103.992	103.767	2	2	2	4	3	1	3	2	1	2
Lo1063_H	Diversity	98.451	112.808	112.965	112.515	113.957	111.102	113.872	112.427	112.908	113.903	111.57	112.861	5	3	4	3	1	1	3	1	2	3
Lo1087_H	Diversity	109.088	112.538	112.14	112.706	112.283	113.494	112.818	112.853	111.806	111.964	113.19	112.123	1	4	5	1	2	2	1	4	5	1
Lo1094_H	Diversity	114.971	112.914	113.006	113.847	112.916	111.941	113.548	114.16	112.545	112.083	113.082	112.011	2	1	3	4	1	4	4	4	2	4
Lo1095_H	Diversity	107.84	108.305	108.974	111.174	108.294	107.844	110.151	106.236	107.821	107.485	107.392	107.68	4	1	3	3	5	1	4	5	2	2
Lo1101_H	Diversity	107.714	102.35	102.201	101.303	104.869	102.125	101.602	103.4	102.677	102.248	101.935	101.137	2	3	2	5	4	3	3	1	4	4
Lo1106_H	Diversity	107.592	111.951	113.529	109.876	112.753	112.732	111.973	112.511	111.566	110.949	111.613	112.009	3	5	5	1	4	4	4	5	1	2
Lo1123_H	Diversity	116.775	110.182	111.751	109.958	110.41	110.06	110.811	109.047	109.795	110.083	111.824	108.082	3	2	4	2	1	3	3	1	5	1
Lo1124_H	Diversity	111.92	105.608	105.767	105.796	105.552	106.629	104.251	103.094	107.875	105.698	106.308	105.106	2	1	1	5	2	5	3	5	5	2
Lo1172_H	Diversity	123.039	117.584	117.71	117.239	118.814	116.963	117.552	118.527	116.229	117.027	118.677	117.1	2	2	4	1	5	5	5	1	3	5
Lo1180_H	Diversity	109.34	106.937	106.115	107.048	106.337	107.223	105.937	107.157	108.563	108.244	108.212	104.536	4	4	2	4	1	5	4	2	4	3
Lo1187_H	Diversity	96.8088	104.282	103.718	104.827	104.728	104.438	104.048	104.343	103.581	104.432	103.058	105.652	5	5	2	4	2	5	2	5	3	2
Lo1199_H	Diversity	111.57	112.528	112.161	112.407	111.58	113.327	112.343	113.393	112.225	112.349	112.326	113.169	4	3	1	2	4	4	5	2	1	5
Lo1203_H	Diversity	104.27	112.107	111.431	112.767	112.481	112.679	111.396	111.02	112.358	110.863	112.297	113.774	4	1	2	1	2	2	3	4	5	5
Lo1223_H	Diversity	99.7572	112.065	112.437	112.632	111.195	112.205	112.08	111.07	113.377	111.431	112.302	111.926	4	3	4	1	2	5	2	2	3	1
Lo1242_H	Diversity	95.87	110.23	109.631	110.53	111.396	110.568	110.311	110.074	110.966	110.717	109.01	109.096	4	5	4	2	4	2	1	1	4	4
Lo1251_H	Diversity	111.636	112.121	111.536	112.097	113.413	112.217	111.618	111.74	112.366	112.415	111.85	111.957	1	1	2	3	3	1	3	3	1	2
Lo1253_H	Diversity	120.394	110.759	110.819	110.276	109.628	110.806	111.809	111.468	110.088	110.504	111.793	110.396	5	2	1	5	2	3	5	4	5	3
Lo1261_H	Diversity	117.494	108.518	108.276	108.727	108.575	109.343	108.737	107.993	108.272	109.005	108.103	108.148	5	5	4	1	3	1	3	5	2	4
Lo1266_H	Diversity	130.768	116.184	116.428	115.732	116.986	114.868	115.714	116.045	115.649	116.056	116.155	118.203	4	3	5	1	2	3	2	5	5	4
Lo1270_H	Diversity	95.9957	108.106	109.47	106.367	105.64	108.482	106.658	107.938	109.199	109.511	108.98	108.815	1	5	1	3	5	1	4	4	4	5
Lo1273_H	Diversity	93.5028	110.17	109.301	111.178	110.33	109.44	110.017	110.433	109.891	110.853	109.208	111.05	3	1	3	1	5	4	1	2	5	5
Lo1274_H	Diversity	118.525	105.455	104.704	105.807	106.339	105.325	105.029	103.879	104.755	106.515	106.913	105.285	1	4	3	4	2	5	2	4	4	5
Lo1280_H	Diversity	118.137	115.932	115.432	116.675	116.662	118.062	116.376	115.035	114.121	115.097	116.466	115.391	4	1	2	3	1	3	5	2	2	2
Lo1282_H	Diversity	101.088	112.218	111.676	112.407	113.54	112.52	111.006	110.309	112.712	112.205	112.083	113.72	2	5	4	1	2	3	4	3	3	5
Lo1284_H	Diversity	122.409	114.082	115.189	112.944	112.284	114.838	114.347	113.839	113.811	113.761	114.675	115.129	1	2	1	4	4	3	2	1	2	3
Lo1288_H	Diversity	99.9492	109.918	108.213	111.033	111.567	110.169	109.16	109.357	109.872	109.111	109.777	110.921	3	3	4	1	3	4	3	4	1	1
Lo1290_H	Diversity	120.725	116.202	116.295	116.099	116.4	115.179	114.957	116.414	117.197	115.345	117.478	116.651	1	4	3	2	2	2	1	2	3	1
Lo1301_H	Diversity	100.909	111.909	111.575	111.938	113.048	111.495	110.85	110.981	112.594	111.059	112.785	112.766	3	3	2	3	2	3	2	4	3	1
Lo904_H	Diversity	99.8249	103.673	105.161	103.729	104.889	104.385	101.788	103.802	102.978	103.817	102.378	103.807	3	4	2	4	3	3	1	3	2	3
Lp5_H	Diversity	116.967	110.909	110.783	111.126	110.497	111.169	111.378	110.804	110.687	111.221	111.449	109.974	2	4	4	5	1	5	1	2	5	5
ML606_H	Diversity	108.161	106.796	104.302	107.914	106.052	107.017	106.523	108.346	106.692	106.44	108.381	106.291	3	5	5	5	3	1	5	3	1	3
Mo15W_H	Diversity	110.134	109.672	109.227	109.77	109.471	110.313	109.436	109.392	109.459	109.593	109.838	110.222	1	2	5	4	2	5	5	4	4	1
Mo17_H	Diversity	89.3558	105.649	107.149	104.776	104.859	105.61	105.809	105.848	106.732	105.582	105.599	104.525	4	1	3	5	2	2	1	1	5	3
MS153_H	Diversity	106.065	112.745	113.553	112.516	113.281	112.224	112.228	112.77	112.003	113.065	112.437	113.369	5	1	5	5	3	5	5	5	5	3
MS71_H	Diversity	99.1285	94.3026	93.1943	94.3049	94.6613	93.2245	94.1835	94.1215	94.8392	94.7507	95.5165	94.2295	5	5	1	4	5	3	1	5	1	5
N16_H	Diversity	89.2157	96.4478	97.345	96.3503	95.8742	97.6064	95.6835	95.1717	96.2564	97.4388	95.9938	96.7577	1	4	5	1	3	3	1	5	4	2
N192_H	Diversity	114.833	109.712	109.037	110.397	110.131	109.31	109.04	110.652	108.698	109.806	109.777	110.269	5	3	5	2	5	4	1	5	2	1
N22_H	Diversity	98.1855	103.273	103.222	103.323	103.735	103.029	102.302	104.909	100.309	103.188	104.492	104.22	5	1	2	4	2	2	4	5	2	3
N25_H	Diversity	116.77	102.349	102.664	103.452	103.35	103.129	102.029	101.959	99.9234	101.454	102.513	103.019	1	3	3	5	2	3	4	3	3	2
N6_H	Diversity	111.01	107.072	105.84	107.331	107.085	105.182	106.665	106.734	109.516	107.688	106.672	108.012	3	1	3	3	5	4	3	3	3	1
NC290_H	Diversity	104.268	108.141	108.458	109.225	107.341	107.162	107.921	108.719	106.565	108.691	108.396	108.935	5	3	1	3	4	2	4	1	1	1
NC358_H	Diversity	100.193	101.244	101.008	100.204	100.554	101.298	100.984	101.527	101.175	101.838	102.723	101.125	1	1	5	5	5	5	5	2	1	1
NDB8_H	Diversity	100.277	101.932	101.355	102.225	101.859	101.83	100.882	101.975	103.44	102.75	101.66	101.344	3	1	4	5	3	5	1	4	5	3
NK764_H	Diversity	111.698	107.67	107.08	109.277	107.747	108.444	105.862	107.222	105.967	108.248	108.949	107.902	4	4	3	4	1	1	3	4	4	2
NK807_H	Diversity	127.306	117	114.853	118.205	116.183	118.143	114.367	118.345	119.361	118.075	117.909	114.557	4	4	2	5	4	4	3	5	1	5
NQ508_H	Diversity	123.988	111.514	111.843	112.911	110.665	111.741	110.984	110.433	110.909	111.983	112.063	111.606	2	2	3	3	4	1	5	1	3	2
NS701_H	Diversity	104.839	110.788	109.639	110.926	110.958	110.595	110.212	112.264	111.623	109.779	110.255	111.625	2	4	5	5	5	4	5	2	5	2
Oh02_H	Diversity	94.4466	102.131	101.263	103.114	100.87	102.438	100.845	101.449	104.935	103.942	101.379	101.078	4	3	2	2	5	2	4	2	3	4
Oh33_H	Diversity	123.578	110.782	112.017	110.632	110.654	109.37	110.762	110.278	111.547	111.804	110.221	110.537	4	2	1	1	5	4	4	3	5	2
Oh40B_H	Diversity	108.341	117.642	116.081	116.573	118.526	117.117	117.924	116.373	118.406	116.824	119.959	118.633	4	4	4	5	3	3	4	5	2	3
Oh43_H	Diversity	111.893	101.359	99.3211	102.255	100.663	101.859	101.457	100.174	101.803	103.197	101.178	101.687	3	4	5	5	5	4	3	5	3	3
Os426_H	Diversity	107.67	105.744	104.558	105.936	105.352	105.758	106.967	104.295	107.711	106.209	105.111	105.543	4	3	2	3	1	1	1	4	3	5
P465P_H	Diversity	77.6048	100.343	99.5676	100.582	101.032	101.926	99.8548	101.25	99.8077	100.299	100.85	98.2641	2	2	1	1	1	2	1	5	1	3
Pa36_H	Diversity	116.026	111.666	111	110.939	112.929	111.538	110.806	113.334	112.386	109.888	113.308	110.534	2	2	5	5	5	1	3	1	4	2
Pa405_H	Diversity	97.1965	108.793	109.083	109.447	107.298	109.342	108.789	108.167	110.114	107.923	108.719	109.048	5	2	4	5	3	5	3	1	5	5
Pa91_H	Diversity	118.293	109.944	110.427	107.812	110.733	110.564	110.344	109.043	109.985	109.78	109.538	111.213	1	5	3	2	2	2	2	3	4	3
PB116_H	Diversity	85.6101	96.7855	95.7756	96.4316	96.2444	97.2927	98.4144	96.5162	95.6158	97.7216	96.7841	97.0587	2	5	1	1	1	5	3	5	1	2
PB98TR_H	Diversity	104.386	106.094	107.806	106.277	107.01	104.676	106.362	106.979	105.659	104.456	105.937	105.777	5	3	1	2	4	4	5	3	5	1
PH207_H	Diversity	110.775	115.706	114.372	116.414	117.412	116.845	115.156	117.522	114.549	115.426	115.378	113.989	3	1	5	2	3	5	3	3	4	2
PHB09_H	Diversity	116.514	111.725	111.988	113.164	109.207	113.627	110.447	113.394	111.025	110.616	110.367	113.414	4	2	1	1	4	5	4	4	1	3
PHG35_H	Diversity	102.563	109.712	109.392	110.137	108.382	109.702	109.578	110.358	109.018	109.672	110.034	110.849	5	1	3	2	5	3	2	3	1	5
PHG39_H	Diversity	119.092	114.411	113.315	114.587	113.556	112.946	115.146	118.463	113.345	112.803	115.061	114.89	4	3	1	1	5	1	5	5	1	2
PHG47_H	Diversity	107.024	108.894	108.766	108.123	108.633	107.831	109.218	108.766	109.715	108.144	109.586	110.157	5	1	2	1	4	1	2	3	2	1
PHG50_H	Diversity	117.576	112.296	110.787	110.815	113.188	114.979	109.909	112.702	112.454	113.401	112.171	112.555	1	3	2	2	2	2	5	1	3	2
PHG71_H	Diversity	101.756	108.34	107.503	107.935	108.073	110.17	108.392	108.406	109.101	107.515	107.526	108.782	5	4	1	1	4	4	4	3	3	4
PHG80_H	Diversity	96.5468	104.921	106.444	106.716	103.819	104.322	106.415	103.341	105.099	103.707	105.769	103.578	1	2	5	3	3	2	3	1	5	2
PHG83_H	Diversity	106.723	116.397	115.551	115.186	116.112	117.399	116.526	115.91	115.257	116.871	117.261	117.896	4	5	2	1	3	2	2	2	2	5
PHG84_H	Diversity	105.777	109.125	109.935	108.188	108.812	109.058	109.528	108.657	109.205	109.948	109.344	108.578	3	2	3	2	5	2	2	1	3	3
PHG86_H	Diversity	98.9156	106.327	106.348	106.288	105.163	105.374	104.923	107.889	106.672	106.526	107.142	106.941	1	2	1	2	5	4	1	5	4	2
PHH93_H	Diversity	121.968	115.003	114.919	114.408	113.063	115.482	115.337	113.172	116.394	114.846	115.709	116.695	3	3	3	3	3	1	2	1	5	5
PHJ40_H	Diversity	105.312	107.297	106.298	107.024	107.514	107.464	107.338	107.565	106.658	107.722	108.605	106.786	5	4	5	1	3	3	1	3	3	3
PHK29_H	Diversity	133.29	110.676	111.075	110.617	109.293	110.85	111.79	110.656	111.813	110.379	110.076	110.208	1	5	1	3	3	2	4	4	4	1
PHK76_H	Diversity	108.945	104.966	104.712	106.506	104.361	103.954	104.716	105.642	105.135	105.646	105.026	103.957	5	4	5	2	4	1	5	1	5	2
PHR36_H	Diversity	108.903	114.173	115.206	113.675	114.439	115.01	116.322	111.9	113.877	115.104	112.123	114.078	3	4	1	2	1	1	5	2	3	2
PHT77_H	Diversity	113.223	113.449	114.049	113.242	114.411	110.812	114.988	113.535	114.154	112.182	113.443	113.674	2	1	2	4	1	3	3	3	5	3
PHV63_H	Diversity	111.216	104.388	103.53	102.256	102.711	105.745	104.045	105.952	104.289	104.896	105.968	104.49	3	5	1	2	4	3	5	1	5	4
PHW65_H	Diversity	117.154	105.496	105.436	108.165	104.319	105.442	104.529	105.371	102.358	106.913	106.469	105.958	3	5	5	2	2	4	4	5	2	5
PHZ51_H	Diversity	129.025	109.02	108.55	108.806	110.542	108.417	109.63	109.183	108.433	108.449	109.354	108.837	1	3	3	4	5	1	2	3	3	4
SC-Malawi_H	Diversity	100.392	93.6732	93.8985	94.9378	95.3006	92.7929	96.551	94.1639	91.2762	92.9566	91.7425	93.1114	5	5	1	2	1	3	4	2	3	4
SGI061_H	Diversity		105.129											1	1	3	1	3	1	5	4	3	3
UH250_H	Diversity	106.948	112.584	113.507	110.984	111.673	113.33	110.925	113.415	112.417	113.118	113.893	112.582	3	4	2	2	5	4	2	5	3	4
UH_2500_H	Diversity	100.309	111.426	111.903	109.086	111.769	111.338	111.919	112.488	112.291	110.929	110.27	112.261	2	5	1	5	1	3	1	4	4	3
UH304_H	Diversity	113.043	107.379	105.903	107.308	106.249	108.627	105.688	109.214	109.754	106.794	106.084	108.164	3	3	4	2	4	2	1	4	3	1
UH_6102_H	Diversity	103.144	111.751	111.125	110.987	110.48	110.982	114.532	110.428	112.769	111.937	113.029	111.245	2	2	4	5	1	3	1	2	2	4
UH_6179_H	Diversity	124.653	110.965	111.832	111.137	110.134	111.037	111.057	111.071	109.969	110.525	111.501	111.392	1	5	2	4	5	2	5	3	4	4
UH_P024_H	Diversity	95.9512	105.279	104.718	104.53	106.068	104.99	106.527	105.878	106.885	103.21	105.071	104.916	5	3	1	3	5	2	2	1	1	1
UH_P060_H	Diversity	110.078	113.52	112.474	113.318	113.548	113.851	113.448	113.827	112.947	114.459	114.109	113.223	4	2	4	4	3	3	5	2	3	2
UH_P064_H	Diversity	120.851	109.993	109.682	110.527	109.632	109.83	111.788	110.521	107.553	108.859	110.896	110.646	3	4	1	5	1	2	4	3	2	3
UH_P074_H	Diversity	126.589	118.511	118.97	118.149	117.852	118.652	117.92	119.93	118.253	118.17	117.99	119.222	4	4	1	5	5	5	1	4	1	4
UH_P087_H	Diversity	98.8142	113.807	114.22	113.298	114.49	114.837	114.89	113.486	113.968	113.63	112.74	112.516	2	5	5	2	1	5	2	5	1	3
UH_P089_H	Diversity	113.356	102.51	102.63	103.078	102.111	102.974	100.373	102.863	103.769	102.677	101.917	102.71	3	3	3	5	4	4	2	5	3	4
UH_P104_H	Diversity	116.248	112.198	112.274	112.001	112.171	111.903	111.533	113.794	113.137	111.24	111.646	112.283	5	2	3	3	5	4	2	4	4	1
UH_P115_H	Diversity	108.01	113.913	115.035	113.898	114.826	113.728	112.758	114.133	113.861	113.199	114.068	113.624	2	5	5	3	2	4	1	2	5	1
UH_P128_H	Diversity	118.868	112.422	112.901	112.197	113.352	111.898	112.522	112.387	112.003	111.967	112.404	112.593	5	4	2	5	4	1	4	4	4	2
UH_P148_H	Diversity	118.392	112.365	113.027	113.155	111.706	110.784	112.287	112.021	110.177	111.841	114.342	114.31	5	2	1	5	2	1	4	3	1	3
UH_S018_H	Diversity	109.637	108.677	108.166	108.525	108.561	109.724	109.62	107.498	108.609	108.525	108.36	109.179	5	5	4	4	2	1	5	5	4	5
UH_S020_H	Diversity	114.58	110.472	110.871	111.026	110.384	111.713	110.341	109.746	109.541	110.169	110.114	110.81	5	2	2	2	3	1	1	3	4	2
UH_S025_H	Diversity	119.566	109.072	110.233	110.208	109.273	108.954	108.274	108.559	106.705	110.945	107.984	109.585	2	5	5	3	3	3	4	5	4	4
Va26_H	Diversity	105.374	104.569	104.123	105.597	103.92	103.464	103.539	105.769	105.705	105.301	104.085	104.189	1	3	2	3	5	2	1	5	4	2
W117_H	Diversity	136.614	116.439	115.547	117.239	115.524	118.137	115.896	116.708	116.245	118.088	116.816	114.192	4	2	2	2	4	2	2	4	3	5
W153R_H	Diversity	97.5778	103.827	103.278	104.514	102.949	104.372	104.611	104.83	103.805	105.17	101.406	103.336	2	3	5	1	1	2	1	3	2	3
W182E_H	Diversity	91.4209	109.342	108.547	108.837	109.172	109.011	109.057	110.21	111.97	107.368	108.987	110.262	4	1	4	4	4	5	4	1	1	4
W23_H	Diversity	107.371	107.468	109.426	108.733	107.563	105.659	109.408	105.554	107.055	107.269	108.167	105.846	3	4	1	1	3	3	3	5	4	5
W602S_H	Diversity	111.843	111.946	111.832	112.196	112.411	111.959	111.61	112.354	112.414	111.257	112.198	111.233	5	3	4	5	5	3	3	2	2	1
W604S_H	Diversity	104.126	116.193	115.959	114.276	114.591	116.522	116.652	116.89	116.495	117.282	117.046	116.214	1	2	1	3	2	1	4	4	2	4
W64A_H	Diversity	115.201	108.476	109.297	106.259	110.09	108.228	109.114	107.712	106.826	107.612	110.173	109.443	4	5	5	1	3	1	2	5	3	4
W9_H	Diversity	100.067	107.246	105.846	107.633	106.232	106.733	108.098	108.044	108.136	107.393	107.396	106.948	1	3	1	1	3	3	1	2	5	4
W95115_H	Diversity	108.914	109.781	108.099	108.22	109.197	111.365	107.249	110.021	110.413	112.116	110.325	110.803	4	5	4	4	1	2	3	4	2	4
Wf9_H	Diversity	106.404	113.431	115.755	114.934	113.136	110.358	113.676	113.215	111.775	113.371	114.248	113.838	3	4	3	3	4	5	5	1	3	3
11430_H	Diversity	119.083	106.283	107.648	106.254	104.166	106.689	105.859	106.676	106.33	105.475	106.721	107.014	4	5	3	4	2	3	3	4	1	2
DZ_PG_02	PG_1950	120.91	118.439	119.083	117.471	118.742	113.171	119.281	118.743	119.39	118.794	118.443	121.277	4	3	4	4	4	1	1	3	1	3
DZ_PG_05	PG_1950	125.19	125.272	123.408	123.527	124.816	126.748	126.626	127.243	127.572	123.51	127.436	121.832	3	1	1	3	2	1	1	4	2	2
DZ_PG_08	PG_1950	109.165	107.312	109.486	107.534	105.573	107.673	106.602	108.468	107.494	107.616	104.731	107.946	1	1	3	2	1	1	4	4	2	5
DZ_PG_10	PG_1950	109.615	117.13	118.034	119.191	119.442	112.551	118.822	118.719	113.488	115.182	118.756	117.11	5	2	1	4	2	4	4	3	3	4
DZ_PG_16	PG_1950	131.158	117.068	123.519	117.304	115.609	118.278	115.75	117.059	117.159	115.206	114.758	116.036	1	5	2	1	1	2	2	4	3	5
DZ_PG_17	PG_1950	102.547	121.159	122.078	121.051	121.731	119.877	120.968	121.904	119.816	122.522	119.408	122.235	1	2	5	1	3	5	3	2	5	4
DZ_PG_20	PG_1950	112.59	110.695	110.224	110.495	110.029	110.087	110.565	111.259	112.709	109.417	110.218	111.943	5	4	3	5	4	2	2	1	4	1
DZ_PG_21	PG_1950	115.758	122.543	122.585	121.492	124.177	125.247	123.461	126.027	120.565	118.074	122.783	121.023	2	5	1	5	5	4	2	2	4	4
DZ_PG_22	PG_1950	124.183	116.987	115.884	115.658	115.65	115.202	120.659	120.637	116.461	115.494	115.149	119.075	3	4	4	4	2	5	4	3	4	4
DZ_PG_24	PG_1950	105.092	117.912	118.972	116.178	117.615	116.381	119.667	120.242	115.898	117.456	117.056	119.654	4	4	2	1	4	1	2	5	1	1
DZ_PG_27	PG_1950	96.6441	106.844	106.054	103.481	108.852	108.496	107.513	106.604	106.605	107.912	106.68	106.244	3	3	5	2	1	2	2	1	2	3
DZ_PG_30	PG_1950		112.855											5	5	2	3	4	4	3	4	5	1
DZ_PG_31	PG_1950	105.949	114.664	115.004	113.033	117.319	116.81	116.682	111.002	115.141	114.856	114.358	112.434	3	2	2	5	3	2	1	4	3	3
DZ_PG_32	PG_1950	104.259	107.581	107.516	105.696	107.151	109.348	103.997	105.45	109.072	110.492	108.72	108.367	4	1	3	1	1	3	1	2	4	2
DZ_PG_33	PG_1950	124.374	112.206	111.012	112.551	113.83	114.013	111.739	111.442	112.429	112.849	110.58	111.612	4	1	1	2	1	3	5	1	1	4
DZ_PG_35	PG_1950	131.277	122.685	124.241	122.57	123.597	120.709	122.365	122.737	122.534	122.811	123.297	121.993	2	3	3	4	3	3	5	1	3	2
DZ_PG_37	PG_1950	117.665	126.425	125.54	127.702	125.718	124.23	128.358	127.274	125.71	127.622	125.343	126.751	1	3	2	3	2	1	4	1	4	1
DZ_PG_47	PG_1950	114.887	127.69	125.953	127.016	128.804	127.422	127.769	129.336	128.047	128.187	126.948	127.42	1	1	5	2	4	4	5	5	1	1
DZ_PG_50	PG_1950	103.126	122.034	120.176	123.474	121.448	122.787	124.69	120.825	122.405	123.277	121.346	119.912	2	2	1	2	2	5	3	2	2	3
DZ_PG_51	PG_1950	124.503	107.996	104.89	110.779	106.081	106.821	106.325	106.784	109.838	108.347	108.935	111.164	3	2	4	3	3	3	3	3	1	2
DZ_PG_53	PG_1950	126.238	113.85	113.941	111.824	111.934	112.65	112.814	114.332	116.186	114.812	114.653	115.35	2	4	4	3	3	3	3	3	5	3
DZ_PG_54	PG_1950	120.963	115.846	114.961	112.559	115.261	114.753	116.462	117.272	115.568	117.759	117.12	116.743	2	4	3	4	5	4	4	2	2	5
DZ_PG_55	PG_1950	115.157	106.711	108.523	103.931	106.467	108.048	104.358	108.495	107.851	107.045	104.982	107.412	4	3	4	1	5	2	1	5	3	2
DZ_PG_03	PG_1980	126.487	122.831	120.758	123.694	122.003	122.293	124.513	123.777	122.415	121.317	123.685	123.855	3	5	4	3	2	1	5	3	2	1
DZ_PG_04	PG_1980	144.002	117.326	116.686	118.606	115.811	118.04	116.69	119.462	115.735	116.912	117.675	117.644	1	2	3	1	2	2	4	2	2	3
DZ_PG_06	PG_1980	125.021	120.903	122.179	120.598	120.037	120.539	121.025	120.52	121.735	121.719	119.778	120.904	4	3	1	2	3	3	1	1	1	2
DZ_PG_09	PG_1980	125.683	110.235	111.597	110.293	111.474	107.218	109.693	110.766	109.925	110.009	111.399	109.971	3	1	2	4	3	5	4	4	4	1
DZ_PG_12	PG_1980	126.187	125.403	126.152	125.056	124.965	124.963	125.322	126.71	127.16	124.956	124.532	124.218	2	1	1	3	1	4	3	2	4	2
DZ_PG_14	PG_1980	122.121	120.901	121.252	121.949	120.76	122.124	121.038	120.736	120.917	119.957	119.621	120.652	4	2	4	4	4	2	4	3	1	5
DZ_PG_18	PG_1980		122.938											4	3	5	1	2	1	1	5	2	3
DZ_PG_19	PG_1980	125.809	124.256	123.56	124.849	122.178	122.685	124.855	127.321	126.162	123.619	120.581	126.747	2	2	4	4	1	1	1	1	3	4
DZ_PG_39	PG_1980		124.312											5	4	3	3	5	3	2	4	4	4
DZ_PG_44	PG_1980	114.247	124.568	122.077	123.454	126.27	124.781	126.847	124.689	125.407	123.098	124.57	124.484	1	4	2	1	1	2	2	2	5	1
DZ_PG_46	PG_1980		121.438											1	1	1	2	4	4	3	1	3	4
DZ_PG_48	PG_1980	120.997	117.31	117.471	118.006	118.815	117.079	116.885	116.344	117.357	117.918	116.595	116.629	2	4	2	5	4	3	3	3	1	2
DZ_PG_52	PG_1980	127.317	100.176	97.3611	100.005	102.033	102.54	100.941	98.4223	99.4264	101.043	99.3295	100.656	3	3	3	2	3	4	2	4	3	3
DZ_PG_01	PG_2000	119.954	127.296	126.688	129.438	126.163	124.08	127.453	128.665	130.006	127.051	126.477	126.945	2	2	2	3	1	2	4	2	1	4
DZ_PG_11	PG_2000	118.747	124.117	124.496	123.953	123.478	123.777	126.671	124.489	122.807	124.107	124.655	122.733	2	5	4	3	2	5	2	5	2	2
DZ_PG_13	PG_2000	126.287	122.532	121.191	124.003	122.398	123.147	122.604	122.15	125.367	120.829	120.097	123.534	1	5	4	4	1	1	3	1	5	1
DZ_PG_23	PG_2000	116.958	122.086	121.658	120.863	121.364	121.468	122.143	125.693	121.576	121.808	119.644	124.645	1	4	2	3	4	5	5	1	3	5
DZ_PG_25	PG_2000	126.158	122.034	121.565	121.364	121.807	123.741	120.978	121.37	123.627	120.62	122.806	122.465	5	4	1	1	3	3	4	4	1	2
DZ_PG_26	PG_2000	126.749	126.574	128.444	127.154	126.939	126.904	126.684	128.643	122.682	127.572	123.669	127.047	5	1	4	1	4	2	5	2	3	2
DZ_PG_34	PG_2000	134.67	122.097	121.358	122.008	122.057	123.006	122.488	121.172	121.724	121.176	120.961	125.021	1	3	3	3	4	3	5	1	5	4
DZ_PG_40	PG_2000	126.208	119.041	118.717	121.325	116.258	117.587	118.275	119.657	118.281	118.746	120.795	120.767	5	2	3	5	5	4	1	1	1	1
DZ_PG_41	PG_2000	117.473	128.908	128.875	130	128.455	128.293	127.48	129.896	130.51	128.322	129.17	128.076	5	2	1	4	3	2	4	3	2	4
DZ_PG_43	PG_2000	124.038	126.681	127.283	124.562	127.686	123.228	130.532	128.3	126.469	127.845	123.955	126.948	4	1	2	5	2	5	1	5	4	1
DZ_PG_45	PG_2000	108.287	107.852	107.913	107.253	107.332	109.999	108.359	108.807	106.056	110.385	105.827	106.593	3	3	3	2	1	3	2	5	2	3
DZ_PG_49	PG_2000	106.315	119.083	120.285	116.49	118.269	119.318	120.267	119.723	119.415	120.59	117.437	119.031	4	3	1	4	2	1	3	2	4	2
DZ_PG_62	PG_2000	134.489	124.205	124.91	124.177	124.762	124.108	124.705	124.062	122.713	124.873	123.65	124.094	4	4	2	5	5	3	5	4	3	3
DZ_PG_63	PG_2000	120.066	124.979	124.968	124.207	124.661	126.376	123.231	125.807	125.669	125.121	123.248	126.498	4	3	5	2	5	4	4	3	3	1
DZ_PG_66	PG_2000	136.713	118.768	117.087	119.132	119.094	116.979	117.586	118.188	119.207	122.041	118.682	119.68	3	1	1	5	1	4	2	2	4	5
DZ_PG_67	PG_2000	129.317	121.265	121.615	122.685	119.9	120.979	122.857	120.545	119.95	121.005	120.76	122.355	2	5	5	1	3	1	1	3	4	5
DZ_PG_68	PG_2000	107.326	121.723	120.717	121.291	121.773	121.367	120.607	123.819	122.667	121.049	121.737	122.207	2	5	3	2	3	5	3	4	2	5
DZ_PG_69	PG_2000	117.05	123.216	123.561	123.443	123.206	122.551	124.082	123.172	123.861	122.561	123.314	122.413	3	1	4	1	4	1	2	3	5	3
DZ_PG_72	PG_2000	125.409	122.038	121.984	121.757	121.96	122.795	121.965	123.509	121.472	122.712	120.841	121.389	3	4	5	4	5	2	1	5	5	3
DZ_PG_74	PG_2000	108.779	128.059	127.231	127.574	129.183	129.38	130.089	127.513	128.846	126.689	126.426	127.654	1	2	5	2	2	4	3	4	1	4

## Sheet: LER_CV
Hybrid	Panel	LERtot_obs	Mean_pred_LERtot	LERtot_pred_BGLR1	LERtot_pred_BGLR2	LERtot_pred_BGLR3	LERtot_pred_BGLR4	LERtot_pred_BGLR5	LERtot_pred_BGLR6	LERtot_pred_BGLR7	LERtot_pred_BGLR8	LERtot_pred_BGLR9	LERtot_pred_BGLR10	.folds_1	.folds_2	.folds_3	.folds_4	.folds_5	.folds_6	.folds_7	.folds_8	.folds_9	.folds_10
A3_H	Diversity	140.926	125.829	126.287	125.523	125.946	122.65	126.276	123.437	129.196	127.224	124.98	126.775	2	5	5	3	2	5	3	2	5	2
A310_H	Diversity	132.891	132.744	132.918	134.114	130.902	132.389	130.17	133.99	131.85	133.904	133.831	133.375	4	3	2	1	2	1	4	2	3	5
A347_H	Diversity	130.553	124.088	122.115	124.971	123.028	122.864	122.358	123.361	127.551	123.81	126.624	124.201	3	2	2	3	4	5	2	5	2	2
A374_H	Diversity	147.467	143.395	139.818	144.696	143.283	138.31	145.241	145.215	143.689	144.869	144.624	144.203	3	5	2	3	4	1	2	1	2	3
A375_H	Diversity	141.239	137.056	134.966	138.778	136.541	136.502	138.138	139.222	138.058	135.763	137.852	134.743	3	4	4	4	5	4	1	3	4	3
A554_H	Diversity	124.938	132.319	132.411	132.51	132.696	133.771	132.558	129.725	134.935	130.258	134.469	129.855	1	4	5	4	2	2	1	1	2	4
AS5707_H	Diversity	122.099	123.396	126.925	121.307	123.222	122.899	122.69	124.201	122.332	124.84	122.341	123.198	2	1	2	4	4	3	4	5	5	5
B100_H	Diversity	149.194	122.416	124.58	121.815	122.152	122.707	124.983	122.815	120.096	123.772	120.737	120.502	3	5	1	1	1	5	5	5	5	1
B104_H	Diversity	137.103	134.665	134.282	135.839	136.022	136.736	132.312	133.526	135.634	135.353	132.273	134.677	1	4	5	1	5	2	5	1	4	1
B105_H	Diversity	140.614	138.2	138.508	136.988	140.47	140.008	135.273	138.225	137.544	137.537	139.331	138.117	2	3	5	4	3	3	1	4	2	4
B106_H	Diversity	134.85	130.75	127.843	129.654	131.036	131.407	130.808	131.323	128.505	130.448	132.503	133.969	4	4	1	5	5	2	4	1	5	1
B107_H	Diversity	94.1312	114.471	116.14	111.06	119.871	113.442	110.35	119.13	114.045	116.016	113.895	110.763	1	2	5	5	1	5	4	5	2	5
B108_H	Diversity	133.703	133.566	133.954	132.561	132.899	133.774	134.823	134.906	134.664	132.106	132.562	133.412	3	1	3	3	5	4	5	1	1	5
B109_H	Diversity	129.55	130.894	129.377	130.235	130.885	131.338	130.815	129.077	132.337	130.501	133.155	131.216	4	2	3	4	5	1	5	1	3	3
B110_H	Diversity	136.241	127.103	127.809	128.082	128.195	126.507	126.129	128.076	126.981	125.736	125.291	128.226	4	1	3	4	5	4	1	3	4	5
B113_H	Diversity	125.582	136.36	136.821	135.015	134.644	137.01	135.476	135.781	134.677	137.108	138.467	138.6	2	1	1	3	1	2	2	2	3	5
B37_H	Diversity	141.964	140.112	138.078	136.704	141.699	143.913	138.276	137.192	142.383	140.306	144.457	138.108	5	3	5	1	4	4	2	3	2	1
B73_H	Diversity	121.429	133.155	134.131	132.997	131.868	133.324	132.288	132.352	134.289	132.115	134.429	133.756	3	4	4	5	1	2	5	4	3	4
B84_H	Diversity	140.999	151.45	152.355	152.288	153.814	152.623	152.329	146.948	147.908	153.117	151.529	151.585	5	1	5	1	2	4	4	4	2	2
B89_H	Diversity	131.769	133.617	135.167	133.466	131.329	135.197	135.361	135.137	132.564	133.66	131.303	132.981	5	3	3	4	1	1	5	3	5	1
B97_H	Diversity	147.6	140.236	140.259	139.946	139.532	140.142	139.477	141.992	139.81	140.77	140.13	140.305	5	3	2	3	1	3	3	2	2	1
B98_H	Diversity	121.62	136.109	136.461	138.362	135.645	136.476	135.222	136.076	134.179	135.036	134.075	139.561	4	2	3	4	3	2	4	2	5	1
C103_H	Diversity	118.896	128.467	130.032	129.549	126.111	130.126	125.536	129.373	128.296	129.375	128.771	127.505	2	3	3	5	2	5	3	5	2	1
CO109_H	Diversity	146.565	148.526	148.545	149.49	148.365	146.777	148.592	148.42	150.075	149.584	148.507	146.905	3	4	2	5	1	1	1	5	4	3
CR1Ht_H	Diversity	150.065	150.43	153.942	148.924	148.73	150.216	146.921	152.644	151.627	151.452	151.119	148.729	3	2	3	3	4	5	2	3	4	4
D09_H	Diversity	141.757	134.922	136.914	136.246	135.552	134.655	134.448	131.734	135.001	135.587	135.045	134.036	4	4	4	1	5	5	4	4	1	5
DE811_H	Diversity	111.263	120.74	123.202	118.995	118.474	119.687	121.579	122.384	121.704	121.773	120.644	118.957	1	4	2	4	3	2	2	3	4	5
DK4676A_H	Diversity	107.669	135.513	135.563	135.165	135.76	135.876	135.978	137.392	134.054	134.896	136.684	133.761	4	2	3	4	1	3	4	1	1	1
DK78010_H	Diversity	112.21	126.335	124.497	126.152	126.475	127.352	125.903	124.936	126.593	127.874	127.416	126.157	1	2	3	5	1	2	5	3	4	3
DK78371A_H	Diversity	136.14	147.87	145.615	146.404	149.915	147.778	145.874	147.885	149.271	147.757	149.423	148.776	3	4	3	4	1	2	4	3	1	5
DKFAPW_H	Diversity	152.296	139.228	138.294	138.262	137.079	137.012	143.083	140.642	139.086	140.785	139.519	138.514	5	3	3	2	2	5	1	1	5	3
DKFBHJ_H	Diversity	135.701	131.077	129.933	130.32	134.628	130.258	131.521	132.418	131.01	129.098	130.028	131.555	3	4	3	2	4	4	2	5	3	2
DKIBO2_H	Diversity	139.969	127.922	126.866	127.493	129.546	124.298	128.154	129.252	128.155	126.103	131.839	127.512	4	5	1	1	2	2	3	1	2	5
DKMBST_H	Diversity	153.586	152.43	151.409	155.65	156.254	153.338	149.718	152.679	150.417	152.928	151.414	150.494	5	2	3	1	5	1	5	1	2	1
EA1027_H	Diversity	149.054	136.239	135.546	136.543	137.058	135.967	136.606	133.455	136.935	136.868	137.456	135.957	4	1	5	1	4	3	5	3	3	4
EA1163_H	Diversity	144.203	139.483	139.865	138.71	135.569	137.743	143.462	140.07	139.279	141.074	140.375	138.683	5	5	3	3	1	4	1	4	2	4
EA3076_H	Diversity	137.873	138.156	136.841	133.905	139.254	138.112	135.542	141.055	134.568	139.505	141.222	141.557	4	5	2	5	5	3	4	2	4	1
EC136_H	Diversity	149.446	135.654	135.481	134.971	135.354	134.607	136.399	136.967	136.474	134.704	134.982	136.603	1	3	2	3	1	2	2	2	5	3
EC140_H	Diversity	146.228	139.522	138.407	138.935	138.619	138.167	139.635	139.649	140.363	139.156	141.207	141.08	2	5	2	2	4	1	4	3	5	3
EC151_H	Diversity	117.701	121.155	120.029	122.365	121.222	118.585	122.061	119.033	119.924	122.25	121.997	124.08	2	4	1	1	3	5	1	4	1	1
EC169_H	Diversity	123.43	127.589	126.985	127.951	124.031	128.019	128.571	127.137	128.28	127.5	129.039	128.382	4	2	3	5	2	3	4	2	1	4
EC175_H	Diversity	138.44	137.016	138.106	137.243	138.075	135.823	135.693	136.231	136.656	137.822	137.908	136.601	3	1	5	2	1	4	5	1	4	3
EC232_H	Diversity	143.464	135.569	135.618	137.243	133.805	135.456	134.575	138.224	131.736	137.433	136.128	135.474	3	1	4	2	5	5	4	2	2	5
EC242C_H	Diversity	132.2	140.325	140.353	139.229	139.64	139.126	141.784	141.8	140.233	139.011	141.829	140.242	1	4	4	1	5	1	5	3	2	4
EC334_H	Diversity	128.278	135.693	134.312	134.673	135.667	137.316	135.643	134.498	136.255	136.191	132.344	140.033	3	2	1	3	2	5	4	2	3	1
EP10_H	Diversity	150.952	139.647	141.898	139.636	137.722	140.053	139.346	141.923	137.506	140.352	138.046	139.984	2	5	4	5	5	2	4	4	1	1
EP2008-18_H	Diversity	130.465	143.066	144.992	139.98	142.757	144.843	141.025	142.205	142.217	143.974	143.096	145.57	2	4	4	2	1	2	1	1	4	4
EP2008-22_H	Diversity	136.896	134.124	134.551	131.437	133.236	136.507	133.209	133.347	136.564	134.473	134.157	133.755	1	3	5	2	4	4	1	4	3	3
EP29_H	Diversity	135.792	145.621	145.383	147.509	143.34	145.922	144.854	145.948	144.463	146.055	145.685	147.047	1	1	2	2	2	1	3	2	1	3
EP51_H	Diversity	125.796	134.994	136.159	132.369	136.18	134.659	136.407	134.102	135.098	132.878	138.663	133.423	2	5	3	3	1	2	2	3	1	5
EP52_H	Diversity	148.745	144.949	144.26	146.018	144.285	148.501	145.262	144.251	142.812	145.542	143.243	145.314	2	2	3	1	4	5	2	5	2	3
EP55_H	Diversity	117.919	131.313	129.363	132.507	129.447	131.666	130.384	130.82	133.663	132.014	132.848	130.415	4	4	4	5	4	3	2	1	3	2
EP67_H	Diversity	143.67	148.961	144.924	149.895	150.235	150.225	151.327	148.769	147.158	146.963	147.506	152.61	3	1	5	3	2	3	5	3	4	4
EP72_H	Diversity	130.477	131.006	133.928	131.528	130.519	129.498	132.593	129.99	128.861	128.852	132.065	132.224	2	3	5	4	2	4	3	3	2	5
EP77_H	Diversity	171.385	149.36	152.805	148.874	150.165	147.571	147.887	148.688	148.187	151.099	149.674	148.645	4	5	1	3	3	2	5	1	5	4
EZ11A_H	Diversity	106.063	123.265	119.375	124.736	124.078	127.428	119.667	123.756	123.392	125.632	123.533	121.057	1	4	4	4	2	3	3	2	5	2
EZ18_H	Diversity	135.107	137.935	137.463	136.803	136.398	136.868	138.154	141.038	133.924	137.46	140.765	140.475	2	2	4	4	4	5	4	1	1	1
EZ31_H	Diversity	150.286	138.187	138.163	135.883	138.317	137.365	140.928	137.859	140.556	137.841	136.221	138.736	3	2	2	2	3	5	4	3	3	5
EZ35_H	Diversity	138.975	144.749	146.602	146.545	144.398	145.49	142.175	145.071	145.001	143.633	142.925	145.645	1	2	3	4	5	1	2	3	1	5
EZ36_H	Diversity	129.872	129.192	129.274	127.01	131.449	128.672	128.674	129.305	129.31	128.775	128.487	130.967	3	5	2	1	3	2	2	2	3	5
EZ37_H	Diversity	125.259	132.773	133.481	131.471	132.546	134.392	131.879	132.255	130.335	131.763	133.593	136.016	1	3	4	3	4	2	3	2	1	1
EZ38_H	Diversity	151.717	128.603	126.761	132.688	131.428	130.283	129.73	126.751	128.343	125.635	126.108	128.302	1	1	4	2	2	2	4	3	5	2
EZ40_H	Diversity	112.421	137.647	138.647	137.461	137.626	137.295	135.722	136.177	138.252	140.114	138.314	136.863	2	1	4	1	2	2	3	1	2	5
EZ42_H	Diversity	129.307	129.085	127.887	129.914	128.504	128.648	128.909	128.966	130.796	127.5	129.673	130.052	3	2	2	1	2	3	3	5	2	5
EZ47_H	Diversity	136.175	124.875	126.24	125.186	130.851	122.233	125.552	125.714	122.357	121.543	121.209	127.862	1	1	4	2	2	3	5	4	1	2
EZ48_H	Diversity	129.689	146.17	148.074	147.259	147.611	141.784	145.44	147.841	146.13	145.533	146.627	145.402	5	1	5	2	1	1	2	5	4	4
F04401_H	Diversity	117.824	116.136	114.62	119.017	115.555	122.214	114.718	115.042	117.457	114.759	115.228	112.747	2	1	1	3	1	5	1	4	4	3
F04402_H	Diversity	110.985	121.538	121.165	121.744	121.675	124.02	119.499	122.542	120.08	121.779	121.153	121.724	1	1	4	3	4	2	1	3	5	1
F04701_H	Diversity	127.927	125.091	124.751	125.418	125.037	125.873	123.861	123.929	125.172	124.915	126.189	125.763	5	1	4	1	3	4	4	4	3	5
F04702_H	Diversity	136.713	129.811	131.125	129.08	130.115	129.185	129.863	128.94	130.32	129.408	129.593	130.485	2	5	5	5	1	4	2	2	2	2
F05101_H	Diversity	145.836	135.847	134.995	136.46	136.123	136.413	135.297	135.065	135.141	136.399	135.696	136.882	5	1	3	5	5	5	2	2	3	4
F05404_H	Diversity	128.643	125.796	124.489	123.745	125.067	125.477	125.898	127.555	129.043	125.133	124.156	127.4	3	4	2	4	3	4	3	5	4	1
F1808_H	Diversity	133.572	152.103	152.49	154.654	153.413	153.138	152.062	150.709	151.548	148.469	152.922	151.628	3	4	5	4	4	5	3	1	2	1
F1890_H	Diversity	132.214	130.895	130.39	132.96	127.735	130.161	136.571	127.377	131.304	133.379	126.641	132.434	5	3	4	3	3	1	3	5	3	3
F218_H	Diversity	139.956	148.119	149.964	147.105	147.463	145.526	147.498	148.485	150.034	147.354	151.072	146.695	5	2	3	3	1	3	3	3	1	2
F252_H	Diversity	149.006	136.009	135.695	137.006	138.403	138.099	133.727	133.89	134.918	136.247	138.034	134.072	4	1	2	4	4	5	5	1	5	4
F353_H	Diversity	142.008	144.283	141.81	148.627	141.929	145.946	143.403	144.163	144.448	142.999	142.737	146.771	2	4	4	4	2	4	5	4	1	1
F354_H	Diversity	119.21	134.053	132.899	134.059	132.132	135.486	133.302	135.251	134.577	134.506	133.886	134.429	2	3	5	5	4	4	2	1	2	1
F608_H	Diversity	132.363	143.817	145.822	142.369	143.791	143.916	143.086	143.028	143.918	145.38	143.88	142.982	5	2	1	1	1	5	2	1	5	5
F618_H	Diversity	139.719	137.572	137.309	136.68	138.73	135.625	140.653	135.499	141.164	136.71	135.883	137.47	3	5	5	3	3	4	2	4	1	5
F7001_H	Diversity	133.739	141.06	141.967	143.994	141.266	140.384	139.364	140.295	138.173	144.766	140.869	139.523	5	2	4	1	5	5	3	3	5	1
F7019_H	Diversity	157.372	145.555	147.682	143.315	138.645	146.211	143.907	144.718	146.939	148.739	147.899	147.499	2	2	3	1	4	4	1	5	2	1
F7025_H	Diversity	139.924	137.074	137.863	137.698	138.599	137.71	133.832	138.345	136.527	136.873	134.822	138.467	5	5	1	2	4	1	5	2	1	5
F7028_H	Diversity	135.885	141.118	142.091	140.801	138.519	139.44	143.076	140.483	142.226	141.578	141.209	141.764	3	1	2	4	3	2	2	2	5	2
F7057_H	Diversity	133.83	140.486	140.494	141.602	142.689	138.298	139.158	140.6	140.597	140.918	140.331	140.169	1	3	3	2	5	1	1	1	2	3
F7058_H	Diversity	138.675	141.847	143.127	143.253	143.546	141.973	142.397	137.553	139.927	141.051	142.705	142.934	1	3	3	4	3	4	3	2	4	3
F7081_H	Diversity	166.241	159.347	163.215	159.747	151.744	160.599	161.788	155.532	160.571	160.345	159.406	160.519	3	5	3	5	1	4	5	4	5	5
F7082_H	Diversity	136.174	140.762	140.324	143.199	141.067	141.658	137.439	141.036	139.825	138.032	142.591	142.452	4	3	5	5	4	1	1	5	4	3
F712_H	Diversity	134.245	139.419	141.098	143.4	136.68	136.759	139.256	137.669	136.8	144.876	140.787	136.865	5	2	2	3	3	2	5	3	5	3
F748_H	Diversity	136.669	136.063	137.365	134.024	137.992	134.987	135.585	133.713	138.818	134.874	136.886	136.389	1	3	5	5	5	4	3	4	1	2
F752_H	Diversity	131.723	134.568	133.51	135.48	134.491	134.851	134.716	131.978	134.278	135.212	135.952	135.211	1	1	5	5	5	1	4	2	3	5
F838_H	Diversity	149.479	144.05	144.703	141.003	142.775	143.277	148.137	142.746	142.757	143.412	147.683	144.008	5	5	5	3	4	4	5	5	1	4
F874_H	Diversity	139.313	141.405	139.563	144.895	140.601	137.871	140.828	140.469	146.515	138.183	141.201	143.92	1	3	2	2	4	3	1	4	2	5
F888_H	Diversity	137.862	144.425	144.28	145.615	145.562	143.702	143.804	142.721	143.813	145.997	144.981	143.777	3	4	5	5	1	1	3	2	3	2
F894_H	Diversity	128.038	136.489	134.693	137.953	136.018	134.797	138.381	136.995	138.015	138.201	135.357	134.483	1	1	1	2	3	3	2	1	3	4
F908_H	Diversity	130.624	137.973	142.51	138.008	138.08	137.67	136.073	135.942	138.184	137.969	136.973	138.321	5	4	2	2	5	4	2	5	2	2
F912_H	Diversity	147.381	146.065	142.988	144.185	150.675	144.757	144.8	149.573	144.85	143.785	150.901	144.132	1	3	1	4	2	3	3	1	4	1
F918_H	Diversity	138.497	139.037	137.69	141.684	137.457	139.102	139.181	136.411	138.246	140.21	140.807	139.58	2	4	3	5	4	4	3	5	4	1
F922_H	Diversity	133.791	136.449	136.607	138.826	140.245	135.698	134.305	134.372	138.425	137.233	134.5	134.281	4	4	4	2	1	2	3	3	2	3
F924_H	Diversity	130.677	132.561	134.337	130.629	132.245	130.526	134.468	132.457	133.595	133.515	132.142	131.698	4	5	2	3	1	4	3	3	3	5
F98902_H	Diversity	130.06	127.872	125.072	124.999	130.204	129.432	128.604	129.087	127.999	124.949	130.873	127.495	2	1	5	1	4	5	1	2	4	3
FP1_H	Diversity	160.796	154.73	157.329	158.201	149.645	156.152	151.911	154.136	156.999	154.729	152.959	155.239	5	3	3	5	3	3	1	4	1	4
FR19_H	Diversity	129.257	133.609	134.115	130.239	135.491	133.593	132.616	132.052	133.24	136.342	133.303	135.098	5	5	4	1	5	5	2	5	5	3
FR697_H	Diversity		132.44											5	2	4	2	1	5	5	5	4	5
H99_H	Diversity	127.727	131.451	134.006	133.243	134.27	133.55	132.454	133.585	123.42	131.758	124.069	134.156	5	2	3	3	3	3	5	2	5	4
HMV5301_H	Diversity	128.789	119.187	119.799	119.73	118.199	122.481	118.402	118.613	120.589	117.116	117.423	119.522	2	2	2	2	1	3	3	4	5	5
HMV5325_H	Diversity	138.175	138.913	138.96	138.827	139.746	137.932	139.147	137.65	138.994	139.777	138.374	139.718	5	2	4	3	4	5	2	5	2	3
HMV5343_H	Diversity	123.076	130.854	131.483	129.62	129.883	132.459	130.126	130.471	131.069	131.3	129.583	132.546	3	1	5	5	3	3	2	3	5	4
HMV5347_H	Diversity	136.57	130.578	132.882	129.579	130.266	133.74	129.882	129.128	131.412	128.146	131.864	128.88	1	5	1	4	5	5	1	5	5	4
HMV5405_H	Diversity	125.129	135.044	137.734	137.377	132.331	133.991	133.652	137.767	135.781	129.617	137.54	134.655	1	5	2	2	3	4	4	1	2	2
HMV5409_H	Diversity	138.185	137.978	137.752	137.945	137.357	137.931	139.268	137.544	138.26	137.798	138.194	137.737	1	2	4	5	3	4	4	4	5	4
HMV5422_H	Diversity	131.609	141.189	140.207	139.716	142.951	140.742	140.986	141.299	140.419	140.143	143.98	141.446	2	5	4	5	5	1	1	2	1	2
HMV5502_H	Diversity	135.088	143.026	140.677	142.182	142.713	142.563	144.831	143.967	142.441	144.347	142.251	144.287	5	2	5	4	4	4	2	2	1	4
I198_H	Diversity	141.75	148.947	151.743	148.943	148.497	148.546	147.85	150.384	149.921	145.356	152.073	146.157	3	3	1	3	2	5	5	4	4	3
I233_H	Diversity		139.818											1	1	3	2	1	1	5	1	1	2
I238_H	Diversity	137.211	126.489	130.492	124.173	127.32	125.608	125.984	126.316	129.064	124.859	125.548	125.525	5	3	1	5	5	4	1	2	4	2
I242_H	Diversity	128.712	128.829	129.324	126.82	128.743	128.946	130.896	130.637	128.09	128.598	128.824	127.41	1	5	1	4	2	2	4	4	5	2
I261_H	Diversity	106.47	107.524	107.465	111.741	106.2	107.953	105.505	109.386	103.507	103.133	111.9	108.446	2	4	4	4	1	1	4	4	4	5
I267_H	Diversity	148.594	146.124	147.561	146.771	142.37	145.058	146.543	146.48	147.448	144.961	146.379	147.666	4	1	1	2	4	1	3	1	4	4
IDT_H	Diversity	135.109	131.818	130.743	131.065	133.569	134.299	132.711	128.494	131.637	131.814	131.203	132.649	2	5	1	4	4	1	5	1	5	3
LAN496_H	Diversity	135.378	127.96	128.213	126.235	132.141	127.723	130.612	128.566	126.866	126.229	123.584	129.43	3	1	5	1	2	5	3	4	1	1
LH123Ht_H	Diversity	154.779	153.58	152.902	152.43	154.352	153.534	152.506	154.968	151.372	153.442	153.688	156.601	4	1	2	2	3	5	5	3	4	4
LH145_H	Diversity	126.133	144.019	145.435	143.05	143.183	143.324	144.759	145.023	142.119	143.329	143.986	145.986	4	1	4	3	3	3	4	4	4	1
LH38_H	Diversity	156.497	160.22	159.763	160.581	159.594	159.589	160.764	160.296	160.225	160.155	160.242	160.987	2	2	2	3	4	5	1	2	1	4
LH39_H	Diversity	161.842	157.301	158.705	157.623	157.744	154.561	157.495	155.922	158.006	158.552	157.08	157.319	4	5	1	5	1	4	2	2	5	1
LH59_H	Diversity	134.704	132.914	133.535	131.611	132.657	133.939	131.4	131.547	132.203	133.918	135.84	132.494	2	5	1	1	1	4	2	1	1	2
LH60_H	Diversity	126.279	123.261	119.712	123.867	122.904	123.602	124.992	121.676	121.8	124.384	123.135	126.541	4	4	5	4	3	1	1	4	3	4
LH65_H	Diversity	122.759	129.574	128.029	128.278	129.453	128.684	129.133	131.989	129.837	130.017	129.136	131.186	3	3	4	4	5	5	5	5	1	1
LH74_H	Diversity	123.367	123.551	121.911	122.54	123.034	126.993	122.522	123.336	121.361	125.286	122.775	125.747	2	3	1	5	5	2	1	3	3	4
LH82_H	Diversity	120.147	132.614	133.656	134.557	131.404	134.402	131.683	129.225	130.754	132.95	133.431	134.075	1	4	5	2	3	2	1	5	3	4
LH93_H	Diversity	128.475	134.503	134.5	134.984	132.938	133.869	134.368	136.625	133.753	134.169	135.597	134.225	5	4	4	1	2	1	5	1	2	2
Lo1016_H	Diversity	137.858	128.103	128.433	129.609	126.512	127.603	130.405	125.97	130.72	126.105	126.927	128.747	2	1	3	3	3	1	4	2	2	5
Lo1026_H	Diversity	132.773	134.84	132.823	133.934	136.372	135.059	136.225	132.805	134.171	134.757	138.342	133.915	2	5	4	4	2	3	2	3	3	5
Lo1035_H	Diversity	137.354	127.938	127.082	130.491	127.01	126.541	129.035	127.084	128.305	128.709	127.046	128.076	4	3	1	3	2	5	3	2	4	2
Lo1038_H	Diversity	114.621	125.604	123.281	125.16	124.066	126.579	123.594	128.47	125.432	126.489	126.565	126.399	4	4	2	2	2	3	5	3	1	1
Lo1056_H	Diversity	128.541	133.009	133.381	134.158	133.76	132.699	132.018	133.527	133.472	130.598	136.074	130.399	2	2	2	4	3	1	3	2	1	2
Lo1063_H	Diversity	122.101	121.085	121.901	120.553	120.038	118.484	123.063	118.694	124.927	118.37	123.044	121.775	5	3	4	3	1	1	3	1	2	3
Lo1087_H	Diversity	106.556	120.061	119.174	116.662	121.787	120.523	121.921	120.919	118.048	119.841	121.96	119.771	1	4	5	1	2	2	1	4	5	1
Lo1094_H	Diversity	133.237	133.65	133.871	133.326	133.579	134.884	133.371	133.354	132.605	132.639	136.083	132.79	2	1	3	4	1	4	4	4	2	4
Lo1095_H	Diversity	138.171	131.039	137.713	139.223	126.647	127.158	130.924	126.104	131.209	131.578	130.809	129.024	4	1	3	3	5	1	4	5	2	2
Lo1101_H	Diversity	126.848	127.885	126.106	126.838	127.331	128.627	128.575	127.754	128.399	129.257	127.743	128.223	2	3	2	5	4	3	3	1	4	4
Lo1106_H	Diversity	123.074	122.115	121.719	121.567	121.321	123.517	121.596	120.396	121.814	120.295	125.506	123.417	3	5	5	1	4	4	4	5	1	2
Lo1123_H	Diversity	159.478	138.864	137.252	139.639	140.726	138.368	138.984	140.989	138.093	136.815	138.659	139.117	3	2	4	2	1	3	3	1	5	1
Lo1124_H	Diversity	113.262	122.167	121.898	122.326	121.733	121.137	119.741	121.158	126.969	121.762	121.694	123.249	2	1	1	5	2	5	3	5	5	2
Lo1172_H	Diversity	139.372	130.399	134.295	126.785	127.51	130.047	132.063	130.662	133.587	129.693	128.362	130.989	2	2	4	1	5	5	5	1	3	5
Lo1180_H	Diversity	133.634	129.145	130.43	128.9	128.416	129.871	128.198	129.824	127.72	128.94	130.749	128.404	4	4	2	4	1	5	4	2	4	3
Lo1187_H	Diversity	128.793	130.543	131.01	129.585	129.85	131.081	130.522	129.16	131.532	132.5	130.743	129.449	5	5	2	4	2	5	2	5	3	2
Lo1199_H	Diversity	132.813	128.039	130.844	127.452	125.651	127.941	126.776	128.737	127.087	125.521	129.415	130.963	4	3	1	2	4	4	5	2	1	5
Lo1203_H	Diversity	117.894	136.424	133.486	136.292	135.08	137.358	137.08	138.044	135.016	138.835	136.756	136.294	4	1	2	1	2	2	3	4	5	5
Lo1223_H	Diversity	139.063	138.263	135.715	139.775	139.577	136.027	139.103	137.053	140.404	140.715	141.765	132.492	4	3	4	1	2	5	2	2	3	1
Lo1242_H	Diversity	115.344	111.572	111.584	109.718	109.928	112.862	111.397	109.858	112.62	112.501	111.471	113.779	4	5	4	2	4	2	1	1	4	4
Lo1251_H	Diversity	127.357	123.795	123.087	124.753	122.927	123.805	124.011	124.937	123.761	122.014	122.364	126.294	1	1	2	3	3	1	3	3	1	2
Lo1253_H	Diversity	131.554	126.896	127.626	126.554	126.603	128.029	128.748	124.881	127.066	126.003	127.069	126.38	5	2	1	5	2	3	5	4	5	3
Lo1261_H	Diversity	124.409	124.64	122.976	125.594	125.34	127.072	124.028	121.551	126.367	123.875	123.649	125.944	5	5	4	1	3	1	3	5	2	4
Lo1266_H	Diversity	131.932	139.457	143.36	138.18	140.326	139.338	140.11	136.02	139.072	138.31	140.136	139.72	4	3	5	1	2	3	2	5	5	4
Lo1270_H	Diversity	137.319	134.448	134.91	132.251	132.217	134.625	135.083	136.687	134.276	134.911	135.12	134.401	1	5	1	3	5	1	4	4	4	5
Lo1273_H	Diversity	142.232	145.978	138.57	148.819	145.777	147.859	145.23	148.903	148.131	149.576	139.74	147.174	3	1	3	1	5	4	1	2	5	5
Lo1274_H	Diversity	144.468	138.112	132.427	139.397	135.747	139.289	139.032	142.525	137.335	138.176	140.136	137.059	1	4	3	4	2	5	2	4	4	5
Lo1280_H	Diversity	122.434	124.739	123.759	126.429	125.8	123.815	123.799	125.379	124.82	123.161	124.175	126.254	4	1	2	3	1	3	5	2	2	2
Lo1282_H	Diversity	130.088	128.085	128.26	128.424	128.493	126.601	129.067	124.423	130.853	128.442	126.941	129.346	2	5	4	1	2	3	4	3	3	5
Lo1284_H	Diversity	129.198	125.646	126.149	123.695	125.83	125.849	128.228	122.645	127.343	127.417	126.309	122.997	1	2	1	4	4	3	2	1	2	3
Lo1288_H	Diversity	110.088	126.211	123.46	127.716	125.939	125.837	128.502	126.005	127.807	124.718	126.969	125.161	3	3	4	1	3	4	3	4	1	1
Lo1290_H	Diversity	141.395	130.811	130.761	130.54	130.589	131.116	130.941	128.866	130.641	132.503	129.058	133.097	1	4	3	2	2	2	1	2	3	1
Lo1301_H	Diversity	127.06	123.799	124.379	122.583	124.221	120.801	125.265	124.205	123.317	126.491	122.291	124.434	3	3	2	3	2	3	2	4	3	1
Lo904_H	Diversity	132.598	131.849	133.564	132.525	130.971	132.858	130.137	131.65	130.521	131.243	132.656	132.362	3	4	2	4	3	3	1	3	2	3
Lp5_H	Diversity	145.39	135.201	134.676	138.186	136.676	136.217	134.327	135.409	134.613	133.459	133.948	134.496	2	4	4	5	1	5	1	2	5	5
ML606_H	Diversity	159.783	156.566	155.863	157.326	157.574	154.501	156.569	157.093	154.715	158.344	158.188	155.483	3	5	5	5	3	1	5	3	1	3
Mo15W_H	Diversity	122.98	127.066	126.803	128.651	126.431	129.377	127.751	125.516	127.355	125.421	126.461	126.897	1	2	5	4	2	5	5	4	4	1
Mo17_H	Diversity	131.627	127.144	125.873	128.431	127.811	128.142	127.77	126.737	126.601	126.456	125.764	127.86	4	1	3	5	2	2	1	1	5	3
MS153_H	Diversity	150.797	144.222	145.764	142.49	146.145	143.427	142.111	146.79	145.7	145.296	143.867	140.632	5	1	5	5	3	5	5	5	5	3
MS71_H	Diversity	135.584	139.805	138.626	138.798	140.937	140.146	139.665	139.43	140.85	138.592	140.155	140.852	5	5	1	4	5	3	1	5	1	5
N16_H	Diversity	114.184	125.793	125.646	128.644	124.497	123.923	129.489	123.8	125.888	124.178	127.938	123.929	1	4	5	1	3	3	1	5	4	2
N192_H	Diversity	123.423	125.814	127.529	126.326	125.311	124.154	124.577	127.594	123.745	124.207	123.976	130.718	5	3	5	2	5	4	1	5	2	1
N22_H	Diversity	123.427	126.398	126.463	125.346	127.689	125.53	127.561	124.522	126.025	126.816	127.193	126.835	5	1	2	4	2	2	4	5	2	3
N25_H	Diversity	129.26	127.752	129.232	128.847	129.048	127.347	126.776	127.722	126.787	125.939	128.655	127.166	1	3	3	5	2	3	4	3	3	2
N6_H	Diversity	131.976	135.444	134.814	136.407	136.729	135.166	133.702	133.461	137.69	134.254	137.168	135.051	3	1	3	3	5	4	3	3	3	1
NC290_H	Diversity	130.635	127.44	126.947	131.426	125.93	127.456	126.032	127.128	126.997	126.835	127.464	128.181	5	3	1	3	4	2	4	1	1	1
NC358_H	Diversity	132.038	137.809	139.336	137.032	136.993	136.849	135.628	139.373	137.743	139.469	136.678	138.991	1	1	5	5	5	5	5	2	1	1
NDB8_H	Diversity	117.778	131.041	126.83	135.996	128.636	130.072	132.279	130.6	130.746	134.358	129.987	130.909	3	1	4	5	3	5	1	4	5	3
NK764_H	Diversity	125.161	121.529	116.707	124.54	120.295	121.384	124.438	120.937	120.397	121.629	122.591	122.371	4	4	3	4	1	1	3	4	4	2
NK807_H	Diversity	149.81	135.697	135.801	136.874	134.99	136.121	133.717	134.866	135.795	138.223	134.283	136.302	4	4	2	5	4	4	3	5	1	5
NQ508_H	Diversity	128.767	116.102	116.351	121.45	115.269	115.376	115.176	113.839	116.875	113.437	116.556	116.691	2	2	3	3	4	1	5	1	3	2
NS701_H	Diversity	145.098	143.719	141.236	145.795	146.087	143.102	143.418	141.138	146.465	141.339	144.898	143.71	2	4	5	5	5	4	5	2	5	2
Oh02_H	Diversity	139.169	143.461	144.532	143.942	143.918	143.025	141.574	142.219	145.827	143.327	142.879	143.37	4	3	2	2	5	2	4	2	3	4
Oh33_H	Diversity	150.388	139.827	135.612	144.103	140.345	140.683	139.529	138.208	138.832	140.177	140.281	140.496	4	2	1	1	5	4	4	3	5	2
Oh40B_H	Diversity	154.811	145.476	143.959	148.981	145.873	146.293	145.79	142.896	145.78	142.165	146.68	146.345	4	4	4	5	3	3	4	5	2	3
Oh43_H	Diversity	164.882	157.224	159.256	159.406	157.203	155.083	157.39	157.137	158.168	155.74	157.606	155.249	3	4	5	5	5	4	3	5	3	3
Os426_H	Diversity	144.613	132.977	132.674	130.563	131.958	131.941	134.357	134.683	133.047	132.266	135.01	133.272	4	3	2	3	1	1	1	4	3	5
P465P_H	Diversity	153.035	146.516	147.731	147.568	146.276	146.432	148.652	144.861	146.242	145.02	145.765	146.616	2	2	1	1	1	2	1	5	1	3
Pa36_H	Diversity	128.948	132.535	131.239	132.207	132.341	133.193	130.687	134.294	133.4	133.363	132.372	132.253	2	2	5	5	5	1	3	1	4	2
Pa405_H	Diversity	128.754	135.596	135.531	135.549	134.002	134.152	137.844	133.644	135.68	135.753	136.463	137.345	5	2	4	5	3	5	3	1	5	5
Pa91_H	Diversity	140.952	144.393	144.336	142.145	146.066	144.885	145.472	144.072	145.788	145.673	142.695	142.793	1	5	3	2	2	2	2	3	4	3
PB116_H	Diversity	123.371	130.346	132.56	129.351	130.341	129.826	130.129	129.274	131.871	130.349	128.152	131.613	2	5	1	1	1	5	3	5	1	2
PB98TR_H	Diversity	136.847	135.948	136.503	135.588	135.448	137.098	135.408	135.795	135.745	135.64	135.244	137.015	5	3	1	2	4	4	5	3	5	1
PH207_H	Diversity	97.2831	108.55	106.7	108.824	112.813	106.054	107.799	112.528	106.771	108.615	108.575	106.825	3	1	5	2	3	5	3	3	4	2
PHB09_H	Diversity	138.179	140.561	142.231	142.943	138.607	140.892	140.88	143.316	140.359	137.33	140.718	138.333	4	2	1	1	4	5	4	4	1	3
PHG35_H	Diversity	122.316	124.369	122.949	125.734	121.536	126.726	121.7	125.281	123.418	124.295	125.957	126.091	5	1	3	2	5	3	2	3	1	5
PHG39_H	Diversity	146.581	143.864	145.797	142.237	141.985	145.174	145.52	145.35	142.58	142.726	143.212	144.055	4	3	1	1	5	1	5	5	1	2
PHG47_H	Diversity	130.924	133.02	132.626	131.946	132.233	133.45	131.335	134.735	131.522	135.875	132.93	133.548	5	1	2	1	4	1	2	3	2	1
PHG50_H	Diversity	141.247	130.023	134.485	127.792	129.651	135.844	127.53	127.181	131.398	127.052	127.699	131.601	1	3	2	2	2	2	5	1	3	2
PHG71_H	Diversity	136.652	131.124	131.441	130.867	129.531	128.872	131.815	131.666	132.947	130.653	130.371	133.072	5	4	1	1	4	4	4	3	3	4
PHG80_H	Diversity	127.951	126.366	127.518	129.617	125.556	124.301	128.232	124.577	127.491	126.005	124.249	126.108	1	2	5	3	3	2	3	1	5	2
PHG83_H	Diversity	118.217	124.541	124.032	124.809	122.165	126.398	126.977	129.271	121.025	124.436	122.285	124.017	4	5	2	1	3	2	2	2	2	5
PHG84_H	Diversity	133.124	121.24	126.558	121.369	118.88	125.988	118.165	120.474	121.456	119.278	117.656	122.575	3	2	3	2	5	2	2	1	3	3
PHG86_H	Diversity	129.328	131.564	132.552	131.487	130.888	130.806	132.123	131.756	130.849	130.059	133.285	131.831	1	2	1	2	5	4	1	5	4	2
PHH93_H	Diversity	130.528	109.985	112.352	109.467	108.522	109.143	114.181	108.155	111.905	107.363	107.379	111.382	3	3	3	3	3	1	2	1	5	5
PHJ40_H	Diversity	134.886	133.881	133.98	132.322	134.957	135.601	133.482	137.016	133.39	133.89	130.584	133.591	5	4	5	1	3	3	1	3	3	3
PHK29_H	Diversity	155.204	135.961	135.409	134.436	135.695	134.059	135.125	136.142	136.417	135.196	137.369	139.763	1	5	1	3	3	2	4	4	4	1
PHK76_H	Diversity	116.314	128.646	129.891	128.551	127.624	128.967	129.286	128.908	128.036	129.469	126.922	128.806	5	4	5	2	4	1	5	1	5	2
PHR36_H	Diversity	139.92	159.086	159.094	163.07	162.004	158.518	158.823	157.415	157.653	160.491	151.867	161.92	3	4	1	2	1	1	5	2	3	2
PHT77_H	Diversity	150.312	138.339	141.944	137.976	139.492	136.201	137.915	138.42	140.215	136.758	138.167	136.303	2	1	2	4	1	3	3	3	5	3
PHV63_H	Diversity	138.43	132.884	133.702	130.586	129.728	133.879	134.904	133.562	132.803	133.093	131.651	134.931	3	5	1	2	4	3	5	1	5	4
PHW65_H	Diversity	119.702	134.577	130.075	137.57	138.043	132.399	136.821	135.517	132.976	135.204	132.986	134.176	3	5	5	2	2	4	4	5	2	5
PHZ51_H	Diversity	169.21	153.714	151.533	155.261	150.084	153.341	153.715	159.401	153.774	152.051	156.014	151.965	1	3	3	4	5	1	2	3	3	4
SC-Malawi_H	Diversity	147.963	144.851	143.132	142.807	144.982	146.275	145.939	146.174	143.141	146.757	143.136	146.162	5	5	1	2	1	3	4	2	3	4
SGI061_H	Diversity		156.834											1	1	3	1	3	1	5	4	3	3
UH250_H	Diversity	162.644	167.017	169.747	167.514	166.478	164.334	164.748	165.617	167.303	167.46	167.833	169.14	3	4	2	2	5	4	2	5	3	4
UH_2500_H	Diversity	135.396	132.26	133.202	130.355	134.63	132.588	132.682	133.148	131.294	133.468	128.759	132.479	2	5	1	5	1	3	1	4	4	3
UH304_H	Diversity	122.415	123.551	119.969	125.44	124.176	126.821	119.476	124.375	123.508	124.315	121.691	125.736	3	3	4	2	4	2	1	4	3	1
UH_6102_H	Diversity	131.138	127.48	126.106	127.394	126.88	127.005	129.996	124.049	130.623	129.433	126.959	126.35	2	2	4	5	1	3	1	2	2	4
UH_6179_H	Diversity	126.334	117.564	115.542	112.942	116.949	120.324	119.638	120.699	119.533	116.697	115.475	117.835	1	5	2	4	5	2	5	3	4	4
UH_P024_H	Diversity	85.8525	105.859	106.192	105.797	104.546	106.87	105.105	106.108	105.116	104.517	106.258	108.082	5	3	1	3	5	2	2	1	1	1
UH_P060_H	Diversity	153.565	155.879	158.697	155.784	154.014	157.214	154.63	156.319	157.355	155.333	153.758	155.688	4	2	4	4	3	3	5	2	3	2
UH_P064_H	Diversity	140.885	124.755	123.125	124.269	125.092	125.501	121.799	124.574	125.903	127.943	125.742	123.604	3	4	1	5	1	2	4	3	2	3
UH_P074_H	Diversity	118.901	122.68	122.845	121.888	124.667	120.872	121.853	124.964	120.48	123.187	124.058	121.987	4	4	1	5	5	5	1	4	1	4
UH_P087_H	Diversity	116.023	115.365	114.147	114.326	118.925	114.677	111.986	117.255	116.704	117.649	116.868	111.113	2	5	5	2	1	5	2	5	1	3
UH_P089_H	Diversity	139.143	133.049	133.008	132.353	133.764	132.223	133.229	133.897	134.385	130.891	134.635	132.108	3	3	3	5	4	4	2	5	3	4
UH_P104_H	Diversity	151.327	151.023	149.37	152.56	152.366	152.023	149.612	150.174	154.067	150.924	149.063	150.074	5	2	3	3	5	4	2	4	4	1
UH_P115_H	Diversity	156.495	148.31	148.953	145.153	148.092	149.193	146.046	149.157	148.428	152.501	147.218	148.359	2	5	5	3	2	4	1	2	5	1
UH_P128_H	Diversity	144.42	138.703	139.696	138.986	137.605	140.832	135.148	136.314	140.426	141.616	137.277	139.132	5	4	2	5	4	1	4	4	4	2
UH_P148_H	Diversity	124.34	121.908	123.153	123.557	120.771	119.251	122.391	123.246	122.396	118.595	127.294	118.421	5	2	1	5	2	1	4	3	1	3
UH_S018_H	Diversity	134.602	134.117	134.907	133.761	133.854	133.954	134.081	135.481	133.467	134.051	133.412	134.201	5	5	4	4	2	1	5	5	4	5
UH_S020_H	Diversity	134.272	135.625	136.381	135.602	136.21	136.832	135.856	137.129	135.118	132.422	134.482	136.221	5	2	2	2	3	1	1	3	4	2
UH_S025_H	Diversity	157.79	147.682	147.654	145.504	147.176	147.438	150.612	149.275	148.726	147.621	146.507	146.306	2	5	5	3	3	3	4	5	4	4
Va26_H	Diversity	160.158	162.032	161.189	162.745	163.347	161.696	161.219	162.216	163.818	158.42	164.002	161.665	1	3	2	3	5	2	1	5	4	2
W117_H	Diversity	150.299	148.281	146.832	147.823	146.146	149.902	143.262	151.066	152.536	148.544	151.199	145.5	4	2	2	2	4	2	2	4	3	5
W153R_H	Diversity	141.898	142.62	142.253	144.702	142.191	142.271	142.211	142.163	145.087	141.933	142.817	140.572	2	3	5	1	1	2	1	3	2	3
W182E_H	Diversity	138.127	158.218	157.249	157.693	156.201	157.135	158.663	160.676	156.038	158.269	160.753	159.498	4	1	4	4	4	5	4	1	1	4
W23_H	Diversity	136.241	135.893	134.614	137.278	132.112	135.382	138.702	135.774	138.708	132.459	135.406	138.497	3	4	1	1	3	3	3	5	4	5
W602S_H	Diversity	126.394	126.965	125.117	126.157	128.403	125.434	127.151	129.502	128.795	126.905	126.588	125.597	5	3	4	5	5	3	3	2	2	1
W604S_H	Diversity	138.386	138.142	135.931	138.053	138.447	138.494	136.955	138.042	138.813	136.718	139.627	140.344	1	2	1	3	2	1	4	4	2	4
W64A_H	Diversity	130.033	127.054	125.063	127.317	126.287	128.834	127.479	124.138	128.623	127.566	127.068	128.169	4	5	5	1	3	1	2	5	3	4
W9_H	Diversity	115.783	138.735	140.473	139.088	135.961	137.905	140.694	142.151	137.262	137.689	138.538	137.582	1	3	1	1	3	3	1	2	5	4
W95115_H	Diversity	155.934	153.382	150.994	154.908	151.765	155.147	154.471	152.027	153.661	152.121	152.224	156.501	4	5	4	4	1	2	3	4	2	4
Wf9_H	Diversity	142.107	136.148	137.271	138.937	137.678	131.238	136.294	133.074	136.147	136.382	137.611	136.848	3	4	3	3	4	5	5	1	3	3
11430_H	Diversity	136.493	138.55	137.87	136.448	139.712	140.314	136.024	140.27	137.573	138.092	141.181	138.02	4	5	3	4	2	3	3	4	1	2
DZ_PG_02	PG_1950	145.972	129.627	128.96	127.151	129.636	125.516	129.054	126.057	129.587	133.353	132.538	134.421	4	3	4	4	4	1	1	3	1	3
DZ_PG_05	PG_1950	137.069	150.149	147.464	150.736	148.472	148.869	149.686	151.869	150.266	150.462	152.633	151.028	3	1	1	3	2	1	1	4	2	2
DZ_PG_08	PG_1950	143.287	170.192	170.734	173.716	167.08	169.144	167.555	172.454	167.165	173.623	172.2	168.247	1	1	3	2	1	1	4	4	2	5
DZ_PG_10	PG_1950	156.754	160.928	154.934	157.109	159.596	157.163	173.716	158.001	166.061	159.689	155.583	167.432	5	2	1	4	2	4	4	3	3	4
DZ_PG_16	PG_1950	163.877	169.674	166.575	167.76	169.057	168.512	172.859	171.054	173.523	168.738	170.742	167.917	1	5	2	1	1	2	2	4	3	5
DZ_PG_17	PG_1950	178.549	205.22	204.22	205.459	201.898	201.972	200.617	214.879	204.383	203.998	198.838	215.936	1	2	5	1	3	5	3	2	5	4
DZ_PG_20	PG_1950	189.017	172.343	170.521	170.827	175.235	172.898	172.039	171.578	172.324	171.891	172.929	173.191	5	4	3	5	4	2	2	1	4	1
DZ_PG_21	PG_1950	180.856	200.447	201.524	200.728	202.419	199.791	203.26	200.742	202.183	195.559	200.379	197.889	2	5	1	5	5	4	2	2	4	4
DZ_PG_22	PG_1950	139.046	165.381	159.418	159.817	161.231	159.809	172.435	175.956	163.166	163.398	162.963	175.62	3	4	4	4	2	5	4	3	4	4
DZ_PG_24	PG_1950	158.427	167.503	170.413	158.996	167.084	172.579	164.507	171.366	164.148	164.172	173.25	168.516	4	4	2	1	4	1	2	5	1	1
DZ_PG_27	PG_1950	167.163	165.237	167.025	154.029	166.51	169.845	166.476	155.268	167.854	167.664	168.976	168.727	3	3	5	2	1	2	2	1	2	3
DZ_PG_30	PG_1950	182.235	175.567	177.248	175.838	174.509	176.599	174.386	179.072	173.97	176.021	175.549	172.482	5	5	2	3	4	4	3	4	5	1
DZ_PG_31	PG_1950	214.548	196.58	197.797	197.412	199.819	203.951	200.306	183.115	194.69	203.463	191.134	194.113	3	2	2	5	3	2	1	4	3	3
DZ_PG_32	PG_1950	153.989	134.082	136.058	132.579	133.053	138.898	132.164	129.442	136.321	130.062	141.671	130.568	4	1	3	1	1	3	1	2	4	2
DZ_PG_33	PG_1950	172.219	163.398	159.361	162.909	168.42	166.305	160.771	155.291	164.917	165.883	160.423	169.699	4	1	1	2	1	3	5	1	1	4
DZ_PG_35	PG_1950	151.347	150.776	151.733	144.652	152.94	143.038	151.126	150.155	151.768	153.783	153.29	155.278	2	3	3	4	3	3	5	1	3	2
DZ_PG_37	PG_1950	157.064	156.02	157.434	150.567	153.475	153.875	156.058	161.045	153.436	160.409	156.946	156.954	1	3	2	3	2	1	4	1	4	1
DZ_PG_47	PG_1950	193.371	184.836	186.923	187.421	184.692	184.944	182.837	184.618	184.263	185.908	183.675	183.079	1	1	5	2	4	4	5	5	1	1
DZ_PG_50	PG_1950	136.712	168.873	168.564	168.026	167.931	165.948	173.674	175.93	167.972	169.536	166.15	165.003	2	2	1	2	2	5	3	2	2	3
DZ_PG_51	PG_1950	229.501	169.906	172.335	171.692	170.184	169.983	166.254	166.318	170.659	171.846	168.945	170.842	3	2	4	3	3	3	3	3	1	2
DZ_PG_53	PG_1950	172.879	174.729	175.771	170.329	175.432	176.138	175.714	172.04	175.983	173.234	177.614	175.039	2	4	4	3	3	3	3	3	5	3
DZ_PG_54	PG_1950	183.925	171.941	173.117	170.97	171.261	170.38	168.173	169.823	172.923	173.215	175.51	174.04	2	4	3	4	5	4	4	2	2	5
DZ_PG_55	PG_1950	222.179	181.91	186.5	184.015	181.75	188.411	180.586	173.498	182.197	184.793	177.319	180.028	4	3	4	1	5	2	1	5	3	2
DZ_PG_03	PG_1980	179.775	167.214	166.837	171.809	156.661	169.373	170.955	171.146	167.223	159.277	171.897	166.963	3	5	4	3	2	1	5	3	2	1
DZ_PG_04	PG_1980	169.039	141.037	138.473	134.39	135.314	147.904	147.264	139.927	139.457	144.374	144.255	139.008	1	2	3	1	2	2	4	2	2	3
DZ_PG_06	PG_1980	156.995	163.754	157.686	162.605	164.337	170.8	165.183	169.113	163.101	164.354	157.988	162.372	4	3	1	2	3	3	1	1	1	2
DZ_PG_09	PG_1980	171.407	157.667	154.581	158.75	157.379	155.821	159.826	153.601	160.388	162.236	156.487	157.603	3	1	2	4	3	5	4	4	4	1
DZ_PG_12	PG_1980	164.402	162.158	162.444	165.361	168.973	156.767	165.885	155.009	161.774	164.819	158.585	161.967	2	1	1	3	1	4	3	2	4	2
DZ_PG_14	PG_1980	178.357	153.307	154.501	152.287	146.418	153.732	154.769	156.649	156.323	150.903	150.581	156.907	4	2	4	4	4	2	4	3	1	5
DZ_PG_18	PG_1980	146.218	179.084	185.98	179.467	180.506	180.151	176.948	186.833	180.635	177.446	171.875	170.999	4	3	5	1	2	1	1	5	2	3
DZ_PG_19	PG_1980	150.409	166.612	166.743	167.946	165.38	166.9	161.6	171.584	169.453	168.472	165.054	162.993	2	2	4	4	1	1	1	1	3	4
DZ_PG_39	PG_1980	133.404	133.074	133.536	140.726	121.663	134.432	131.662	135.084	129.991	137.161	134.341	132.145	5	4	3	3	5	3	2	4	4	4
DZ_PG_44	PG_1980	137.933	150.626	145.276	151.498	153.663	151.78	148.35	151.358	150.116	151.795	151.398	151.023	1	4	2	1	1	2	2	2	5	1
DZ_PG_46	PG_1980	146.704	157.912	160.175	158.91	155.954	157.715	157.351	161.183	158.532	157.093	151.715	160.49	1	1	1	2	4	4	3	1	3	4
DZ_PG_48	PG_1980	166.076	152.097	150.941	155.738	157.107	151.252	157.434	147.539	148.829	153.917	149.276	148.94	2	4	2	5	4	3	3	3	1	2
DZ_PG_52	PG_1980	191.687	176.29	175.113	173.106	177.899	177.624	174.612	174.999	176.648	179.33	175.726	177.84	3	3	3	2	3	4	2	4	3	3
DZ_PG_01	PG_2000	144.672	148.917	151.552	151.269	147.993	149.139	144.169	141.816	151.411	144.828	150.881	156.111	2	2	2	3	1	2	4	2	1	4
DZ_PG_11	PG_2000	128.393	147.737	148.657	152.58	141.724	143.749	148.015	150.088	145.623	153.304	149.682	143.952	2	5	4	3	2	5	2	5	2	2
DZ_PG_13	PG_2000	163.635	158.594	156.295	165.714	159.735	152.078	158.881	163.478	160.332	159.226	150.375	159.828	1	5	4	4	1	1	3	1	5	1
DZ_PG_23	PG_2000	184.637	156.408	158.649	151.146	154.671	152.045	154.785	163.124	155.956	155.235	152.474	165.995	1	4	2	3	4	5	5	1	3	5
DZ_PG_25	PG_2000	161.775	166.675	167.579	170.562	165.655	167.16	164.035	165.296	168.473	167.681	161.148	169.156	5	4	1	1	3	3	4	4	1	2
DZ_PG_26	PG_2000	149.792	158.662	159.991	159.861	157.869	158.205	158.916	157.435	154.889	158.943	162.243	158.264	5	1	4	1	4	2	5	2	3	2
DZ_PG_34	PG_2000	144.532	150.611	148.64	148.723	152.946	151.637	150.76	152.116	151.297	147.975	145.57	156.45	1	3	3	3	4	3	5	1	5	4
DZ_PG_40	PG_2000	145.254	152.405	154.863	145.716	153.553	155.247	154.037	149.365	160.054	161.756	135.192	154.267	5	2	3	5	5	4	1	1	1	1
DZ_PG_41	PG_2000	150.298	158.37	157.642	158.848	158.546	158.199	157.49	157.391	158.042	155.748	158.272	163.522	5	2	1	4	3	2	4	3	2	4
DZ_PG_43	PG_2000	151.275	158.162	155.772	159.123	155.155	155.358	157.354	160.776	159.217	165.937	157.521	155.405	4	1	2	5	2	5	1	5	4	1
DZ_PG_45	PG_2000	202.793	160.066	159.497	166.413	158.637	158.003	159.924	153.198	163.697	162.387	161.088	157.821	3	3	3	2	1	3	2	5	2	3
DZ_PG_49	PG_2000	161.635	165.438	162.87	160.892	165.824	163.839	166.264	167.305	165.835	167.463	166.423	167.665	4	3	1	4	2	1	3	2	4	2
DZ_PG_62	PG_2000	160.04	153.793	155.281	150.585	152.872	152.566	150.824	153.978	154.992	152.788	162.326	151.72	4	4	2	5	5	3	5	4	3	3
DZ_PG_63	PG_2000	150.189	167.902	169.435	172.628	156.398	168.35	154.388	169.592	169.534	173.018	172.678	173	4	3	5	2	5	4	4	3	3	1
DZ_PG_66	PG_2000	146.287	138.737	138.465	137.012	139.874	139.382	135.37	132.984	141.358	138.106	143.372	141.449	3	1	1	5	1	4	2	2	4	5
DZ_PG_67	PG_2000	133.525	159.066	160.66	163.443	155.865	162.8	162.681	156.495	151.527	160.734	160.826	155.628	2	5	5	1	3	1	1	3	4	5
DZ_PG_68	PG_2000	141.879	165.867	170.326	170.56	165.876	164.934	172.552	156.609	165.439	167.366	165.066	159.945	2	5	3	2	3	5	3	4	2	5
DZ_PG_69	PG_2000	163.56	172.892	171.627	174.523	172.305	174.629	173.844	176.351	168.771	173.39	170.042	173.44	3	1	4	1	4	1	2	3	5	3
DZ_PG_72	PG_2000	194.596	147.381	147.524	143.702	152.481	145.99	148.491	147.459	149.175	146.562	146.552	145.876	3	4	5	4	5	2	1	5	5	3
DZ_PG_74	PG_2000	178.291	136.199	133.996	133.905	140.165	134.177	141.665	135.965	138.324	138.668	131.208	133.915	1	2	5	2	2	4	3	4	1	4

## Sheet: LER_EXT
Hybrid	Maturity_group	LER_observed	LER_predicted
ARV01	G2	148.31	155.449
ARV12	G2	133.378	150.268
ARV36	G2	138.402	164.673
ARV55	G2	138.607	174.47
ARV61	G2	112.156	142.73
ARV69	G2	153.161	153.405
ARV94	G2	125.29	150.856
ARV04	G3	181.669	155.593
ARV20	G3	145.334	150.29
ARV28	G3	156.9	154.236
ARV52	G3	141.018	147.576
ARV85	G3	173.963	177.386
ARV89	G3	148.726	173.325
ARV06	G4	167.026	164.806
ARV26	G4	160.277	163.316
ARV27	G4	147.439	167.505
ARV34	G4	120.494	166.8
ARV72	G4	152.409	165.947
ARV73	G4	147.475	153.01
ARV84	G4	146.3	170.121
